# Supplementary material for: Early transcription factor activation distinguishes symbiotic from non-symbiotic bacteria during microbiome processing in a sponge
Source: ISME J. 2026 Jun 11;20(1):wrag150. doi: 10.1093/ismejo/wrag150 (PMC13372038; doi:10.1093/ismejo/wrag150)
Supplement: Supplementary_material_wrag150 [file supplementary_material_wrag150.zip]

Archive with 17 entries (17 files):
- Fig._S10_wrag150.pdf
- Fig._S11_wrag150.pdf
- Fig._S1_wrag150.pdf
- Fig._S2_wrag150.pdf
- Fig._S3_wrag150.pdf
- Fig._S4_wrag150.pdf
- Fig._S5_wrag150.pdf
- Fig._S6_wrag150.pdf
- Fig._S7_wrag150.pdf
- Fig._S8_wrag150.pdf
- Fig._S9_wrag150.pdf
- Table_S1_Microbe_OTUs_wrag150.xlsx
- Table_S2_CEL-Seq_mapping_wrag150.xlsx
- Table_S3_DEGs_wrag150.xlsx
- Table_S4_sPLS-DA_wrag150.xlsx
- Table_S5_CellTypes_wrag150.xlsx
- Table_S6_WGCNA_wrag150.xlsx
