# Supplementary material for: Early transcription factor activation distinguishes symbiotic from non-symbiotic bacteria during microbiome processing in a sponge
Source: ISME J. 2026 Jun 11;20(1):wrag150. doi: 10.1093/ismejo/wrag150 (PMC13372038; doi:10.1093/ismejo/wrag150)
Supplement: Supplementary_material_wrag150 [file supplementary_material_wrag150.zip › Table_S3_DEGs_wrag150.xlsx]

## Sheet: S3.1 FB 2 hpe
Table S3.1. 711 significantly differentially expressed genes in A. queenslandica juveniles exposed to foreign bacteria for 2 hours.
DEGs								Gene annotation
Protein coding seq. ID	baseMean	log2FoldChange	lfcSE	stat	pvalue	padj	UP or DOWN	K_no.	Name	Definition	Description	Length	No.Hits	Min.eValue	MeanSimilarity	No.GOs	GOs	EnzymeCodes	InterProScan
Aqu2.1.00447_001	87.0308	1.44934	0.402544	3.60046	0.000317654	0.011829	UP				cytoplasmic phosphatidylinositol transfer protein 1	83	20	2.05e-54	0.813	5	C:GO:0005737; P:GO:0046488; F:GO:0008526; P:GO:0007165; P:GO:0015914	-	IPR001666 (PRINTS); IPR001666 (PFAM); IPR023393 (G3DSA:3.30.530.GENE3D); IPR001666 (PANTHER); SSF55961 (SUPERFAMILY)
Aqu2.1.00520_001	10.0951	1.78511	0.509861	3.50118	0.000463208	0.0155202	UP				and ph domain-containing protein 6-like	103	20	1.85e-13	0.576	3	P:GO:0044763; C:GO:0044464; P:GO:0016043	-	IPR011993 (G3DSA:2.30.29.GENE3D); PTHR12673 (PANTHER); SSF50729 (SUPERFAMILY)
Aqu2.1.00525_001	9.3004	1.90775	0.453582	4.20597	2.59964e-05	0.00192086	UP				p- partial	225	20	3.61e-160	0.814	13	C:GO:0000139; F:GO:0005515; P:GO:0044255; P:GO:0006855; C:GO:0009986; P:GO:0072089; F:GO:0042626; P:GO:0006200; C:GO:0046581; C:GO:0005887; F:GO:0005524; P:GO:0000086; C:GO:0016324	-	IPR003593 (SMART); G3DSA:3.40.50.300 (GENE3D); IPR003439 (PFAM); PTHR24221:SF24 (PANTHER); PTHR24221 (PANTHER); IPR017871 (PROSITE_PATTERNS); IPR003439 (PROSITE_PROFILES); IPR027417 (SUPERFAMILY)
Aqu2.1.00812_001	76.5085	6.39768	1.95108	3.27904	0.00104161	0.027333	UP				ankyrin repeat and ibr domain-containing protein 1-like	296	1	1.05e-11	0.48	2	F:GO:0046872; F:GO:0008270		Coil (COILS); TRANSMEMBRANE (PHOBIUS); CYTOPLASMIC_DOMAIN (PHOBIUS); SIGNAL_PEPTIDE_N_REGION (PHOBIUS); TRANSMEMBRANE (PHOBIUS); SIGNAL_PEPTIDE (PHOBIUS); NON_CYTOPLASMIC_DOMAIN (PHOBIUS); SIGNAL_PEPTIDE_C_REGION (PHOBIUS); CYTOPLASMIC_DOMAIN (PHOBIUS); TRANSMEMBRANE (PHOBIUS); SIGNAL_PEPTIDE_H_REGION (PHOBIUS); NON_CYTOPLASMIC_DOMAIN (PHOBIUS); SignalP-noTM (SIGNALP_EUK); TMhelix (TMHMM); TMheli…
Aqu2.1.00880_001	138.693	2.00137	0.638528	3.13435	0.00172237	0.0383816	UP				---NA---	125	0			0	-		Coil (COILS)
Aqu2.1.00881_001	81.7942	-1.59575	0.500281	-3.18971	0.00142415	0.0334462	DOWN				---NA---	81	0			0	-		SIGNAL_PEPTIDE (PHOBIUS); SIGNAL_PEPTIDE_H_REGION (PHOBIUS); SIGNAL_PEPTIDE_N_REGION (PHOBIUS); NON_CYTOPLASMIC_DOMAIN (PHOBIUS); SIGNAL_PEPTIDE_C_REGION (PHOBIUS)
Aqu2.1.00898_001	13.3423	-2.22023	0.697582	-3.18276	0.00145881	0.0339638	DOWN				diacylglycerol o-acyltransferase 1	67	20	6.97e-38	0.807	4	F:GO:0008374; C:GO:0016021; C:GO:0005783; P:GO:0042967	-	PTHR10408:SF3 (PANTHER); IPR014371 (PANTHER); CYTOPLASMIC_DOMAIN (PHOBIUS); TRANSMEMBRANE (PHOBIUS); TRANSMEMBRANE (PHOBIUS); NON_CYTOPLASMIC_DOMAIN (PHOBIUS); NON_CYTOPLASMIC_DOMAIN (PHOBIUS); TMhelix (TMHMM); TMhelix (TMHMM)
Aqu2.1.01051_001	9.90146	1.67907	0.537217	3.12549	0.0017751	0.0391833	UP	K09404	FOXK	forkhead box protein K	forkhead box protein k2	219	20	4.34e-158	0.7065	10	P:GO:0048856; C:GO:0005730; P:GO:0006355; P:GO:0044767; F:GO:0043565; F:GO:0005515; F:GO:0003700; P:GO:0007275; C:GO:0005667; P:GO:0045449	-	IPR001766 (PRINTS); IPR001766 (SMART); IPR001766 (PFAM); IPR011991 (G3DSA:1.10.10.GENE3D); PTHR11829 (PANTHER); PTHR11829:SF105 (PANTHER); IPR018122 (PROSITE_PATTERNS); IPR018122 (PROSITE_PATTERNS); IPR001766 (PROSITE_PROFILES); SSF46785 (SUPERFAMILY)
Aqu2.1.01249_001	5.62499	2.47017	0.811976	3.04217	0.00234882	0.0465577	UP				protein strawberry notch homolog 1-like	173	20	7.66e-113	0.859	1	P:GO:0006355	-	PF13872 (PFAM); G3DSA:3.40.50.300 (GENE3D); IPR026741 (PANTHER); IPR027417 (SUPERFAMILY)
Aqu2.1.01457_001	7.20946	3.77626	1.12872	3.34561	0.000821026	0.0230067	UP				ankyrin repeat protein	169	20	4.51e-17	0.521	1	F:GO:0005515		IPR002110 (SMART); IPR020683 (PFAM); IPR020683 (G3DSA:1.25.40.GENE3D); PTHR24198 (PANTHER); IPR020683 (PROSITE_PROFILES); IPR020683 (PROSITE_PROFILES); IPR002110 (PROSITE_PROFILES); IPR020683 (SUPERFAMILY)
Aqu2.1.02259_001	54.983	1.61937	0.409803	3.95159	7.76326e-05	0.00426355	UP				---NA---	164	0			0	-		NON_CYTOPLASMIC_DOMAIN (PHOBIUS); CYTOPLASMIC_DOMAIN (PHOBIUS); TRANSMEMBRANE (PHOBIUS); TMhelix (TMHMM)
Aqu2.1.02711_001	7.98411	3.91984	0.848568	4.61936	3.84916e-06	0.000406304	UP				multidrug resistance protein 3- partial	198	20	1.35e-114	0.7035	4	P:GO:0055085; C:GO:0016021; F:GO:0042626; F:GO:0005524	-	G3DSA:1.20.1560.10 (GENE3D); IPR001140 (PFAM); PTHR24221 (PANTHER); PTHR24221:SF24 (PANTHER); CYTOPLASMIC_DOMAIN (PHOBIUS); CYTOPLASMIC_DOMAIN (PHOBIUS); TRANSMEMBRANE (PHOBIUS); NON_CYTOPLASMIC_DOMAIN (PHOBIUS); CYTOPLASMIC_DOMAIN (PHOBIUS); TRANSMEMBRANE (PHOBIUS); TRANSMEMBRANE (PHOBIUS); NON_CYTOPLASMIC_DOMAIN (PHOBIUS); TRANSMEMBRANE (PHOBIUS); IPR011527 (PROSITE_PROFILES); IPR011527 (SUPERF…
Aqu2.1.02780_001	74.6848	1.48397	0.457152	3.24612	0.00116989	0.0294339	UP				translation initiation factor if-2	437	20	0	0.6445	4	C:GO:0005622; F:GO:0000166; F:GO:0003743; P:GO:0006413	-	Coil (COILS); IPR006847 (PFAM); IPR013575 (PFAM); G3DSA:3.30.56.50 (GENE3D); IPR009061 (SUPERFAMILY)
Aqu2.1.02869_001	14.2795	-2.12353	0.659118	-3.22177	0.00127402	0.0310521	DOWN	K11155	DGAT1	diacylglycerol O-acyltransferase 1 [EC:2.3.1.20 2.3.1.75 2.3.1.76]	diacylglycerol o-acyltransferase 1-like	170	20	1.35e-120	0.836	4	C:GO:0016021; F:GO:0008374; C:GO:0005789; P:GO:0042967	-	IPR004299 (PFAM); PTHR10408:SF3 (PANTHER); IPR014371 (PANTHER); TRANSMEMBRANE (PHOBIUS); CYTOPLASMIC_DOMAIN (PHOBIUS); NON_CYTOPLASMIC_DOMAIN (PHOBIUS); NON_CYTOPLASMIC_DOMAIN (PHOBIUS); TRANSMEMBRANE (PHOBIUS); TRANSMEMBRANE (PHOBIUS); CYTOPLASMIC_DOMAIN (PHOBIUS); TRANSMEMBRANE (PHOBIUS); CYTOPLASMIC_DOMAIN (PHOBIUS); TMhelix (TMHMM); TMhelix (TMHMM); TMhelix (TMHMM); TMhelix (TMHMM)
Aqu2.1.02881_001	61.2869	4.45298	1.19892	3.71417	0.000203873	0.00859511	UP				---NA---	252	0			0	-		no IPS match
Aqu2.1.03322_001	14.6579	-22.495	4.23325	-5.31388	1.07314e-07	2.15227e-05	DOWN				hemocyanin subunit f	400	20	0	0.518	2	P:GO:0055114; F:GO:0016491	-	IPR005203 (PFAM); IPR005203 (G3DSA:2.60.40.GENE3D); IPR000896 (PFAM); IPR008922 (G3DSA:1.10.1280.GENE3D); PTHR11511:SF4 (PANTHER); IPR013788 (PANTHER); IPR002227 (PROSITE_PATTERNS); IPR014756 (SUPERFAMILY); IPR008922 (SUPERFAMILY)
Aqu2.1.03442_001	23.8691	-1.58259	0.412506	-3.83652	0.000124789	0.00613968	DOWN				PREDICTED: hypothetical protein LOC100642035 [Amphimedon queenslandica]	137	1	3.04e-85	0.95	0	-		no IPS match
Aqu2.1.03787_001	253.985	2.79363	0.497308	5.61751	1.93733e-08	4.94512e-06	UP				---NA---	227	0			0	-		NON_CYTOPLASMIC_DOMAIN (PHOBIUS); SIGNAL_PEPTIDE (PHOBIUS); SIGNAL_PEPTIDE_N_REGION (PHOBIUS); TRANSMEMBRANE (PHOBIUS); CYTOPLASMIC_DOMAIN (PHOBIUS); SIGNAL_PEPTIDE_C_REGION (PHOBIUS); SIGNAL_PEPTIDE_H_REGION (PHOBIUS); SignalP-TM (SIGNALP_GRAM_POSITIVE); SignalP-noTM (SIGNALP_EUK)
Aqu2.1.03819_001	61.5742	-2.09207	0.6179	-3.38577	0.00070978	0.020934	DOWN	K17579	PPP1R42	protein phosphatase 1 regulatory subunit 42	protein phosphatase 1 regulatory subunit 42	370	20	0	0.7195	1	F:GO:0005515		SM00365 (SMART); IPR025875 (PFAM); PF13504 (PFAM); G3DSA:3.80.10.10 (GENE3D); G3DSA:3.80.10.10 (GENE3D); PTHR10588 (PANTHER); PTHR10588:SF17 (PANTHER); IPR001611 (PROSITE_PROFILES); IPR001611 (PROSITE_PROFILES); IPR001611 (PROSITE_PROFILES); IPR001611 (PROSITE_PROFILES); IPR001611 (PROSITE_PROFILES); IPR001611 (PROSITE_PROFILES); SSF52058 (SUPERFAMILY)
Aqu2.1.04029_001	84.0277	1.75959	0.543203	3.23929	0.00119829	0.029794	UP	K06911	uncharacterized protein		pirin	306	20	0	0.7315	0	-		Coil (COILS); IPR012093 (PIRSF); IPR014710 (G3DSA:2.60.120.GENE3D); IPR008778 (PFAM); IPR003829 (PFAM); IPR012093 (PANTHER); PTHR13903:SF0 (PANTHER); IPR011051 (SUPERFAMILY)
Aqu2.1.04266_001	57.2128	-2.13212	0.551296	-3.86746	0.000109975	0.00555372	DOWN	K01136	IDS	iduronate 2-sulfatase [EC:3.1.6.13]	iduronate 2-sulfatase-like	536	20	0	0.6895	2	P:GO:0008152; F:GO:0008484	EC:3.1.6.0	IPR017849 (G3DSA:3.40.720.GENE3D); IPR000917 (PFAM); PTHR10342 (PANTHER); PTHR10342:SF111 (PANTHER); IPR024607 (PROSITE_PATTERNS); SIGNAL_PEPTIDE_H_REGION (PHOBIUS); SIGNAL_PEPTIDE_N_REGION (PHOBIUS); SIGNAL_PEPTIDE_C_REGION (PHOBIUS); NON_CYTOPLASMIC_DOMAIN (PHOBIUS); SIGNAL_PEPTIDE (PHOBIUS); SignalP-noTM (SIGNALP_EUK); IPR017850 (SUPERFAMILY)
Aqu2.1.04485_001	128.914	2.74321	0.377603	7.26481	3.73566e-13	4.37041e-10	UP				PREDICTED: hypothetical protein LOC100638486, partial [Amphimedon queenslandica]	67	2	2.34e-15	0.915	0	-		no IPS match
Aqu2.1.04581_001	10.7354	3.02558	0.824952	3.66759	0.00024485	0.00982129	UP				PREDICTED: hypothetical protein LOC100638018 [Amphimedon queenslandica]	502	20	2.37e-130	0.622	1	P:GO:0007165		Coil (COILS)
Aqu2.1.04953_001	95.7021	1.50012	0.376327	3.98622	6.71329e-05	0.00382724	UP				cytoplasmic phosphatidylinositol transfer protein 1-like	239	20	9.7e-131	0.6045	2	C:GO:0005622; P:GO:0006810	-	IPR023393 (G3DSA:3.30.530.GENE3D); IPR001666 (PFAM); IPR001666 (PANTHER); PTHR10658:SF5 (PANTHER); NON_CYTOPLASMIC_DOMAIN (PHOBIUS); CYTOPLASMIC_DOMAIN (PHOBIUS); TRANSMEMBRANE (PHOBIUS); SSF55961 (SUPERFAMILY); TMhelix (TMHMM)
Aqu2.1.05681_001	11.3358	-5.8821	1.80805	-3.25329	0.00114077	0.0288563	DOWN				wd repeat-containing protein 63- partial	448	20	8.25e-104	0.591	3	P:GO:0007165; F:GO:0005524; F:GO:0003950		TRANSMEMBRANE (PHOBIUS); TRANSMEMBRANE (PHOBIUS); CYTOPLASMIC_DOMAIN (PHOBIUS); NON_CYTOPLASMIC_DOMAIN (PHOBIUS); NON_CYTOPLASMIC_DOMAIN (PHOBIUS); TMhelix (TMHMM); TMhelix (TMHMM)
Aqu2.1.05820_001	9.48322	2.01647	0.635648	3.1723	0.00151236	0.0348537	UP				ribosomal protein s6 kinase-like 1	524	20	0	0.534	5	F:GO:0035091; F:GO:0004672; P:GO:0006468; F:GO:0005524; P:GO:0007154	-	Coil (COILS); Coil (COILS); IPR007330 (PFAM); G3DSA:1.20.58.280 (GENE3D); G3DSA:3.30.200.20 (GENE3D); PTHR15508 (PANTHER); PTHR15508:SF1 (PANTHER); IPR011009 (SUPERFAMILY); SSF116846 (SUPERFAMILY)
Aqu2.1.05877_001	29.3413	2.27035	0.401305	5.65742	1.53665e-08	3.99501e-06	UP				PREDICTED: hypothetical protein LOC100637033 [Amphimedon queenslandica]	133	1	3.41e-88	0.98	0	-		no IPS match
Aqu2.1.06265_001	11.1217	2.09173	0.656181	3.18773	0.00143396	0.0335772	UP				receptor-type tyrosine-protein phosphatase s	490	20	5.76e-17	0.422	1	F:GO:0005515		Coil (COILS); IPR003961 (SMART); IPR003961 (PFAM); IPR013783 (G3DSA:2.60.40.GENE3D); IPR013783 (G3DSA:2.60.40.GENE3D); PTHR19134:SF199 (PANTHER); PTHR19134 (PANTHER); CYTOPLASMIC_DOMAIN (PHOBIUS); TRANSMEMBRANE (PHOBIUS); NON_CYTOPLASMIC_DOMAIN (PHOBIUS); IPR003961 (PROSITE_PROFILES); IPR003961 (PROSITE_PROFILES); IPR003961 (PROSITE_PROFILES); IPR003961 (SUPERFAMILY); IPR003961 (SUPERFAMILY); TMh…
Aqu2.1.06347_001	49.38	-7.75796	2.16512	-3.58316	0.000339462	0.0125413	DOWN				---NA---	406	0			1	F:GO:0005515		IPR013783 (G3DSA:2.60.40.GENE3D); NON_CYTOPLASMIC_DOMAIN (PHOBIUS); TRANSMEMBRANE (PHOBIUS); CYTOPLASMIC_DOMAIN (PHOBIUS); IPR003961 (PROSITE_PROFILES); IPR003961 (PROSITE_PROFILES); IPR003961 (SUPERFAMILY); TMhelix (TMHMM)
Aqu2.1.06373_001	9.9369	2.40291	0.68021	3.5326	0.000411498	0.0144425	UP				nucleolar rna helicase 2-like	215	20	3.22e-28	0.587	4	F:GO:0004386; C:GO:0005634; F:GO:0005524; F:GO:0003723	-	IPR012562 (PFAM); SSF54928 (SUPERFAMILY)
Aqu2.1.06418_001	32.5027	1.58843	0.492887	3.2227	0.00126988	0.0310347	UP				myoferlin isoform x2	105	20	8.65e-58	0.6185	7	C:GO:0043229; C:GO:0005901; P:GO:0030947; F:GO:0005543; P:GO:0001778; C:GO:0043227; P:GO:0034605	-	IPR012968 (PFAM); PTHR12546 (PANTHER); PTHR12546:SF8 (PANTHER)
Aqu2.1.06554_001	17.1347	-1.49817	0.424364	-3.53038	0.000414961	0.0145278	DOWN				---NA---	240	0			0	-		no IPS match
Aqu2.1.06711_001	9.12287	2.97051	0.970634	3.06039	0.00221053	0.044907	UP				polyphosphoinositide phosphatase-like	186	5	3.88e-06	0.476	0	-		SignalP-TM (SIGNALP_GRAM_POSITIVE)
Aqu2.1.06867_001	33.2112	-4.02624	1.19281	-3.37543	0.000737009	0.0214665	DOWN				integrator complex subunit 4-like	86	17	1.76e-26	0.6565	4	F:GO:0016787; P:GO:0042455; P:GO:0009260; P:GO:0009201	-	no IPS match
Aqu2.1.06869_001	14.5532	-2.41784	0.732077	-3.30271	0.00095755	0.0256058	DOWN				integrator complex subunit 4-like	86	17	4.44e-29	0.6465	5	P:GO:0009199; P:GO:0009119; F:GO:0016787; P:GO:0009165; P:GO:0009259	-	no IPS match
Aqu2.1.07379_001	41.275	7.30346	2.23657	3.26548	0.00109279	0.0282536	UP				PREDICTED: hypothetical protein LOC100632806 [Amphimedon queenslandica]	918	20	9.75e-101	0.5865	2	F:GO:0003950; P:GO:0007165		Coil (COILS); Coil (COILS); Coil (COILS)
Aqu2.1.07487_001	57.7733	2.10006	0.518828	4.0477	5.17232e-05	0.00319886	UP	K06911	uncharacterized protein		pirin-like protein	295	20	0	0.775	2	C:GO:0009536; C:GO:0005739	-	IPR012093 (PIRSF); IPR008778 (PFAM); IPR003829 (PFAM); IPR014710 (G3DSA:2.60.120.GENE3D); IPR012093 (PANTHER); PTHR13903:SF0 (PANTHER); IPR011051 (SUPERFAMILY)
Aqu2.1.07562_001	43.5808	5.37511	1.74429	3.08155	0.00205923	0.0431486	UP	K11857	USP47	ubiquitin carboxyl-terminal hydrolase 47 [EC:3.4.19.12]	ubiquitin carboxyl-terminal hydrolase 47	426	20	2.23e-147	0.6235	15	P:GO:0030307; P:GO:0043066; F:GO:0071987; P:GO:1902230; P:GO:0045892; C:GO:0005737; C:GO:0019005; P:GO:0043154; F:GO:0004843; P:GO:0035520; P:GO:0006284; P:GO:0042493; P:GO:0034644; P:GO:0010972; P:GO:0006508	-	IPR027933 (PFAM); PTHR24619:SF57 (PANTHER); PTHR24619 (PANTHER); SSF54236 (SUPERFAMILY)
Aqu2.1.07590_001	8.9525	3.46671	0.764229	4.53622	5.72727e-06	0.00056601	UP				dehydrogenase reductase sdr family member 11-like	114	20	4.91e-74	0.779	6	C:GO:0016021; F:GO:0016491; P:GO:0007156; F:GO:0005509; P:GO:0055114; C:GO:0005886	-	IPR002347 (PRINTS); IPR016040 (G3DSA:3.40.50.GENE3D); IPR002198 (PFAM); PTHR24322 (PANTHER); PTHR24322:SF7 (PANTHER); SSF51735 (SUPERFAMILY); TMhelix (TMHMM)
Aqu2.1.07750_001	8.0306	4.353	1.18377	3.67724	0.000235774	0.00951158	UP				uncharacterized protein partial	735	20	0	0.625	10	F:GO:0003723; F:GO:0008270; P:GO:0006278; P:GO:0006355; F:GO:0003964; F:GO:0003700; P:GO:0015074; C:GO:0005634; C:GO:0005667; P:GO:0045449	EC:2.7.7.49	Coil (COILS); Coil (COILS); IPR001878 (SMART); PF13650 (PFAM); IPR001878 (PFAM); IPR001584 (PFAM); G3DSA:3.30.420.10 (GENE3D); IPR001878 (G3DSA:4.10.60.GENE3D); PTHR24559 (PANTHER); PTHR24559:SF97 (PANTHER); IPR001584 (PROSITE_PROFILES); IPR001878 (PROSITE_PROFILES); IPR012337 (SUPERFAMILY); IPR001878 (SUPERFAMILY); IPR021109 (SUPERFAMILY)
Aqu2.1.07823_001	24.6212	-1.74264	0.417658	-4.17241	3.01392e-05	0.0021854	DOWN				PREDICTED: hypothetical protein LOC100642035 [Amphimedon queenslandica]	479	2	5.05e-59	0.875	0	-		NON_CYTOPLASMIC_DOMAIN (PHOBIUS); CYTOPLASMIC_DOMAIN (PHOBIUS); CYTOPLASMIC_DOMAIN (PHOBIUS); TRANSMEMBRANE (PHOBIUS); TRANSMEMBRANE (PHOBIUS); TMhelix (TMHMM)
Aqu2.1.08060_001	5.93309	-6.17956	1.97977	-3.12135	0.00180023	0.0396136	DOWN				tkl protein kinase	468	20	2.2e-124	0.4875	1	F:GO:0005515		IPR002110 (PRINTS); IPR002110 (SMART); IPR020683 (G3DSA:1.25.40.GENE3D); IPR002110 (PFAM); IPR020683 (PFAM); PTHR24198 (PANTHER); IPR020683 (PROSITE_PROFILES); IPR002110 (PROSITE_PROFILES); IPR020683 (SUPERFAMILY)
Aqu2.1.08133_001	30.8053	-1.71284	0.453112	-3.78017	0.000156721	0.00712039	DOWN				PREDICTED: hypothetical protein LOC100642035 [Amphimedon queenslandica]	787	2	1.25e-171	0.91	1	F:GO:0005515		IPR011029 (G3DSA:1.10.533.GENE3D); SIGNAL_PEPTIDE_C_REGION (PHOBIUS); SIGNAL_PEPTIDE_N_REGION (PHOBIUS); SIGNAL_PEPTIDE_H_REGION (PHOBIUS); SIGNAL_PEPTIDE (PHOBIUS); CYTOPLASMIC_DOMAIN (PHOBIUS); TRANSMEMBRANE (PHOBIUS); NON_CYTOPLASMIC_DOMAIN (PHOBIUS); IPR003961 (PROSITE_PROFILES); IPR003961 (SUPERFAMILY); TMhelix (TMHMM)
Aqu2.1.08636_001	17.4115	2.19332	0.683299	3.2099	0.00132783	0.0320032	UP				nucleoplasmin-3	199	20	5.57e-136	0.5475	1	F:GO:0003676	-	IPR024057 (G3DSA:2.60.120.GENE3D); PF03066 (PFAM); IPR004301 (PANTHER); PTHR22747:SF4 (PANTHER); IPR024057 (SUPERFAMILY)
Aqu2.1.08710_001	148.971	3.36369	0.73082	4.60263	4.17198e-06	0.000433855	UP				deleted in malignant brain tumors 1	310	20	1.49e-152	0.71	2	C:GO:0016020; F:GO:0005044		IPR001190 (PRINTS); IPR017448 (SMART); IPR001190 (PFAM); G3DSA:3.10.250.10 (GENE3D); PTHR19331 (PANTHER); TRANSMEMBRANE (PHOBIUS); CYTOPLASMIC_DOMAIN (PHOBIUS); TRANSMEMBRANE (PHOBIUS); NON_CYTOPLASMIC_DOMAIN (PHOBIUS); CYTOPLASMIC_DOMAIN (PHOBIUS); IPR001190 (PROSITE_PROFILES); IPR017448 (SUPERFAMILY); TMhelix (TMHMM); TMhelix (TMHMM)
Aqu2.1.09583_001	95.8472	2.47109	0.81123	3.0461	0.00231828	0.0462056	UP				---NA---	161	0			0	-		no IPS match
Aqu2.1.10147_001	7.66896	-2.50058	0.758932	-3.29487	0.00098469	0.0261819	DOWN				---NA---	56	0			0	-		no IPS match
Aqu2.1.10286_001	69.8597	-1.06039	0.244258	-4.34127	1.4166e-05	0.00118379	DOWN				switch-associated protein 70	689	20	4.24e-17	0.4805	8	F:GO:0005524; C:GO:0005737; P:GO:0045190; F:GO:0005543; C:GO:0030027; C:GO:0005886; C:GO:0005634; F:GO:0003677		IPR001849 (SMART); IPR001849 (PFAM); IPR011993 (G3DSA:2.30.29.GENE3D); PTHR14383 (PANTHER); IPR001849 (PROSITE_PROFILES); SSF50729 (SUPERFAMILY)
Aqu2.1.10425_001	160.457	2.32776	0.737785	3.15507	0.00160462	0.0365701	UP	K14381	SQSTM1	sequestosome 1	sequestosome-1- partial	315	20	0	0.4965	5	F:GO:0005515; F:GO:0008270; C:GO:0043229; P:GO:0009987; C:GO:0044444	-	IPR000433 (SMART); IPR000433 (PFAM); IPR000270 (PFAM); G3DSA:3.10.20.240 (GENE3D); PTHR15090:SF0 (PANTHER); PTHR15090 (PANTHER); IPR000433 (PROSITE_PATTERNS); IPR000433 (PROSITE_PROFILES); SSF57850 (SUPERFAMILY); SSF54277 (SUPERFAMILY)
Aqu2.1.11051_001	18.5205	3.27349	1.02816	3.18383	0.00145341	0.0338944	UP				furin-like protease isoforms 1 1-x 2-like	173	20	3.75e-34	0.5595	2	F:GO:0004252; P:GO:0006508	-	IPR002884 (PFAM); IPR008979 (G3DSA:2.60.120.GENE3D); NON_CYTOPLASMIC_DOMAIN (PHOBIUS); TRANSMEMBRANE (PHOBIUS); CYTOPLASMIC_DOMAIN (PHOBIUS); IPR008979 (SUPERFAMILY); TMhelix (TMHMM)
Aqu2.1.11068_001	26.6692	-4.15084	1.34146	-3.09427	0.001973	0.0420317	DOWN				protein arginine n-methyltransferase 3- partial	1258	20	1.32e-164	0.574	5	F:GO:0016301; P:GO:0016310; F:GO:1901363; F:GO:0097159; F:GO:0005515	-	Coil (COILS); Coil (COILS); Coil (COILS); Coil (COILS); Coil (COILS); Coil (COILS); Coil (COILS); PF13964 (PFAM); IPR015915 (G3DSA:2.120.10.GENE3D); PF13415 (PFAM); PF13418 (PFAM); SSF117281 (SUPERFAMILY); SSF117281 (SUPERFAMILY)
Aqu2.1.11114_001	36.8817	3.44472	0.790118	4.35976	1.30207e-05	0.00110787	UP				deleted in malignant brain tumors 1	282	20	5.36e-133	0.7245	3	F:GO:0005044; C:GO:0016020; P:GO:0007165	-	IPR001190 (PRINTS); IPR017448 (SMART); IPR001190 (PFAM); G3DSA:3.10.250.10 (GENE3D); PTHR19331 (PANTHER); SIGNAL_PEPTIDE_C_REGION (PHOBIUS); NON_CYTOPLASMIC_DOMAIN (PHOBIUS); SIGNAL_PEPTIDE_N_REGION (PHOBIUS); SIGNAL_PEPTIDE (PHOBIUS); SIGNAL_PEPTIDE_H_REGION (PHOBIUS); IPR001190 (PROSITE_PROFILES); SignalP-noTM (SIGNALP_EUK); IPR017448 (SUPERFAMILY)
Aqu2.1.11626_001	9.31388	-2.12612	0.674708	-3.15117	0.0016262	0.0368823	DOWN	K08467	GPR157	G protein-coupled receptor 157	probable g-protein coupled receptor 157-like	443	20	1.9e-29	0.426	3	P:GO:0007166; F:GO:0004888; C:GO:0016020		PTHR23112 (PANTHER); NON_CYTOPLASMIC_DOMAIN (PHOBIUS); TRANSMEMBRANE (PHOBIUS); TRANSMEMBRANE (PHOBIUS); CYTOPLASMIC_DOMAIN (PHOBIUS); TRANSMEMBRANE (PHOBIUS); NON_CYTOPLASMIC_DOMAIN (PHOBIUS); NON_CYTOPLASMIC_DOMAIN (PHOBIUS); CYTOPLASMIC_DOMAIN (PHOBIUS); CYTOPLASMIC_DOMAIN (PHOBIUS); TRANSMEMBRANE (PHOBIUS); TRANSMEMBRANE (PHOBIUS); TRANSMEMBRANE (PHOBIUS); NON_CYTOPLASMIC_DOMAIN (PHOBIUS); IP…
Aqu2.1.11658_001	17.8387	-1.16189	0.379106	-3.06481	0.0021781	0.04451	DOWN				probable aggregation factor core protein isoform c	696	6	4.14e-07	0.425	2	C:GO:0016021; P:GO:0007154		IPR003644 (PFAM); SIGNAL_PEPTIDE_N_REGION (PHOBIUS); SIGNAL_PEPTIDE (PHOBIUS); TRANSMEMBRANE (PHOBIUS); SIGNAL_PEPTIDE_H_REGION (PHOBIUS); CYTOPLASMIC_DOMAIN (PHOBIUS); SIGNAL_PEPTIDE_C_REGION (PHOBIUS); NON_CYTOPLASMIC_DOMAIN (PHOBIUS); SignalP-noTM (SIGNALP_EUK); SSF141072 (SUPERFAMILY); SSF141072 (SUPERFAMILY); SSF141072 (SUPERFAMILY); SSF141072 (SUPERFAMILY); TMhelix (TMHMM)
Aqu2.1.11686_001	14.77	-1.7893	0.541725	-3.30296	0.000956696	0.0256058	DOWN				udp-glucose:glycoprotein glucosyltransferase 1-like	267	20	4.65e-65	0.819	6	P:GO:0097359; F:GO:0003980; C:GO:0005793; C:GO:0005788; P:GO:0006486; F:GO:0051082	-	IPR009448 (PANTHER); SSF53448 (SUPERFAMILY)
Aqu2.1.11696_001	52.5431	1.11966	0.329025	3.40295	0.000666619	0.02004	UP	K14163	EPRS	bifunctional glutamyl/prolyl-tRNA synthetase [EC:6.1.1.17 6.1.1.15]	bifunctional aminoacyl-trna synthetase	469	20	0	0.7975	16	C:GO:0005829; P:GO:0017148; P:GO:0071346; P:GO:0006424; F:GO:0004827; P:GO:0006461; F:GO:0005524; F:GO:0005515; F:GO:0035613; C:GO:0030529; F:GO:0004818; P:GO:0006433; P:GO:0006525; P:GO:0006560; C:GO:0009332; P:GO:0015994	EC:6.1.1.15; EC:6.1.1.17	IPR002316 (PRINTS); G3DSA:3.90.800.10 (GENE3D); IPR002314 (PFAM); IPR004154 (G3DSA:3.40.50.GENE3D); IPR004154 (PFAM); IPR020058 (PFAM); IPR004499 (TIGRFAM); G3DSA:3.30.930.10 (GENE3D); PTHR11451 (PANTHER); IPR004499 (PTHR11451:PANTHER); IPR006195 (PROSITE_PROFILES); IPR004154 (SUPERFAMILY); SSF55681 (SUPERFAMILY); SSF52374 (SUPERFAMILY)
Aqu2.1.11876_001	14.4945	-3.45029	0.937924	-3.67865	0.000234474	0.00948638	DOWN				tetratricopeptide repeat protein 7b-like	297	20	6.83e-74	0.6235	5	P:GO:0009199; P:GO:0009119; F:GO:0016787; P:GO:0009165; P:GO:0009259	-	no IPS match
Aqu2.1.11942_001	8.6181	-1.8527	0.531557	-3.48541	0.000491376	0.0160803	DOWN	K06689	UBE2D_E	ubiquitin-conjugating enzyme E2 D/E [EC:2.3.2.23]	ubiquitin conjugating enzyme	156	20	1.66e-111	0.7345	7	P:GO:0070534; P:GO:0044314; P:GO:0035519; P:GO:0070936; F:GO:0004842; P:GO:0085020; P:GO:0070979	EC:6.3.2.19	SM00212 (SMART); IPR000608 (PFAM); IPR016135 (G3DSA:3.10.110.GENE3D); PTHR24067 (PANTHER); PTHR24067:SF31 (PANTHER); IPR000608 (PROSITE_PROFILES); IPR016135 (SUPERFAMILY)
Aqu2.1.12774_001	26.6824	15.0038	3.30826	4.53527	5.75298e-06	0.00056601	UP	K08876	SCYL1	SCY1-like protein 1	n-terminal kinase-like protein	391	20	0	0.6855	7	C:GO:0005793; F:GO:0004672; C:GO:0005801; P:GO:0006468; C:GO:0030126; P:GO:0006890; F:GO:0005524	-	G3DSA:1.10.510.10 (GENE3D); IPR011989 (G3DSA:1.25.10.GENE3D); PTHR12984 (PANTHER); PTHR12984:SF3 (PANTHER); IPR000719 (PROSITE_PROFILES); IPR016024 (SUPERFAMILY); IPR011009 (SUPERFAMILY)
Aqu2.1.12807_001	510.474	1.20951	0.390789	3.09504	0.00196789	0.0419867	UP				e3 ubiquitin-protein ligase ubr4-like	779	1	0	0.93	3	F:GO:0004842; P:GO:0016567; F:GO:0008270	EC:6.3.2.19	Coil (COILS); Coil (COILS); TRANSMEMBRANE (PHOBIUS); CYTOPLASMIC_DOMAIN (PHOBIUS); NON_CYTOPLASMIC_DOMAIN (PHOBIUS); SignalP-noTM (SIGNALP_EUK)
Aqu2.1.13084_001	18.0064	3.60671	1.08503	3.32405	0.000887193	0.0242793	UP	K06911	uncharacterized protein		pirin	256	20	6.74e-151	0.641	0	-		Coil (COILS); IPR012093 (PIRSF); IPR003829 (PFAM); IPR008778 (PFAM); IPR014710 (G3DSA:2.60.120.GENE3D); PTHR13903:SF0 (PANTHER); IPR012093 (PANTHER); IPR011051 (SUPERFAMILY)
Aqu2.1.13094_001	14.242	-1.85765	0.606796	-3.06141	0.002203	0.044876	DOWN				tetratricopeptide repeat protein 7b-like	367	20	6.79e-73	0.6145	6	P:GO:0009199; P:GO:0009119; F:GO:0016787; P:GO:0043170; P:GO:0009165; P:GO:0009259	-	NON_CYTOPLASMIC_DOMAIN (PHOBIUS); CYTOPLASMIC_DOMAIN (PHOBIUS); TRANSMEMBRANE (PHOBIUS); TMhelix (TMHMM)
Aqu2.1.13151_001	21.3849	2.97942	0.734579	4.05595	4.99299e-05	0.00314334	UP				---NA---	464	0			0	-		Coil (COILS)
Aqu2.1.13160_001	137.85	1.05259	0.303074	3.47305	0.000514582	0.0165693	UP	K02728	PSMA4	20S proteasome subunit alpha 3 [EC:3.4.25.1]	proteasome subunit alpha type-4	263	20	0	0.865	5	C:GO:0005737; C:GO:0019773; P:GO:0006511; C:GO:0005634; F:GO:0004298	EC:3.4.25.0	Coil (COILS); IPR000426 (SMART); IPR001353 (PFAM); G3DSA:3.60.20.10 (GENE3D); IPR000426 (PFAM); PTHR11599:SF13 (PANTHER); PTHR11599 (PANTHER); IPR016050 (PROSITE_PATTERNS); IPR000426 (PROSITE_PATTERNS); IPR023332 (PROSITE_PROFILES); SSF56235 (SUPERFAMILY)
Aqu2.1.13166_001	210.739	1.47307	0.419186	3.51413	0.000441197	0.0150287	UP	K03260	EIF4G	translation initiation factor 4G	eukaryotic translation initiation factor 4 gamma 3	744	20	3.43e-116	0.5085	6	P:GO:0006417; P:GO:0044699; P:GO:0000003; P:GO:0032270; F:GO:0003723; F:GO:0005515	-	Coil (COILS); IPR003890 (SMART); IPR003891 (SMART); IPR003307 (SMART); IPR016021 (G3DSA:1.25.40.GENE3D); IPR003307 (PFAM); IPR016021 (G3DSA:1.25.40.GENE3D); IPR003891 (PFAM); IPR003890 (PFAM); IPR016021 (G3DSA:1.25.40.GENE3D); PTHR23253 (PANTHER); IPR003891 (PROSITE_PROFILES); IPR003307 (PROSITE_PROFILES); IPR016024 (SUPERFAMILY); IPR016024 (SUPERFAMILY); IPR016024 (SUPERFAMILY)
Aqu2.1.13359_001	13.1302	2.62036	0.836369	3.13303	0.00173014	0.0384394	UP	K11857	USP47	ubiquitin carboxyl-terminal hydrolase 47 [EC:3.4.19.12]	ubiquitin carboxyl-terminal hydrolase 47-like	1069	20	1.53e-169	0.726	0	-		Coil (COILS); Coil (COILS); Coil (COILS); PTHR24619:SF57 (PANTHER); PTHR24619 (PANTHER)
Aqu2.1.13909_001	15.8544	5.79118	1.62306	3.56807	0.000359619	0.0130348	UP				---NA---	203	0			0	-		no IPS match
Aqu2.1.13983_001	22.2916	1.73316	0.382191	4.53482	5.76532e-06	0.00056601	UP	K06085	SSX2IP	synovial sarcoma, X breakpoint 2 interacting protein	afadin- and alpha-actinin-binding protein isoform x1	454	20	2.02e-50	0.509	9	P:GO:2000145; P:GO:0035020; C:GO:0031252; C:GO:0043234; C:GO:0005913; F:GO:0019904; P:GO:0030036; F:GO:0030674; P:GO:0007155		Coil (COILS); Coil (COILS); Coil (COILS); IPR021622 (PFAM); PTHR21736:SF12 (PANTHER); PTHR21736 (PANTHER)
Aqu2.1.13997_001	17.2916	-1.75163	0.481369	-3.63886	0.000273849	0.0106498	DOWN				phage lysozyme protein	199	4	5.55e-107	0.59	5	P:GO:0006468; F:GO:0005524; F:GO:0004674; P:GO:0009069; F:GO:0003796	EC:2.7.11.0	IPR023347 (G3DSA:1.10.530.GENE3D); SIGNAL_PEPTIDE_C_REGION (PHOBIUS); SIGNAL_PEPTIDE (PHOBIUS); NON_CYTOPLASMIC_DOMAIN (PHOBIUS); SIGNAL_PEPTIDE_N_REGION (PHOBIUS); SIGNAL_PEPTIDE_H_REGION (PHOBIUS); SignalP-noTM (SIGNALP_EUK); SignalP-noTM (SIGNALP_GRAM_NEGATIVE); SignalP-TM (SIGNALP_GRAM_POSITIVE); IPR023346 (SUPERFAMILY)
Aqu2.1.14000_001	52.4067	-1.91036	0.605054	-3.15733	0.00159221	0.0363465	DOWN				lysozyme	176	20	2.71e-35	0.492	4	F:GO:0016772; P:GO:0016998; F:GO:0003796; P:GO:0009253	-	IPR001165 (PRINTS); IPR002196 (PFAM); IPR023347 (G3DSA:1.10.530.GENE3D); SIGNAL_PEPTIDE_N_REGION (PHOBIUS); SIGNAL_PEPTIDE_C_REGION (PHOBIUS); SIGNAL_PEPTIDE (PHOBIUS); SIGNAL_PEPTIDE_H_REGION (PHOBIUS); NON_CYTOPLASMIC_DOMAIN (PHOBIUS); SignalP-TM (SIGNALP_GRAM_POSITIVE); SignalP-noTM (SIGNALP_EUK); SignalP-noTM (SIGNALP_GRAM_NEGATIVE); IPR023346 (SUPERFAMILY)
Aqu2.1.14080_001	26.7215	1.5231	0.497749	3.05998	0.00221352	0.044907	UP	K11840	USP9_24	ubiquitin carboxyl-terminal hydrolase 9/24 [EC:3.4.19.12]	ubiquitin carboxyl-terminal hydrolase faf-y	892	20	0	0.682	3	P:GO:0006511; F:GO:0004221; P:GO:0016579	EC:3.1.2.15	IPR001394 (PFAM); PTHR24006 (PANTHER); PTHR24006:SF105 (PANTHER); IPR018200 (PROSITE_PATTERNS); IPR018200 (PROSITE_PATTERNS); IPR028889 (PROSITE_PROFILES); SSF54001 (SUPERFAMILY)
Aqu2.1.14128_001	307.09	0.491021	0.15488	3.17034	0.00152258	0.0349273	UP	K09489	HSPA4	heat shock 70kDa protein 4	heat shock 70 kda protein 4-like	863	20	0	0.664	1	F:GO:0005524	-	Coil (COILS); IPR013126 (PRINTS); G3DSA:2.60.34.10 (GENE3D); G3DSA:3.30.30.30 (GENE3D); G3DSA:3.30.420.40 (GENE3D); IPR013126 (PFAM); G3DSA:3.90.640.10 (GENE3D); G3DSA:1.20.1270.10 (GENE3D); G3DSA:3.30.420.40 (GENE3D); PTHR19375:SF17 (PANTHER); PTHR19375 (PANTHER); IPR018181 (PROSITE_PATTERNS); SSF100920 (SUPERFAMILY); SSF100934 (SUPERFAMILY); SSF53067 (SUPERFAMILY); SSF100934 (SUPERFAMILY); SSF5…
Aqu2.1.14313_001	19.6082	2.34911	0.55218	4.25425	2.09753e-05	0.00164509	UP	K10413	DYNC1H	dynein heavy chain 1, cytosolic	cytoplasmic dynein 1 heavy chain 1	1280	20	0	0.881	15	P:GO:0006810; C:GO:0005858; C:GO:0030175; C:GO:0005794; P:GO:0034063; C:GO:0005874; P:GO:0003341; F:GO:0003777; C:GO:0005813; F:GO:0051959; C:GO:0070062; F:GO:0016887; P:GO:0006200; F:GO:0005524; P:GO:0033962	EC:3.6.1.3	Coil (COILS); IPR003593 (SMART); PF12775 (PFAM); PF12774 (PFAM); G3DSA:3.40.50.300 (GENE3D); IPR013602 (PFAM); PTHR10676:SF28 (PANTHER); IPR026983 (PANTHER); IPR027417 (SUPERFAMILY)
Aqu2.1.14747_001	30.3048	1.32047	0.394246	3.34935	0.000810011	0.0228502	UP	K19026	SPG11	spatacsin	spatacsin isoform x2	1234	20	0	0.45	3	C:GO:0031410; C:GO:0005886; C:GO:0005730		IPR028103 (PANTHER); TRANSMEMBRANE (PHOBIUS); CYTOPLASMIC_DOMAIN (PHOBIUS); NON_CYTOPLASMIC_DOMAIN (PHOBIUS)
Aqu2.1.14984_001	118.888	-4.64128	1.44678	-3.20802	0.00133653	0.0321295	DOWN				uncharacterized protein loc103278169	701	20	1.19e-77	0.48	3	F:GO:0003723; F:GO:0003964; P:GO:0006278		Coil (COILS); IPR000305 (SMART); IPR000477 (PFAM); IPR027299 (G3DSA:3.40.1440.GENE3D); IPR000305 (PFAM); PTHR21301 (PANTHER); IPR000305 (PROSITE_PROFILES); IPR000477 (PROSITE_PROFILES); IPR001736 (PROSITE_PROFILES); SSF56672 (SUPERFAMILY); IPR000305 (SUPERFAMILY)
Aqu2.1.15762_001	116.799	2.56958	0.674606	3.80901	0.000139522	0.00655102	UP				PREDICTED: hypothetical protein LOC100639469 [Amphimedon queenslandica]	128	1	0.000551	0.69	0	-		IPR023578 (SUPERFAMILY)
Aqu2.1.16001_001	86.6945	-1.16587	0.291624	-3.99786	6.39168e-05	0.00373432	DOWN	K03320	amt	ammonium transporter, Amt family	ammonium transporter	607	20	1.29e-72	0.435	3	C:GO:0016020; F:GO:0008519; P:GO:0072488		G3DSA:1.10.3430.10 (GENE3D); IPR024041 (PFAM); IPR001905 (PANTHER); CYTOPLASMIC_DOMAIN (PHOBIUS); TRANSMEMBRANE (PHOBIUS); CYTOPLASMIC_DOMAIN (PHOBIUS); TRANSMEMBRANE (PHOBIUS); TRANSMEMBRANE (PHOBIUS); NON_CYTOPLASMIC_DOMAIN (PHOBIUS); TRANSMEMBRANE (PHOBIUS); NON_CYTOPLASMIC_DOMAIN (PHOBIUS); TRANSMEMBRANE (PHOBIUS); TRANSMEMBRANE (PHOBIUS); CYTOPLASMIC_DOMAIN (PHOBIUS); CYTOPLASMIC_DOMAIN (PHO…
Aqu2.1.16005_001	155.543	-0.488075	0.16161	-3.02008	0.00252706	0.0494559	DOWN	K14965	DPY30	protein dpy-30	protein dpy-30 homolog	104	20	9.69e-69	0.721	1	C:GO:0005634	-	IPR007858 (PFAM); PTHR23356:SF0 (PANTHER); PTHR23356 (PANTHER)
Aqu2.1.16017_001	26.71	2.31049	0.544625	4.24235	2.21192e-05	0.00171565	UP				dual specificity protein kinase shkd-like	573	20	5.1e-172	0.7265	3	F:GO:0004713; P:GO:0018108; F:GO:0005524	EC:2.7.10.0	Coil (COILS); Coil (COILS); IPR021718 (SMART); IPR021718 (PFAM); G3DSA:1.10.510.10 (GENE3D); IPR000719 (PFAM); G3DSA:3.30.200.20 (GENE3D); PTHR23257 (PANTHER); IPR017441 (PROSITE_PATTERNS); IPR000719 (PROSITE_PROFILES); IPR011009 (SUPERFAMILY)
Aqu2.1.16100_001	19.0015	-1.94037	0.542205	-3.57866	0.000345356	0.0127256	DOWN				uncharacterized protein c1orf177 homolog	632	20	0	0.6155	0	-		CYTOPLASMIC_DOMAIN (PHOBIUS); CYTOPLASMIC_DOMAIN (PHOBIUS); CYTOPLASMIC_DOMAIN (PHOBIUS); TRANSMEMBRANE (PHOBIUS); TRANSMEMBRANE (PHOBIUS); TRANSMEMBRANE (PHOBIUS); NON_CYTOPLASMIC_DOMAIN (PHOBIUS); NON_CYTOPLASMIC_DOMAIN (PHOBIUS); TRANSMEMBRANE (PHOBIUS); TMhelix (TMHMM); TMhelix (TMHMM); TMhelix (TMHMM); TMhelix (TMHMM)
Aqu2.1.16117_001	54.3835	-0.976183	0.281776	-3.46439	0.00053144	0.0168798	DOWN	K14397	NUDT21	cleavage and polyadenylation specificity factor subunit 5	cleavage and polyadenylation specificity factor subunit 5	195	20	2.49e-141	0.8665	14	C:GO:0042382; P:GO:0006379; F:GO:0003729; P:GO:0006369; P:GO:0006378; P:GO:0000398; C:GO:0005813; F:GO:0017091; C:GO:0005849; P:GO:0051262; F:GO:0042803; F:GO:0016787; F:GO:0042826; C:GO:0000118	-	IPR016706 (PIRSF); IPR016706 (PFAM); IPR016706 (PANTHER); PTHR13047:SF0 (PANTHER); IPR000086 (PROSITE_PROFILES); IPR015797 (SUPERFAMILY)
Aqu2.1.16670_001	250.29	0.983268	0.186849	5.26236	1.42216e-07	2.77302e-05	UP	K10147	PPM1D	protein phosphatase 1D [EC:3.1.3.16]	protein phosphatase 1d	622	20	0	0.6265	4	F:GO:0046872; F:GO:0004722; P:GO:0006470; C:GO:0008287	-	IPR001932 (SMART); IPR001932 (SMART); IPR001932 (G3DSA:3.60.40.GENE3D); IPR001932 (PFAM); IPR015655 (PANTHER); PTHR13832:SF94 (PANTHER); IPR000222 (PROSITE_PATTERNS); IPR001932 (SUPERFAMILY)
Aqu2.1.16694_001	68.2248	2.03476	0.406681	5.00332	5.63507e-07	8.59899e-05	UP				immunoglobulin superfamily dcc subclass member 4-like	961	20	0	0.456	2	P:GO:0044699; F:GO:0005515	-	IPR003599 (SMART); IPR003598 (SMART); IPR013783 (G3DSA:2.60.40.GENE3D); IPR013783 (G3DSA:2.60.40.GENE3D); IPR013151 (PFAM); PF13895 (PFAM); PTHR10489 (PANTHER); TRANSMEMBRANE (PHOBIUS); CYTOPLASMIC_DOMAIN (PHOBIUS); NON_CYTOPLASMIC_DOMAIN (PHOBIUS); IPR007110 (PROSITE_PROFILES); IPR007110 (PROSITE_PROFILES); SSF48726 (SUPERFAMILY); SSF48726 (SUPERFAMILY); TMhelix (TMHMM)
Aqu2.1.16730_001	62.8758	2.21963	0.336998	6.58649	4.50343e-11	3.01065e-08	UP	K06699	PSME4	proteasome activator subunit 4	proteasome activator complex subunit 4	1805	20	0	0.589	1	F:GO:0005488		IPR021843 (PFAM); PTHR32170:SF0 (PANTHER); PTHR32170 (PANTHER); CYTOPLASMIC_DOMAIN (PHOBIUS); NON_CYTOPLASMIC_DOMAIN (PHOBIUS); TRANSMEMBRANE (PHOBIUS); IPR016024 (SUPERFAMILY); IPR016024 (SUPERFAMILY); IPR016024 (SUPERFAMILY)
Aqu2.1.16735_001	37.3969	2.19037	0.409677	5.34658	8.96321e-08	1.85051e-05	UP				psme4 protein	44	20	1.31e-15	0.8515	20	P:GO:0000209; P:GO:0010952; F:GO:0016504; P:GO:0007275; P:GO:0006521; P:GO:0051437; P:GO:0043066; P:GO:0010467; C:GO:0016607; C:GO:1990111; P:GO:0010499; C:GO:0005829; P:GO:0002479; P:GO:0035093; P:GO:0031145; P:GO:0016032; P:GO:0016071; F:GO:0070577; P:GO:0006977; P:GO:0006281	-	IPR021843 (PFAM); PTHR32170 (PANTHER); PTHR32170:SF0 (PANTHER)
Aqu2.1.16899_001	13.1481	-5.19503	1.45515	-3.57009	0.000356857	0.012979	DOWN				PREDICTED: hypothetical protein LOC100633393 [Amphimedon queenslandica]	312	1	1.12e-12	0.51	2	F:GO:0005515; P:GO:0007165		IPR000488 (SMART); IPR011029 (G3DSA:1.10.533.GENE3D); IPR000488 (PFAM); IPR000488 (PROSITE_PROFILES); IPR011029 (SUPERFAMILY)
Aqu2.1.16902_001	28.3639	-6.68231	2.08815	-3.2001	0.00137378	0.0327445	DOWN				---NA---	325	0			0	-		Coil (COILS); Coil (COILS); Coil (COILS); SIGNAL_PEPTIDE_H_REGION (PHOBIUS); NON_CYTOPLASMIC_DOMAIN (PHOBIUS); TRANSMEMBRANE (PHOBIUS); SIGNAL_PEPTIDE (PHOBIUS); SIGNAL_PEPTIDE_C_REGION (PHOBIUS); CYTOPLASMIC_DOMAIN (PHOBIUS); SIGNAL_PEPTIDE_N_REGION (PHOBIUS); SignalP-TM (SIGNALP_GRAM_POSITIVE); TMhelix (TMHMM); TMhelix (TMHMM)
Aqu2.1.17151_001	72.1292	0.93229	0.291919	3.19366	0.00140481	0.0331465	UP				von willebrand factor a domain-containing protein 5a-like	538	20	0	0.6565	2	P:GO:0016192; C:GO:0016021		IPR013694 (PFAM); PTHR10338 (PANTHER); IPR013694 (PROSITE_PROFILES)
Aqu2.1.17192_001	33.852	1.65578	0.304447	5.43863	5.36907e-08	1.19645e-05	UP				oxidative stress-induced growth inhibitor 2	239	20	4.59e-159	0.575	2	F:GO:0016491; P:GO:0055114	-	PTHR15192 (PANTHER); SSF51905 (SUPERFAMILY)
Aqu2.1.17195_001	99.359	1.66879	0.25428	6.5628	5.28082e-11	3.31464e-08	UP				oxidative stress-induced growth inhibitor 2-like	604	20	0	0.508	2	P:GO:0055114; F:GO:0016491	-	IPR023753 (PFAM); G3DSA:3.50.50.60 (GENE3D); PTHR15192 (PANTHER); SSF51905 (SUPERFAMILY)
Aqu2.1.17442_001	14.3514	2.0435	0.657728	3.10691	0.00189057	0.0408334	UP				serine threonine-protein phosphatase 6 regulatory ankyrin repeat subunit c-like	3024	20	1.16e-162	0.47	1	F:GO:0005515		Coil (COILS); Coil (COILS); IPR002110 (SMART); IPR011029 (G3DSA:1.10.533.GENE3D); IPR020683 (G3DSA:1.25.40.GENE3D); IPR020683 (G3DSA:1.25.40.GENE3D); IPR020683 (PFAM); IPR020683 (G3DSA:1.25.40.GENE3D); PF13857 (PFAM); IPR002110 (PFAM); PF13637 (PFAM); IPR020683 (G3DSA:1.25.40.GENE3D); IPR020683 (G3DSA:1.25.40.GENE3D); PTHR24133 (PANTHER); PTHR24133:SF3 (PANTHER); IPR002110 (PROSITE_PROFILES); IPR…
Aqu2.1.17461_001	11.64	1.79468	0.495914	3.61894	0.000295815	0.0112242	UP				probable aggregation factor core protein isoform c	1717	20	0	0.517	4	F:GO:0005509; F:GO:0005515; P:GO:0007154; C:GO:0016021		IPR003599 (SMART); IPR001881 (SMART); IPR000742 (SMART); IPR002035 (SMART); IPR003598 (SMART); IPR013783 (G3DSA:2.60.40.GENE3D); IPR000742 (PFAM); IPR002035 (PFAM); IPR002035 (G3DSA:3.40.50.GENE3D); G3DSA:2.10.25.10 (GENE3D); PF13895 (PFAM); IPR013783 (G3DSA:2.60.40.GENE3D); IPR003644 (PFAM); PTHR10489 (PANTHER); PTHR10489:SF336 (PANTHER); IPR013032 (PROSITE_PATTERNS); IPR007110 (PROSITE_PROFILES…
Aqu2.1.17692_001	911.104	0.680672	0.197906	3.43937	0.000583076	0.0180304	UP	K09275	TFCP2	transcription factor CP2 and related proteins	grainyhead-like protein 2 homolog	663	20	0	0.568	2	P:GO:0044767; P:GO:0008544	-	IPR007604 (PFAM); PTHR11037:SF7 (PANTHER); PTHR11037 (PANTHER)
Aqu2.1.17959_001	10.145	-4.0024	0.771132	-5.19029	2.09968e-07	3.87861e-05	DOWN				ankyrin repeat protein l93-like	486	20	1.12e-134	0.5605	1	F:GO:0005515		IPR002110 (SMART); IPR020683 (G3DSA:1.25.40.GENE3D); IPR020683 (PFAM); PTHR24198 (PANTHER); CYTOPLASMIC_DOMAIN (PHOBIUS); TRANSMEMBRANE (PHOBIUS); NON_CYTOPLASMIC_DOMAIN (PHOBIUS); IPR002110 (PROSITE_PROFILES); IPR002110 (PROSITE_PROFILES); IPR020683 (PROSITE_PROFILES); IPR002110 (PROSITE_PROFILES); IPR002110 (PROSITE_PROFILES); IPR002110 (PROSITE_PROFILES); IPR020683 (SUPERFAMILY)
Aqu2.1.17967_001	10.7376	-2.3956	0.598257	-4.0043	6.22011e-05	0.00365373	DOWN				p53-induced protein with a death domain-like	465	9	7.95e-05	0.5422	4	F:GO:0005515; P:GO:0007165; C:GO:0005622; P:GO:0042981		IPR011029 (G3DSA:1.10.533.GENE3D); IPR000488 (PFAM); IPR001315 (PFAM); IPR011029 (G3DSA:1.10.533.GENE3D); PTHR15077 (PANTHER); PTHR15077:SF0 (PANTHER); IPR001315 (PROSITE_PROFILES); IPR000488 (PROSITE_PROFILES); IPR011029 (SUPERFAMILY); IPR011029 (SUPERFAMILY)
Aqu2.1.17972_001	149.087	-0.902598	0.288678	-3.12666	0.00176806	0.0390894	DOWN				---NA---	805	0			0	-		Coil (COILS); Coil (COILS)
Aqu2.1.18015_001	34.5056	2.05264	0.497038	4.12974	3.6317e-05	0.0024871	UP	K13912	DMBT1	deleted in malignant brain tumors 1 protein	deleted in malignant brain tumors 1	966	20	0	0.652	9	C:GO:0030670; F:GO:0005515; P:GO:0048518; P:GO:0051707; C:GO:0005576; P:GO:0030855; P:GO:0045087; P:GO:0007165; F:GO:0005044	-	IPR001190 (PRINTS); IPR017448 (SMART); IPR001190 (PFAM); G3DSA:3.10.250.10 (GENE3D); PTHR19331 (PANTHER); PTHR19331:SF192 (PANTHER); IPR001190 (PROSITE_PATTERNS); IPR001190 (PROSITE_PATTERNS); IPR001190 (PROSITE_PATTERNS); IPR001190 (PROSITE_PATTERNS); IPR001190 (PROSITE_PATTERNS); IPR001190 (PROSITE_PATTERNS); IPR001190 (PROSITE_PATTERNS); IPR001190 (PROSITE_PATTERNS); TRANSMEMBRANE (PHOBIUS); C…
Aqu2.1.18016_001	43.3674	1.91321	0.537642	3.55852	0.000372955	0.0133229	UP				---NA---	111	0			0	-		NON_CYTOPLASMIC_DOMAIN (PHOBIUS); CYTOPLASMIC_DOMAIN (PHOBIUS); TRANSMEMBRANE (PHOBIUS); TRANSMEMBRANE (PHOBIUS); CYTOPLASMIC_DOMAIN (PHOBIUS)
Aqu2.1.18017_001	63.231	1.78129	0.463098	3.84648	0.000119829	0.00596552	UP				deleted in malignant brain tumors 1	552	20	0	0.705	8	P:GO:0043152; C:GO:0030670; F:GO:0008329; F:GO:0048306; C:GO:0005576; F:GO:0005044; P:GO:0002221; P:GO:0030855	-	IPR001190 (PRINTS); IPR017448 (SMART); IPR001190 (PFAM); G3DSA:3.10.250.10 (GENE3D); PTHR19331:SF192 (PANTHER); PTHR19331 (PANTHER); IPR001190 (PROSITE_PATTERNS); IPR001190 (PROSITE_PATTERNS); IPR001190 (PROSITE_PROFILES); IPR001190 (PROSITE_PROFILES); IPR001190 (PROSITE_PROFILES); IPR001190 (PROSITE_PROFILES); IPR017448 (SUPERFAMILY); IPR017448 (SUPERFAMILY); IPR017448 (SUPERFAMILY); IPR017448 (…
Aqu2.1.18100_001	129.447	0.756943	0.248186	3.0499	0.00228919	0.0459114	UP	K10415	DYNC1I	dynein intermediate chain, cytosolic	cytoplasmic dynein 1 intermediate chain 2-like isoform x2	625	20	0	0.6365	2	C:GO:0043226; F:GO:0005515	-	Coil (COILS); IPR001680 (SMART); IPR015943 (G3DSA:2.130.10.GENE3D); IPR001680 (PFAM); PTHR12442:SF22 (PANTHER); PTHR12442 (PANTHER); IPR019775 (PROSITE_PATTERNS); IPR017986 (PROSITE_PROFILES); IPR017986 (SUPERFAMILY)
Aqu2.1.18291_001	185.895	0.785602	0.252073	3.11656	0.00182972	0.0399333	UP	K05643	ABCA3	ATP-binding cassette, subfamily A (ABC1), member 3	atp-binding cassette sub-family a member 3-like	2062	20	0	0.5945	8	F:GO:0043022; F:GO:0003746; P:GO:0006452; P:GO:0045901; P:GO:0045905; F:GO:0005524; F:GO:0016887; P:GO:0008612		IPR003593 (SMART); IPR020189 (PFAM); IPR003439 (PFAM); IPR012340 (G3DSA:2.40.50.GENE3D); IPR014722 (G3DSA:2.30.30.GENE3D); IPR001884 (TIGRFAM); G3DSA:3.40.50.300 (GENE3D); PF12698 (PFAM); PTHR19229:SF36 (PANTHER); IPR026082 (PANTHER); IPR017871 (PROSITE_PATTERNS); IPR019769 (PROSITE_PATTERNS); TRANSMEMBRANE (PHOBIUS); TRANSMEMBRANE (PHOBIUS); TRANSMEMBRANE (PHOBIUS); TRANSMEMBRANE (PHOBIUS); CYTO…
Aqu2.1.18351_001	49.2644	-1.26844	0.30695	-4.13239	3.59005e-05	0.00247063	DOWN	K10808	RRM2	ribonucleoside-diphosphate reductase subunit M2 [EC:1.17.4.1]	ribonucleoside-diphosphate reductase subunit m2	389	20	0	0.81	15	C:GO:0005829; P:GO:0055114; P:GO:0000083; P:GO:0009263; F:GO:0046872; P:GO:0006260; P:GO:0009186; P:GO:0051290; F:GO:0005515; F:GO:0004748; C:GO:0005654; P:GO:0015949; C:GO:0005971; P:GO:0006144; P:GO:0006206	EC:1.17.4.1	IPR012348 (G3DSA:1.10.620.GENE3D); IPR000358 (PFAM); IPR000358 (PANTHER); IPR000358 (PROSITE_PATTERNS); CYTOPLASMIC_DOMAIN (PHOBIUS); NON_CYTOPLASMIC_DOMAIN (PHOBIUS); TRANSMEMBRANE (PHOBIUS); IPR009078 (SUPERFAMILY)
Aqu2.1.18414_001	164.168	0.986278	0.313793	3.14308	0.00167179	0.0375524	UP	K10400	KIF15	kinesin family member 15	kinesin-like protein kif15	1173	20	0	0.5305	5	P:GO:0007018; F:GO:0005524; F:GO:0008017; F:GO:0003777; C:GO:0005871		Coil (COILS); Coil (COILS); Coil (COILS); Coil (COILS); Coil (COILS); Coil (COILS); Coil (COILS); Coil (COILS); Coil (COILS); Coil (COILS); Coil (COILS); Coil (COILS); Coil (COILS); Coil (COILS); IPR001752 (PRINTS); IPR001752 (SMART); IPR001752 (G3DSA:3.40.850.GENE3D); IPR001752 (PFAM); IPR024658 (PFAM); IPR027640 (PANTHER); PTHR24115:SF91 (PANTHER); IPR019821 (PROSITE_PATTERNS); IPR001752 (PROSI…
Aqu2.1.18464_001	12.6526	-1.84667	0.598247	-3.0868	0.00202325	0.0427122	DOWN				conserved hypothetical protein [Capsaspora owczarzaki ATCC 30864]	559	20	8.92e-126	0.47	6	P:GO:0009058; C:GO:0016021; C:GO:0016020; C:GO:0005794; F:GO:0001733; F:GO:0016757		G3DSA:3.40.50.1820 (GENE3D); TRANSMEMBRANE (PHOBIUS); CYTOPLASMIC_DOMAIN (PHOBIUS); TRANSMEMBRANE (PHOBIUS); SIGNAL_PEPTIDE_H_REGION (PHOBIUS); CYTOPLASMIC_DOMAIN (PHOBIUS); SIGNAL_PEPTIDE_C_REGION (PHOBIUS); NON_CYTOPLASMIC_DOMAIN (PHOBIUS); SIGNAL_PEPTIDE (PHOBIUS); NON_CYTOPLASMIC_DOMAIN (PHOBIUS); SIGNAL_PEPTIDE_N_REGION (PHOBIUS); TRANSMEMBRANE (PHOBIUS); SignalP-noTM (SIGNALP_EUK); SignalP-…
Aqu2.1.18492_001	6.40685	-3.24972	0.992604	-3.27393	0.00106061	0.0277281	DOWN				protein fam73b isoform x3	281	20	0	0.7225	0	-		IPR019392 (PFAM); IPR019392 (PANTHER); PTHR21508:SF0 (PANTHER); TRANSMEMBRANE (PHOBIUS); CYTOPLASMIC_DOMAIN (PHOBIUS); NON_CYTOPLASMIC_DOMAIN (PHOBIUS)
Aqu2.1.18657_001	18.3242	2.80859	0.714436	3.93119	8.45255e-05	0.00454656	UP				cytochrome p450 9e2	1151	20	0	0.5985	7	F:GO:0020037; F:GO:0016705; F:GO:0004497; F:GO:0005506; P:GO:0055114; F:GO:0003677; F:GO:0005524	-	Coil (COILS); IPR002401 (PRINTS); IPR001128 (PRINTS); IPR001128 (G3DSA:1.10.630.GENE3D); IPR001128 (PFAM); IPR000330 (PFAM); PTHR24292:SF24 (PANTHER); PTHR24292 (PANTHER); IPR017972 (PROSITE_PATTERNS); IPR017972 (PROSITE_PATTERNS); TRANSMEMBRANE (PHOBIUS); SIGNAL_PEPTIDE_H_REGION (PHOBIUS); SIGNAL_PEPTIDE_N_REGION (PHOBIUS); SIGNAL_PEPTIDE_C_REGION (PHOBIUS); NON_CYTOPLASMIC_DOMAIN (PHOBIUS); SIG…
Aqu2.1.18876_001	7.6673	2.14288	0.614098	3.48947	0.000483974	0.0159871	UP				denn domain-containing protein 3-like	946	20	1.08e-40	0.408	1	F:GO:0005515		Coil (COILS); IPR001194 (PFAM); IPR015943 (G3DSA:2.130.10.GENE3D); SSF63829 (SUPERFAMILY)
Aqu2.1.18884_001	12.2009	-2.73541	0.869098	-3.14741	0.00164723	0.0371196	DOWN				---NA---	85	0			0	-		no IPS match
Aqu2.1.19006_001	69.4408	-3.55134	0.928734	-3.82385	0.000131384	0.00625254	DOWN				tetratricopeptide repeat protein 7b-like	477	20	1.11e-72	0.59	5	P:GO:0009199; P:GO:0009119; F:GO:0016787; P:GO:0009165; P:GO:0009259	-	TRANSMEMBRANE (PHOBIUS); CYTOPLASMIC_DOMAIN (PHOBIUS); NON_CYTOPLASMIC_DOMAIN (PHOBIUS); TMhelix (TMHMM)
Aqu2.1.19199_001	1673.09	0.668525	0.176624	3.78502	0.000153695	0.00702842	UP	K17987	NBR1	next to BRCA1 gene 1 protein	ef hand domain protein	843	20	0	0.5515	6	P:GO:0044763; C:GO:0043231; P:GO:0050794; C:GO:0044444; F:GO:0008270; F:GO:0005515	-	Coil (COILS); Coil (COILS); IPR000433 (SMART); G3DSA:1.10.8.10 (GENE3D); G3DSA:3.10.20.240 (GENE3D); IPR000433 (PFAM); PTHR20930:SF1 (PANTHER); PTHR20930 (PANTHER); IPR000433 (PROSITE_PATTERNS); IPR015940 (PROSITE_PROFILES); IPR000433 (PROSITE_PROFILES); SSF57850 (SUPERFAMILY); IPR009060 (SUPERFAMILY); SSF54277 (SUPERFAMILY)
Aqu2.1.19255_001	156.183	-0.736755	0.237969	-3.096	0.00196147	0.0419676	DOWN				hypothetical protein PTSG_08850 [Salpingoeca rosetta]	159	3	4.93e-17	0.4933	2	C:GO:0016021; P:GO:0055085		G3DSA:2.70.130.10 (GENE3D); NON_CYTOPLASMIC_DOMAIN (PHOBIUS); SIGNAL_PEPTIDE_C_REGION (PHOBIUS); SIGNAL_PEPTIDE_N_REGION (PHOBIUS); SIGNAL_PEPTIDE (PHOBIUS); SIGNAL_PEPTIDE_H_REGION (PHOBIUS); SignalP-noTM (SIGNALP_EUK); SignalP-noTM (SIGNALP_GRAM_NEGATIVE); IPR009011 (SUPERFAMILY)
Aqu2.1.19440_001	12.5868	-2.8706	0.872387	-3.29052	0.00100003	0.0264895	DOWN				PREDICTED: hypothetical protein LOC100638018 [Amphimedon queenslandica]	576	20	8.11e-158	0.654	1	P:GO:0007165	-	Coil (COILS); Coil (COILS)
Aqu2.1.19549_001	595.226	1.89442	0.321713	5.88854	3.89629e-09	1.24318e-06	UP	K10369	SVIL	supervillin	supervillin-like isoform x1	2489	20	0	0.5235	2	F:GO:0003779; P:GO:0007010	-	IPR007122 (SMART); IPR003128 (SMART); G3DSA:3.40.20.10 (GENE3D); IPR003128 (PFAM); IPR007123 (PFAM); IPR003128 (G3DSA:1.10.950.GENE3D); IPR015628 (PTHR11977:PANTHER); IPR007122 (PANTHER); IPR003128 (PROSITE_PROFILES); IPR003128 (SUPERFAMILY); SSF55753 (SUPERFAMILY)
Aqu2.1.19684_001	109.656	-1.22043	0.204452	-5.96929	2.38292e-09	8.36345e-07	DOWN				spry domain-containing protein 7-like	191	20	3.19e-137	0.7375	1	F:GO:0005515		IPR003877 (PFAM); PTHR20951 (PANTHER); IPR001870 (PROSITE_PROFILES); IPR008985 (SUPERFAMILY)
Aqu2.1.19687_001	143.027	1.30317	0.334059	3.90102	9.57882e-05	0.00499915	UP				amyloid beta a4 precursor protein-binding family b member 2 isoform x9	1257	20	0	0.4825	1	F:GO:0005515		PR01217 (PRINTS); IPR001202 (SMART); IPR006020 (SMART); IPR011993 (G3DSA:2.30.29.GENE3D); G3DSA:2.20.70.10 (GENE3D); IPR001202 (PFAM); IPR006020 (PFAM); PTHR14058 (PANTHER); PTHR14058:SF8 (PANTHER); IPR006020 (PROSITE_PROFILES); IPR006020 (PROSITE_PROFILES); IPR001202 (PROSITE_PROFILES); IPR001202 (PROSITE_PROFILES); IPR001202 (SUPERFAMILY); SSF50729 (SUPERFAMILY); SSF50729 (SUPERFAMILY); IPR0012…
Aqu2.1.19800_001	14.7542	-1.87287	0.55812	-3.35568	0.000791703	0.0225451	DOWN				PREDICTED: hypothetical protein LOC100632922 [Amphimedon queenslandica]	334	1	2.23e-07	0.48	2	F:GO:0003676; F:GO:0003677		SIGNAL_PEPTIDE_H_REGION (PHOBIUS); SIGNAL_PEPTIDE_N_REGION (PHOBIUS); SIGNAL_PEPTIDE (PHOBIUS); SIGNAL_PEPTIDE_C_REGION (PHOBIUS); NON_CYTOPLASMIC_DOMAIN (PHOBIUS); CYTOPLASMIC_DOMAIN (PHOBIUS); TRANSMEMBRANE (PHOBIUS); SignalP-TM (SIGNALP_GRAM_POSITIVE); TMhelix (TMHMM); TMhelix (TMHMM); TMhelix (TMHMM)
Aqu2.1.20096_001	32.6941	2.9064	0.932668	3.11622	0.00183183	0.0399333	UP				gtp-binding protein hsr1-related protein	605	20	0	0.5685	1	F:GO:0005525	-	Coil (COILS); IPR006703 (PFAM); G3DSA:3.40.50.300 (GENE3D); PTHR10903 (PANTHER); IPR027417 (SUPERFAMILY); IPR027417 (SUPERFAMILY)
Aqu2.1.20215_001	235.115	-3.30748	1.06021	-3.11966	0.0018106	0.0396958	DOWN				---NA---	263	0			0	-		SIGNAL_PEPTIDE_N_REGION (PHOBIUS); SIGNAL_PEPTIDE_C_REGION (PHOBIUS); SIGNAL_PEPTIDE_H_REGION (PHOBIUS); SIGNAL_PEPTIDE (PHOBIUS); NON_CYTOPLASMIC_DOMAIN (PHOBIUS); SignalP-TM (SIGNALP_GRAM_POSITIVE); SignalP-noTM (SIGNALP_GRAM_NEGATIVE); SignalP-noTM (SIGNALP_EUK)
Aqu2.1.20353_001	30.2743	-2.23531	0.586152	-3.81352	0.000136999	0.00645414	DOWN				probable 39s ribosomal protein mitochondrial-like	95	20	4.98e-56	0.8435	4	C:GO:0005840; F:GO:0003735; P:GO:0006412; P:GO:0042254	-	IPR007740 (PFAM)
Aqu2.1.20355_001	441.984	0.726395	0.15131	4.80071	1.58101e-06	0.000207438	UP	K12231	HECTD1	E3 ubiquitin-protein ligase HECTD1 [EC:2.3.2.26]	e3 ubiquitin-protein ligase hectd1	2122	20	0	0.6305	4	F:GO:0005515; F:GO:0004842; F:GO:0046872; P:GO:0016567		IPR002110 (SMART); IPR000569 (SMART); IPR011989 (G3DSA:1.25.10.GENE3D); IPR012919 (PFAM); IPR020683 (PFAM); G3DSA:3.30.2160.10 (GENE3D); IPR010606 (PFAM); IPR008979 (G3DSA:2.60.120.GENE3D); IPR020683 (G3DSA:1.25.40.GENE3D); IPR000569 (PFAM); PTHR11254:SF75 (PANTHER); PTHR11254 (PANTHER); IPR000569 (PROSITE_PROFILES); IPR010606 (PROSITE_PROFILES); IPR002110 (PROSITE_PROFILES); IPR002110 (PROSITE_P…
Aqu2.1.20356_001	309.582	3.03658	0.418745	7.25162	4.11808e-13	4.4472e-10	UP				protein fosb	206	20	1.92e-148	0.6205	6	F:GO:0003700; F:GO:0043565; C:GO:0005634; P:GO:0006355; C:GO:0005667; P:GO:0045449	-	Coil (COILS); IPR000837 (PRINTS); IPR004827 (SMART); G3DSA:1.20.5.170 (GENE3D); IPR004827 (PFAM); PTHR23351 (PANTHER); PTHR23351:SF15 (PANTHER); IPR004827 (PROSITE_PATTERNS); IPR004827 (PROSITE_PROFILES); SSF57959 (SUPERFAMILY)
Aqu2.1.20519_001	148.696	0.568636	0.175452	3.24098	0.0011912	0.029794	UP				---NA---	253	0			0	-		no IPS match
Aqu2.1.20539_001	366.878	-1.09663	0.232882	-4.70894	2.49007e-06	0.000284212	DOWN	K18628	TEKT1	tektin-1	tektin 1	401	20	0	0.6985	2	P:GO:0000226; C:GO:0005874	-	Coil (COILS); Coil (COILS); Coil (COILS); Coil (COILS); IPR000435 (PRINTS); IPR000435 (PFAM); PTHR19960:SF10 (PANTHER); IPR000435 (PANTHER)
Aqu2.1.20544_001	73.31	-1.01436	0.333333	-3.04309	0.00234161	0.0465577	DOWN				mfs-type transporter slc18b1	448	20	3.18e-60	0.5395	2	P:GO:0055085; C:GO:0016021		G3DSA:1.20.1250.20 (GENE3D); IPR011701 (PFAM); PTHR24004:SF6 (PANTHER); PTHR24004 (PANTHER); TRANSMEMBRANE (PHOBIUS); NON_CYTOPLASMIC_DOMAIN (PHOBIUS); TRANSMEMBRANE (PHOBIUS); CYTOPLASMIC_DOMAIN (PHOBIUS); CYTOPLASMIC_DOMAIN (PHOBIUS); TRANSMEMBRANE (PHOBIUS); CYTOPLASMIC_DOMAIN (PHOBIUS); NON_CYTOPLASMIC_DOMAIN (PHOBIUS); TRANSMEMBRANE (PHOBIUS); TRANSMEMBRANE (PHOBIUS); TRANSMEMBRANE (PHOBIUS)…
Aqu2.1.20570_001	36.7003	5.59591	1.59363	3.51143	0.000445706	0.0151142	UP				---NA---	223	0			0	-		no IPS match
Aqu2.1.20573_001	11.7978	5.68259	1.67372	3.39518	0.00068584	0.0204427	UP				---NA---	244	0			0	-		no IPS match
Aqu2.1.20588_001	199.01	1.51097	0.445811	3.38926	0.000700824	0.0207336	UP				uncharacterized protein loc102356559	314	20	0	0.5685	0	-		CYTOPLASMIC_DOMAIN (PHOBIUS); NON_CYTOPLASMIC_DOMAIN (PHOBIUS); TRANSMEMBRANE (PHOBIUS); NON_CYTOPLASMIC_DOMAIN (PHOBIUS); TRANSMEMBRANE (PHOBIUS); TRANSMEMBRANE (PHOBIUS); TRANSMEMBRANE (PHOBIUS); TRANSMEMBRANE (PHOBIUS); CYTOPLASMIC_DOMAIN (PHOBIUS); TRANSMEMBRANE (PHOBIUS); CYTOPLASMIC_DOMAIN (PHOBIUS); TRANSMEMBRANE (PHOBIUS); CYTOPLASMIC_DOMAIN (PHOBIUS); TRANSMEMBRANE (PHOBIUS); CYTOPLASMIC…
Aqu2.1.20896_001	52.5036	-1.42612	0.427931	-3.33259	0.000860408	0.023825	DOWN				---NA---	432	0			0	-		SIGNAL_PEPTIDE_H_REGION (PHOBIUS); CYTOPLASMIC_DOMAIN (PHOBIUS); SIGNAL_PEPTIDE_C_REGION (PHOBIUS); NON_CYTOPLASMIC_DOMAIN (PHOBIUS); SIGNAL_PEPTIDE_N_REGION (PHOBIUS); TRANSMEMBRANE (PHOBIUS); SIGNAL_PEPTIDE (PHOBIUS); SignalP-noTM (SIGNALP_EUK); TMhelix (TMHMM)
Aqu2.1.20949_001	87.1927	4.42885	1.36511	3.24432	0.00117733	0.0295549	UP				PREDICTED: hypothetical protein LOC100641943 [Amphimedon queenslandica]	1439	8	1.36e-174	0.6888	1	F:GO:0005515		G3DSA:3.40.50.300 (GENE3D); IPR013783 (G3DSA:2.60.40.GENE3D); TRANSMEMBRANE (PHOBIUS); SIGNAL_PEPTIDE (PHOBIUS); CYTOPLASMIC_DOMAIN (PHOBIUS); NON_CYTOPLASMIC_DOMAIN (PHOBIUS); NON_CYTOPLASMIC_DOMAIN (PHOBIUS); TRANSMEMBRANE (PHOBIUS); NON_CYTOPLASMIC_DOMAIN (PHOBIUS); SIGNAL_PEPTIDE_H_REGION (PHOBIUS); SIGNAL_PEPTIDE_C_REGION (PHOBIUS); TRANSMEMBRANE (PHOBIUS); SIGNAL_PEPTIDE_N_REGION (PHOBIUS);…
Aqu2.1.21205_001	14.1441	3.11615	0.536999	5.8029	6.51777e-09	1.75967e-06	UP				trk system potassium uptake protein amine-terminal domain protein	294	20	3.73e-85	0.6005	0	-		IPR008030 (PFAM); IPR016040 (G3DSA:3.40.50.GENE3D); PTHR14194 (PANTHER); PTHR14194:SF2 (PANTHER); SIGNAL_PEPTIDE_C_REGION (PHOBIUS); SIGNAL_PEPTIDE_N_REGION (PHOBIUS); SIGNAL_PEPTIDE (PHOBIUS); NON_CYTOPLASMIC_DOMAIN (PHOBIUS); SIGNAL_PEPTIDE_H_REGION (PHOBIUS); SSF51735 (SUPERFAMILY)
Aqu2.1.21208_001	18.784	3.0379	0.733467	4.14184	3.44538e-05	0.00239274	UP				trk system potassium uptake protein amine-terminal domain protein	293	20	1.26e-84	0.5885	0	-		IPR008030 (PFAM); IPR016040 (G3DSA:3.40.50.GENE3D); PTHR14194 (PANTHER); PTHR14194:SF2 (PANTHER); SSF51735 (SUPERFAMILY)
Aqu2.1.21209_001	88.0446	0.691481	0.216749	3.19023	0.00142157	0.0334462	UP				dystonin isoform x9	2696	20	0	0.448	1	F:GO:0005515		Coil (COILS); Coil (COILS); Coil (COILS); Coil (COILS); Coil (COILS); Coil (COILS); Coil (COILS); Coil (COILS); Coil (COILS); Coil (COILS); IPR018159 (SMART); G3DSA:1.20.58.60 (GENE3D); IPR002017 (PFAM); PTHR11915 (PANTHER); PTHR11915:SF47 (PANTHER); CYTOPLASMIC_DOMAIN (PHOBIUS); TRANSMEMBRANE (PHOBIUS); NON_CYTOPLASMIC_DOMAIN (PHOBIUS); SSF46966 (SUPERFAMILY); TMhelix (TMHMM)
Aqu2.1.21212_001	416.298	-0.749886	0.185245	-4.04808	5.16389e-05	0.00319886	DOWN				ras-specific guanine nucleotide-releasing factor 2	452	20	2e-19	0.552	3	C:GO:0005622; P:GO:0007264; F:GO:0005085		Coil (COILS); IPR001895 (G3DSA:1.10.840.GENE3D); PTHR23113:SF43 (PANTHER); IPR008937 (PANTHER); IPR023578 (SUPERFAMILY); SSF50729 (SUPERFAMILY)
Aqu2.1.21215_001	762.475	1.16039	0.291215	3.98466	6.75767e-05	0.00382724	UP	K08871	BRD2	bromodomain-containing protein 2	bromodomain-containing protein 2 isoform x1	1051	20	0	0.575	1	F:GO:0005515		Coil (COILS); Coil (COILS); Coil (COILS); IPR001487 (PRINTS); IPR001487 (SMART); IPR001487 (PFAM); IPR001487 (G3DSA:1.20.920.GENE3D); PTHR22880 (PANTHER); PTHR22880:SF20 (PANTHER); IPR018359 (PROSITE_PATTERNS); IPR018359 (PROSITE_PATTERNS); IPR001487 (PROSITE_PROFILES); IPR001487 (PROSITE_PROFILES); IPR027353 (PROSITE_PROFILES); IPR001487 (SUPERFAMILY); IPR001487 (SUPERFAMILY)
Aqu2.1.21231_001	94.3027	-0.667038	0.173969	-3.83424	0.000125951	0.00613968	DOWN				tm2 domain-containing protein cg11103	191	20	1.67e-132	0.658	3	F:GO:0003674; P:GO:0008150; C:GO:0005575		IPR007829 (PFAM); PTHR21016 (PANTHER); TRANSMEMBRANE (PHOBIUS); NON_CYTOPLASMIC_DOMAIN (PHOBIUS); SIGNAL_PEPTIDE_N_REGION (PHOBIUS); TRANSMEMBRANE (PHOBIUS); SIGNAL_PEPTIDE_H_REGION (PHOBIUS); SIGNAL_PEPTIDE (PHOBIUS); CYTOPLASMIC_DOMAIN (PHOBIUS); NON_CYTOPLASMIC_DOMAIN (PHOBIUS); SIGNAL_PEPTIDE_C_REGION (PHOBIUS); SignalP-noTM (SIGNALP_EUK); TMhelix (TMHMM); TMhelix (TMHMM)
Aqu2.1.21241_001	162.034	-0.941085	0.272818	-3.4495	0.000561619	0.0176389	DOWN				cre-mig-6 protein	698	20	1.17e-64	0.431	3	P:GO:0048856; P:GO:0044767; P:GO:0007275	-	IPR000884 (SMART); IPR000884 (PFAM); G3DSA:2.20.100.10 (GENE3D); PTHR13723 (PANTHER); PTHR13723:SF4 (PANTHER); SIGNAL_PEPTIDE_C_REGION (PHOBIUS); SIGNAL_PEPTIDE (PHOBIUS); SIGNAL_PEPTIDE_N_REGION (PHOBIUS); SIGNAL_PEPTIDE_H_REGION (PHOBIUS); NON_CYTOPLASMIC_DOMAIN (PHOBIUS); IPR000884 (PROSITE_PROFILES); IPR000884 (PROSITE_PROFILES); IPR000884 (PROSITE_PROFILES); IPR000884 (PROSITE_PROFILES); IPR…
Aqu2.1.21264_001	101.526	-1.02637	0.331448	-3.09663	0.00195731	0.0419522	DOWN				at-rich interactive domain-containing protein 3a-like	495	20	0	0.765	3	P:GO:0006351; F:GO:0003677; C:GO:0005634	-	Coil (COILS); IPR001606 (SMART); SM01014 (SMART); IPR001606 (PFAM); IPR001606 (G3DSA:1.10.150.GENE3D); PTHR15348 (PANTHER); IPR001606 (PROSITE_PROFILES); IPR001606 (SUPERFAMILY)
Aqu2.1.21283_001	69.2406	1.23976	0.285465	4.34295	1.40582e-05	0.00118181	UP				helicase with zinc finger domain 2	1689	20	0	0.6075	6	F:GO:0046872; F:GO:0005524; F:GO:0000166; F:GO:0017111; F:GO:0008270; C:GO:0005622		SM00955 (SMART); PF13086 (PFAM); PF00773 (PFAM); PF13087 (PFAM); G3DSA:3.40.50.300 (GENE3D); G3DSA:3.40.50.300 (GENE3D); PTHR10887 (PANTHER); IPR026122 (PTHR10887:PANTHER); IPR027417 (SUPERFAMILY); IPR027417 (SUPERFAMILY); IPR012340 (SUPERFAMILY)
Aqu2.1.21403_001	32.8203	1.25171	0.376944	3.32066	0.00089804	0.0244677	UP				f-box wd repeat-containing protein 12-like	390	20	7.53e-13	0.5105	1	F:GO:0005515		IPR001680 (SMART); IPR015943 (G3DSA:2.130.10.GENE3D); G3DSA:1.20.1280.50 (GENE3D); IPR011047 (SUPERFAMILY); IPR001810 (SUPERFAMILY)
Aqu2.1.21753_001	19.1631	1.85772	0.59962	3.09816	0.00194726	0.0418165	UP				transient receptor potential cation channel subfamily a member 1 homolog	1112	8	1.4e-32	0.4725	6	C:GO:0016021; C:GO:0016020; P:GO:0055085; P:GO:0006811; F:GO:0005216; P:GO:0006810		IPR006626 (SMART); TRANSMEMBRANE (PHOBIUS); CYTOPLASMIC_DOMAIN (PHOBIUS); TRANSMEMBRANE (PHOBIUS); SIGNAL_PEPTIDE_N_REGION (PHOBIUS); CYTOPLASMIC_DOMAIN (PHOBIUS); SIGNAL_PEPTIDE (PHOBIUS); TRANSMEMBRANE (PHOBIUS); TRANSMEMBRANE (PHOBIUS); NON_CYTOPLASMIC_DOMAIN (PHOBIUS); NON_CYTOPLASMIC_DOMAIN (PHOBIUS); SIGNAL_PEPTIDE_C_REGION (PHOBIUS); TRANSMEMBRANE (PHOBIUS); NON_CYTOPLASMIC_DOMAIN (PHOBIUS…
Aqu2.1.21789_001	14.2185	-2.46863	0.748653	-3.29743	0.000975734	0.0260424	DOWN	K11315	TADA3	transcriptional adapter 3	transcriptional adapter 3	438	20	6.67e-53	0.495	4	P:GO:0044260; C:GO:0005622; P:GO:0044238; P:GO:0060255	-	Coil (COILS); Coil (COILS); IPR019340 (PFAM); PTHR13556 (PANTHER)
Aqu2.1.21825_001	966.149	2.40353	0.377071	6.37421	1.83906e-10	9.56245e-08	UP	K04448	JUN	transcription factor AP-1	transcription factor jun-b-like	344	20	0	0.512	6	F:GO:0003700; F:GO:0043565; C:GO:0005634; P:GO:0006355; C:GO:0005667; P:GO:0045449	-	Coil (COILS); IPR002112 (PRINTS); IPR004827 (SMART); IPR008917 (G3DSA:1.10.880.GENE3D); G3DSA:1.20.5.170 (GENE3D); IPR004827 (PFAM); PTHR11462 (PANTHER); IPR004827 (PROSITE_PATTERNS); IPR004827 (PROSITE_PROFILES); SSF57959 (SUPERFAMILY)
Aqu2.1.21827_001	253.554	1.16641	0.240503	4.84987	1.23546e-06	0.000171728	UP				mediator of rna polymerase ii transcription subunit 26	354	20	2.55e-15	0.5995	3	P:GO:0006351; F:GO:0003677; C:GO:0005634	-	IPR017923 (PFAM); IPR017923 (G3DSA:1.20.930.GENE3D); PTHR15201 (PANTHER); IPR017923 (PROSITE_PROFILES); IPR017923 (SUPERFAMILY)
Aqu2.1.21875_001	54.1057	-0.935091	0.291632	-3.20641	0.00134401	0.0321795	DOWN				androgen-dependent tfpi-regulating protein	253	20	4.99e-96	0.4925	1	C:GO:0016021	-	IPR006838 (PFAM); PTHR10989 (PANTHER); CYTOPLASMIC_DOMAIN (PHOBIUS); TRANSMEMBRANE (PHOBIUS); TRANSMEMBRANE (PHOBIUS); CYTOPLASMIC_DOMAIN (PHOBIUS); NON_CYTOPLASMIC_DOMAIN (PHOBIUS); TRANSMEMBRANE (PHOBIUS); TRANSMEMBRANE (PHOBIUS); TRANSMEMBRANE (PHOBIUS); NON_CYTOPLASMIC_DOMAIN (PHOBIUS); CYTOPLASMIC_DOMAIN (PHOBIUS); NON_CYTOPLASMIC_DOMAIN (PHOBIUS); CYTOPLASMIC_DOMAIN (PHOBIUS); TRANSMEMBRANE…
Aqu2.1.21880_001	797.317	0.651639	0.152776	4.26532	1.99616e-05	0.00160138	UP				tumor protein d53	151	2	3.4e-102	0.77	0	-		no IPS match
Aqu2.1.21886_001	789.37	0.884456	0.212615	4.15989	3.18405e-05	0.00226908	UP				insulin receptor substrate 1	657	8	0	0.5238	1	F:GO:0005158		IPR001849 (SMART); IPR011993 (G3DSA:2.30.29.GENE3D); IPR002404 (PFAM); SSF50729 (SUPERFAMILY)
Aqu2.1.22051_001	907.315	0.58315	0.167406	3.48345	0.000495003	0.0161445	UP	K05767	IQGAP2_3	Ras GTPase-activating-like protein IQGAP2/3	ras gtpase-activating-like protein iqgap1	1542	20	0	0.655	19	C:GO:0030496; C:GO:0005884; P:GO:0044707; P:GO:0032320; P:GO:0006112; F:GO:0005099; C:GO:0005886; P:GO:0071277; C:GO:0005911; F:GO:0019901; F:GO:0019903; C:GO:0005874; F:GO:0005095; F:GO:0005516; F:GO:0005509; P:GO:0050796; C:GO:0005730; P:GO:0045860; C:GO:0005742	-	Coil (COILS); Coil (COILS); IPR000048 (SMART); IPR001936 (SMART); IPR000048 (PFAM); IPR000593 (PFAM); IPR001715 (G3DSA:1.10.418.GENE3D); IPR001936 (G3DSA:1.10.506.GENE3D); IPR001936 (PFAM); PTHR14149:SF12 (PANTHER); PTHR14149 (PANTHER); IPR023152 (PROSITE_PATTERNS); IPR000048 (PROSITE_PROFILES); IPR001936 (PROSITE_PROFILES); IPR001202 (PROSITE_PROFILES); IPR000048 (PROSITE_PROFILES); IPR000048 (P…
Aqu2.1.22241_001	236.956	1.36478	0.260177	5.24557	1.55801e-07	2.9558e-05	UP				talin-2- partial	1077	20	4.6e-24	0.45	1	C:GO:0005856		Coil (COILS); Coil (COILS); IPR014352 (G3DSA:1.20.80.GENE3D); IPR011993 (G3DSA:2.30.29.GENE3D); PTHR19981 (PANTHER); IPR000299 (PROSITE_PROFILES); SSF50729 (SUPERFAMILY); IPR019748 (SUPERFAMILY); IPR019748 (SUPERFAMILY)
Aqu2.1.22264_001	10.491	1.56453	0.477958	3.27337	0.00106274	0.0277319	UP				transmembrane protein 184c	493	20	0	0.628	2	C:GO:0016021; C:GO:0016020		Coil (COILS); IPR005178 (PFAM); IPR005178 (PANTHER); PTHR23423:SF2 (PANTHER); CYTOPLASMIC_DOMAIN (PHOBIUS); CYTOPLASMIC_DOMAIN (PHOBIUS); NON_CYTOPLASMIC_DOMAIN (PHOBIUS); TRANSMEMBRANE (PHOBIUS); NON_CYTOPLASMIC_DOMAIN (PHOBIUS); TRANSMEMBRANE (PHOBIUS); CYTOPLASMIC_DOMAIN (PHOBIUS); TRANSMEMBRANE (PHOBIUS); CYTOPLASMIC_DOMAIN (PHOBIUS); TRANSMEMBRANE (PHOBIUS); TRANSMEMBRANE (PHOBIUS); TRANSMEM…
Aqu2.1.22301_001	502.928	0.938015	0.293089	3.20045	0.00137215	0.0327445	UP	K09624	PRSS12	protease, serine, 12 (neurotrypsin, motopsin) [EC:3.4.21.-]	deleted in malignant brain tumors 1	406	20	0	0.5555	3	F:GO:0005044; C:GO:0016020; P:GO:0007165	-	IPR001190 (PRINTS); IPR017448 (SMART); IPR001190 (PFAM); G3DSA:3.10.250.10 (GENE3D); PTHR19331 (PANTHER); PTHR19331:SF151 (PANTHER); SIGNAL_PEPTIDE_H_REGION (PHOBIUS); NON_CYTOPLASMIC_DOMAIN (PHOBIUS); TRANSMEMBRANE (PHOBIUS); SIGNAL_PEPTIDE_N_REGION (PHOBIUS); CYTOPLASMIC_DOMAIN (PHOBIUS); SIGNAL_PEPTIDE (PHOBIUS); SIGNAL_PEPTIDE_C_REGION (PHOBIUS); IPR001190 (PROSITE_PROFILES); SignalP-noTM (SI…
Aqu2.1.22304_001	47.0002	1.31055	0.402544	3.25567	0.00113125	0.0288563	UP				ectopic p granules protein 5 homolog	1302	20	8.31e-135	0.47	0	-		PTHR31139 (PANTHER); CYTOPLASMIC_DOMAIN (PHOBIUS); NON_CYTOPLASMIC_DOMAIN (PHOBIUS); TRANSMEMBRANE (PHOBIUS)
Aqu2.1.22312_001	117.924	0.942817	0.235871	3.99717	6.4105e-05	0.00373432	UP	K04163	HTR7	5-hydroxytryptamine receptor 7	5-hydroxytryptamine receptor 7-like	439	20	5.57e-23	0.4525	5	P:GO:0007186; C:GO:0044464; P:GO:0050877; C:GO:0016021; F:GO:0004930	-	Coil (COILS); Coil (COILS); IPR000276 (PRINTS); IPR000276 (PFAM); G3DSA:1.20.1070.10 (GENE3D); PTHR24249 (PANTHER); IPR000276 (PROSITE_PATTERNS); CYTOPLASMIC_DOMAIN (PHOBIUS); TRANSMEMBRANE (PHOBIUS); NON_CYTOPLASMIC_DOMAIN (PHOBIUS); CYTOPLASMIC_DOMAIN (PHOBIUS); TRANSMEMBRANE (PHOBIUS); TRANSMEMBRANE (PHOBIUS); TRANSMEMBRANE (PHOBIUS); TRANSMEMBRANE (PHOBIUS); NON_CYTOPLASMIC_DOMAIN (PHOBIUS); …
Aqu2.1.22391_001	156.538	-3.82929	0.797199	-4.80343	1.55973e-06	0.000206576	DOWN				tetratricopeptide repeat protein 7b-like	229	19	1.66e-61	0.6005	5	P:GO:0009199; P:GO:0009119; F:GO:0016787; P:GO:0009165; P:GO:0009259	-	no IPS match
Aqu2.1.22419_001	61.0634	-1.31714	0.426349	-3.08935	0.00200595	0.0426316	DOWN				cop9 signalosome complex subunit 4-like	71	20	3.97e-26	0.711	1	C:GO:0044424	-	no IPS match
Aqu2.1.22573_001	1156.41	0.942164	0.231351	4.07244	4.65236e-05	0.00295541	UP				g-protein-signaling modulator 1 isoform x2	170	20	1.35e-115	0.517	1	F:GO:0030695	-	IPR003109 (SMART); IPR003109 (PFAM); IPR003109 (PROSITE_PROFILES)
Aqu2.1.22706_001	184.664	-1.24685	0.261115	-4.77508	1.79632e-06	0.000227195	DOWN				nucleolar protein 10	486	20	0	0.498	0	-		CYTOPLASMIC_DOMAIN (PHOBIUS); NON_CYTOPLASMIC_DOMAIN (PHOBIUS); TRANSMEMBRANE (PHOBIUS); NON_CYTOPLASMIC_DOMAIN (PHOBIUS); TRANSMEMBRANE (PHOBIUS); TRANSMEMBRANE (PHOBIUS); TRANSMEMBRANE (PHOBIUS); NON_CYTOPLASMIC_DOMAIN (PHOBIUS); TRANSMEMBRANE (PHOBIUS); NON_CYTOPLASMIC_DOMAIN (PHOBIUS); CYTOPLASMIC_DOMAIN (PHOBIUS); CYTOPLASMIC_DOMAIN (PHOBIUS); NON_CYTOPLASMIC_DOMAIN (PHOBIUS); TRANSMEMBRANE …
Aqu2.1.22796_001	74.8646	-1.13128	0.327549	-3.45377	0.000552799	0.0174008	DOWN				receptor-type tyrosine-protein phosphatase alpha-like	1719	20	0	0.5405	3	F:GO:0004725; P:GO:0006470; F:GO:0005515		Coil (COILS); IPR000242 (PRINTS); IPR003595 (SMART); IPR003961 (SMART); IPR003598 (SMART); IPR003599 (SMART); IPR000242 (SMART); IPR013098 (PFAM); IPR013783 (G3DSA:2.60.40.GENE3D); PF13895 (PFAM); IPR013783 (G3DSA:2.60.40.GENE3D); G3DSA:3.90.190.10 (GENE3D); IPR013783 (G3DSA:2.60.40.GENE3D); G3DSA:3.90.190.10 (GENE3D); IPR013783 (G3DSA:2.60.40.GENE3D); IPR000242 (PFAM); PTHR19134 (PANTHER); IPR01…
Aqu2.1.22983_001	23.4883	-1.07922	0.334394	-3.22741	0.00124918	0.0307009	DOWN				wd repeat-containing protein 13-like	465	20	0	0.643	1	F:GO:0005515		IPR001680 (SMART); IPR001680 (PFAM); IPR015943 (G3DSA:2.130.10.GENE3D); PTHR22838 (PANTHER); IPR001680 (PROSITE_PROFILES); IPR001680 (PROSITE_PROFILES); IPR017986 (PROSITE_PROFILES); IPR017986 (SUPERFAMILY)
Aqu2.1.22996_001	46.8158	3.86836	0.79398	4.87212	1.1041e-06	0.00015657	UP				hypothetical protein NAEGRDRAFT_80317 [Naegleria gruberi]	1059	3	3.55e-45	0.4533	0	-		IPR011993 (G3DSA:2.30.29.GENE3D); SSF50729 (SUPERFAMILY)
Aqu2.1.23250_001	222.373	0.449618	0.147035	3.05789	0.002229	0.0450833	UP				ataxin-2 isoform x1	554	20	0	0.562	8	C:GO:0043229; P:GO:0048519; P:GO:0044767; F:GO:0005515; C:GO:0044444; P:GO:0009653; P:GO:0016043; P:GO:0030182	-	Coil (COILS); IPR009604 (PFAM); IPR025852 (PFAM); PTHR12854:SF7 (PANTHER); PTHR12854 (PANTHER)
Aqu2.1.23307_001	131.943	-1.48547	0.372711	-3.98559	6.73118e-05	0.00382724	DOWN				phytanoyl- dioxygenase domain-containing protein 1 homolog	391	20	0	0.7375	0	-		IPR008775 (PFAM); G3DSA:2.60.120.620 (GENE3D); PTHR20883 (PANTHER); SignalP-TM (SIGNALP_GRAM_POSITIVE); SSF51197 (SUPERFAMILY)
Aqu2.1.23325_001	115.287	2.13046	0.337425	6.31388	2.72122e-10	1.27344e-07	UP	K06911	uncharacterized protein		pirin	220	20	9.85e-159	0.7055	0	-		Coil (COILS); IPR012093 (PIRSF); IPR008778 (PFAM); IPR014710 (G3DSA:2.60.120.GENE3D); IPR012093 (PANTHER); PTHR13903:SF0 (PANTHER); IPR011051 (SUPERFAMILY)
Aqu2.1.23375_001	1090.88	1.79041	0.272986	6.55863	5.43036e-11	3.31464e-08	UP	K18733	LARP6	la-related protein 6	la-related protein 6-like	383	20	0	0.6045	5	F:GO:0003723; C:GO:0030529; C:GO:0005634; F:GO:0000166; P:GO:0006396	-	IPR002344 (PRINTS); IPR006630 (SMART); IPR011991 (G3DSA:1.10.10.GENE3D); IPR006630 (PFAM); IPR012677 (G3DSA:3.30.70.GENE3D); PTHR22792:SF9 (PANTHER); PTHR22792 (PANTHER); IPR006630 (PROSITE_PROFILES); IPR000504 (PROSITE_PROFILES); SSF46785 (SUPERFAMILY); SSF54928 (SUPERFAMILY)
Aqu2.1.23379_001	840.273	0.453909	0.147577	3.07574	0.00209978	0.0436889	UP	K02880	RP-L17e	large subunit ribosomal protein L17e	60s ribosomal protein l17	188	20	8.1e-137	0.876	9	P:GO:0006413; P:GO:0019083; F:GO:0003735; P:GO:0006414; P:GO:0006415; P:GO:0006614; C:GO:0022625; P:GO:0000184; P:GO:0042254	-	IPR005721 (TIGRFAM); IPR001063 (G3DSA:3.90.470.GENE3D); IPR001063 (PFAM); IPR005721 (PANTHER); IPR018260 (PROSITE_PATTERNS); IPR005721 (HAMAP); IPR001063 (SUPERFAMILY)
Aqu2.1.23385_001	661.817	0.493755	0.14676	3.36437	0.000767176	0.0220253	UP	K02880	RP-L17e	large subunit ribosomal protein L17e	60s ribosomal protein l17	188	20	8.1e-137	0.876	9	P:GO:0006413; P:GO:0019083; F:GO:0003735; P:GO:0006414; P:GO:0006415; P:GO:0006614; C:GO:0022625; P:GO:0000184; P:GO:0042254	-	IPR001063 (PFAM); IPR001063 (G3DSA:3.90.470.GENE3D); IPR005721 (TIGRFAM); IPR005721 (PANTHER); IPR018260 (PROSITE_PATTERNS); IPR005721 (HAMAP); IPR001063 (SUPERFAMILY)
Aqu2.1.23390_001	447.522	1.33165	0.320673	4.15267	3.28614e-05	0.0023183	UP				gram domain-containing protein 1b-like isoform x1	401	20	0	0.6125	0	-		IPR004182 (SMART); IPR004182 (PFAM); PTHR23319:SF0 (PANTHER); PTHR23319 (PANTHER); NON_CYTOPLASMIC_DOMAIN (PHOBIUS); CYTOPLASMIC_DOMAIN (PHOBIUS); TRANSMEMBRANE (PHOBIUS); SignalP-TM (SIGNALP_GRAM_POSITIVE); TMhelix (TMHMM)
Aqu2.1.23403_001	8.68718	-1.7521	0.543434	-3.22414	0.00126353	0.0309577	DOWN				---NA---	390	0			0	-		TRANSMEMBRANE (PHOBIUS); CYTOPLASMIC_DOMAIN (PHOBIUS); SIGNAL_PEPTIDE_H_REGION (PHOBIUS); SIGNAL_PEPTIDE_N_REGION (PHOBIUS); SIGNAL_PEPTIDE (PHOBIUS); NON_CYTOPLASMIC_DOMAIN (PHOBIUS); SIGNAL_PEPTIDE_C_REGION (PHOBIUS); CYTOPLASMIC_DOMAIN (PHOBIUS); NON_CYTOPLASMIC_DOMAIN (PHOBIUS); TRANSMEMBRANE (PHOBIUS); TRANSMEMBRANE (PHOBIUS); SignalP-TM (SIGNALP_GRAM_POSITIVE); SignalP-noTM (SIGNALP_GRAM_NE…
Aqu2.1.23409_001	169.051	-0.509908	0.167249	-3.04879	0.00229762	0.0460147	DOWN	K08332	VAC8	vacuolar protein 8	vacuolar protein 8	551	20	0	0.6175	2	P:GO:0000011; F:GO:0005515	-	IPR000225 (SMART); IPR011989 (G3DSA:1.25.10.GENE3D); IPR000225 (PFAM); IPR026958 (PTHR23315:PANTHER); PTHR23315 (PANTHER); IPR000225 (PROSITE_PROFILES); IPR000225 (PROSITE_PROFILES); IPR000225 (PROSITE_PROFILES); IPR000225 (PROSITE_PROFILES); IPR000225 (PROSITE_PROFILES); IPR000225 (PROSITE_PROFILES); IPR016024 (SUPERFAMILY); IPR016024 (SUPERFAMILY)
Aqu2.1.23415_001	35.0216	-1.90841	0.526417	-3.62528	0.000288652	0.0110119	DOWN				adhesin-like protein	1254	20	1.26e-52	0.4085	4	F:GO:0005509; P:GO:0007156; C:GO:0016020; P:GO:0030154		IPR006626 (SMART); IPR003368 (TIGRFAM); IPR012334 (G3DSA:2.160.20.GENE3D); SIGNAL_PEPTIDE_N_REGION (PHOBIUS); TRANSMEMBRANE (PHOBIUS); NON_CYTOPLASMIC_DOMAIN (PHOBIUS); TRANSMEMBRANE (PHOBIUS); SIGNAL_PEPTIDE_H_REGION (PHOBIUS); NON_CYTOPLASMIC_DOMAIN (PHOBIUS); CYTOPLASMIC_DOMAIN (PHOBIUS); TRANSMEMBRANE (PHOBIUS); SIGNAL_PEPTIDE_C_REGION (PHOBIUS); NON_CYTOPLASMIC_DOMAIN (PHOBIUS); TRANSMEMBRAN…
Aqu2.1.23644_001	44.4869	-1.68751	0.484118	-3.48573	0.000490794	0.0160803	DOWN	K00774	PARP16	poly [ADP-ribose] polymerase 16 [EC:2.4.2.30]	mono	327	20	0	0.6115	1	F:GO:0003950	EC:2.4.2.30	IPR012317 (G3DSA:3.90.228.GENE3D); IPR012317 (PFAM); PTHR21328 (PANTHER); NON_CYTOPLASMIC_DOMAIN (PHOBIUS); CYTOPLASMIC_DOMAIN (PHOBIUS); TRANSMEMBRANE (PHOBIUS); IPR012317 (PROSITE_PROFILES); SSF56399 (SUPERFAMILY); TMhelix (TMHMM)
Aqu2.1.23698_001	625.527	0.999225	0.256326	3.89826	9.68868e-05	0.00503775	UP	K09624	PRSS12	protease, serine, 12 (neurotrypsin, motopsin) [EC:3.4.21.-]	deleted in malignant brain tumors 1	435	20	0	0.5525	3	F:GO:0005044; C:GO:0016020; P:GO:0007165	-	IPR001190 (PRINTS); IPR017448 (SMART); IPR001190 (PFAM); G3DSA:3.10.250.10 (GENE3D); PTHR19331:SF192 (PANTHER); PTHR19331 (PANTHER); SIGNAL_PEPTIDE_N_REGION (PHOBIUS); TRANSMEMBRANE (PHOBIUS); SIGNAL_PEPTIDE_H_REGION (PHOBIUS); NON_CYTOPLASMIC_DOMAIN (PHOBIUS); CYTOPLASMIC_DOMAIN (PHOBIUS); SIGNAL_PEPTIDE (PHOBIUS); SIGNAL_PEPTIDE_C_REGION (PHOBIUS); IPR001190 (PROSITE_PROFILES); SignalP-noTM (SI…
Aqu2.1.23763_001	56.6338	-1.07556	0.335104	-3.20964	0.001329	0.0320032	DOWN	K11997	TRIM2_3	tripartite motif-containing protein 2/3	tripartite motif-containing protein 2 isoform x2	737	20	3.64e-63	0.4085	3	C:GO:0005622; F:GO:0008270; F:GO:0005515		Coil (COILS); IPR000315 (SMART); IPR001841 (SMART); IPR000315 (PFAM); IPR018957 (PFAM); IPR013083 (G3DSA:3.30.40.GENE3D); IPR011042 (G3DSA:2.120.10.GENE3D); IPR001258 (PFAM); IPR013783 (G3DSA:2.60.40.GENE3D); PTHR24103 (PANTHER); PTHR24103:SF134 (PANTHER); IPR017907 (PROSITE_PATTERNS); IPR013017 (PROSITE_PROFILES); IPR013017 (PROSITE_PROFILES); IPR013017 (PROSITE_PROFILES); IPR013017 (PROSITE_PRO…
Aqu2.1.23768_001	45.3431	-1.11504	0.268376	-4.15476	3.25622e-05	0.00230879	DOWN	K07920	RAB33B	Ras-related protein Rab-33B	ras-related protein rab-33b	206	20	4.99e-31	0.544	4	P:GO:0006810; C:GO:0044431; P:GO:0007264; F:GO:0005525	-	IPR001806 (PRINTS); G3DSA:3.40.50.300 (GENE3D); IPR005225 (TIGRFAM); IPR001806 (PFAM); PTHR24073 (PANTHER); PS51419 (PROSITE_PROFILES); IPR027417 (SUPERFAMILY)
Aqu2.1.23777_001	334.348	1.1358	0.326918	3.47427	0.000512248	0.0165321	UP				tumor necrosis factor receptor superfamily member	327	10	5.25e-06	0.442	1	F:GO:0005515		IPR001368 (SMART); G3DSA:2.10.50.10 (GENE3D); IPR001368 (PROSITE_PATTERNS); TRANSMEMBRANE (PHOBIUS); NON_CYTOPLASMIC_DOMAIN (PHOBIUS); CYTOPLASMIC_DOMAIN (PHOBIUS); SIGNAL_PEPTIDE_H_REGION (PHOBIUS); SIGNAL_PEPTIDE_N_REGION (PHOBIUS); SIGNAL_PEPTIDE_C_REGION (PHOBIUS); SIGNAL_PEPTIDE (PHOBIUS); IPR001368 (PROSITE_PROFILES); SignalP-TM (SIGNALP_EUK); SignalP-TM (SIGNALP_GRAM_POSITIVE); SSF57586 (S…
Aqu2.1.23792_001	33.5818	-1.34502	0.438388	-3.06811	0.00215417	0.0441495	DOWN	K09848	TRAF4	TNF receptor-associated factor 4	tnf receptor-associated factor 4-like	312	20	1.42e-75	0.4945	2	F:GO:0005515; F:GO:0008270		IPR002083 (SMART); PF02176 (PFAM); G3DSA:2.60.210.10 (GENE3D); IPR002083 (PFAM); PTHR10131 (PANTHER); PTHR10131:SF52 (PANTHER); IPR001293 (PROSITE_PROFILES); IPR002083 (PROSITE_PROFILES); IPR008974 (SUPERFAMILY)
Aqu2.1.23885_001	19.175	-2.26786	0.542535	-4.18011	2.91363e-05	0.00213044	DOWN				g-protein coupled receptor 161-like	333	20	1.07e-95	0.4955	4	C:GO:0044464; C:GO:0016021; F:GO:0004930; P:GO:0007186	-	IPR000276 (PRINTS); IPR000276 (PFAM); G3DSA:1.20.1070.10 (GENE3D); PTHR24242 (PANTHER); TRANSMEMBRANE (PHOBIUS); TRANSMEMBRANE (PHOBIUS); TRANSMEMBRANE (PHOBIUS); NON_CYTOPLASMIC_DOMAIN (PHOBIUS); TRANSMEMBRANE (PHOBIUS); CYTOPLASMIC_DOMAIN (PHOBIUS); NON_CYTOPLASMIC_DOMAIN (PHOBIUS); NON_CYTOPLASMIC_DOMAIN (PHOBIUS); CYTOPLASMIC_DOMAIN (PHOBIUS); TRANSMEMBRANE (PHOBIUS); NON_CYTOPLASMIC_DOMAIN (…
Aqu2.1.23888_001	74.5096	-0.809548	0.266916	-3.03297	0.00242159	0.0478153	DOWN				three prime repair exonuclease 1	525	20	3.78e-13	0.458	2	F:GO:0004527; F:GO:0003676		IPR006055 (SMART); G3DSA:3.30.420.10 (GENE3D); PTHR13058 (PANTHER); IPR012337 (SUPERFAMILY)
Aqu2.1.23960_001	23.8668	-1.06555	0.346672	-3.07366	0.00211449	0.0439038	DOWN	K10289	CCNF	F-box protein 1 (cyclin F)	cyclin-f-like	815	20	0	0.607	3	C:GO:0005634; F:GO:0005515; P:GO:0051726	-	IPR001810 (SMART); IPR013763 (SMART); IPR011990 (G3DSA:1.25.40.GENE3D); IPR013763 (G3DSA:1.10.472.GENE3D); IPR004367 (PFAM); IPR006671 (PFAM); PF12937 (PFAM); G3DSA:1.20.1280.50 (GENE3D); PTHR10177 (PANTHER); IPR028857 (PTHR10177:PANTHER); IPR001810 (PROSITE_PROFILES); IPR001810 (SUPERFAMILY); IPR013763 (SUPERFAMILY)
Aqu2.1.24258_001	206.262	0.694809	0.152399	4.55913	5.13653e-06	0.00051879	UP				grip and coiled-coil domain-containing protein 1	729	20	0	0.5065	2	P:GO:0000042; F:GO:0005515	-	Coil (COILS); Coil (COILS); Coil (COILS); Coil (COILS); Coil (COILS); Coil (COILS); Coil (COILS); IPR000237 (SMART); IPR000237 (PFAM); IPR000237 (G3DSA:1.10.220.GENE3D); PTHR23157 (PANTHER); IPR000237 (PROSITE_PROFILES)
Aqu2.1.24262_001	45.1958	-0.943083	0.295868	-3.18751	0.00143502	0.0335772	DOWN				protein kinase c and casein kinase substrate in neurons protein 2	479	20	0	0.543	6	C:GO:0043231; P:GO:0044699; F:GO:0005515; C:GO:0044444; P:GO:0016043; C:GO:0016020	-	Coil (COILS); Coil (COILS); IPR001060 (SMART); IPR001452 (SMART); IPR001060 (PFAM); G3DSA:2.30.30.40 (GENE3D); IPR001452 (PFAM); PTHR10959:SF4 (PANTHER); PTHR10959 (PANTHER); IPR001452 (PROSITE_PROFILES); IPR001060 (PROSITE_PROFILES); IPR001452 (SUPERFAMILY); SSF103657 (SUPERFAMILY)
Aqu2.1.24269_001	369.853	0.777959	0.233008	3.33876	0.000841523	0.0234874	UP				leucine-rich repeat and iq domain-containing protein 1 isoform x3	1897	20	0	0.5275	5	C:GO:0005886; F:GO:0005215; F:GO:0005515; P:GO:0055085; C:GO:0016021		Coil (COILS); Coil (COILS); Coil (COILS); IPR001958 (PRINTS); IPR000048 (SMART); SM00365 (SMART); IPR003591 (SMART); IPR000048 (PFAM); IPR011701 (PFAM); G3DSA:3.80.10.10 (GENE3D); IPR001611 (PFAM); G3DSA:1.20.1250.20 (GENE3D); G3DSA:3.80.10.10 (GENE3D); PTHR24003 (PANTHER); TRANSMEMBRANE (PHOBIUS); CYTOPLASMIC_DOMAIN (PHOBIUS); TRANSMEMBRANE (PHOBIUS); TRANSMEMBRANE (PHOBIUS); CYTOPLASMIC_DOMAIN …
Aqu2.1.24275_001	40.8207	-0.83069	0.222616	-3.7315	0.000190346	0.00827329	DOWN				---NA---	174	0			0	-		no IPS match
Aqu2.1.24289_001	65.7845	-1.18653	0.309762	-3.83045	0.000127907	0.00614961	DOWN				adhesin-like protein	1276	12	1.41e-54	0.4075	0	-		IPR012334 (G3DSA:2.160.20.GENE3D); CYTOPLASMIC_DOMAIN (PHOBIUS); CYTOPLASMIC_DOMAIN (PHOBIUS); TRANSMEMBRANE (PHOBIUS); SIGNAL_PEPTIDE (PHOBIUS); TRANSMEMBRANE (PHOBIUS); CYTOPLASMIC_DOMAIN (PHOBIUS); SIGNAL_PEPTIDE_C_REGION (PHOBIUS); TRANSMEMBRANE (PHOBIUS); CYTOPLASMIC_DOMAIN (PHOBIUS); TRANSMEMBRANE (PHOBIUS); NON_CYTOPLASMIC_DOMAIN (PHOBIUS); NON_CYTOPLASMIC_DOMAIN (PHOBIUS); SIGNAL_PEPTIDE_…
Aqu2.1.24489_001	110.957	-0.856624	0.254531	-3.3655	0.000764062	0.0219809	DOWN	K16754	CCDC41	coiled-coil domain-containing protein 41	centrosomal protein of 83 kda	646	20	6.24e-13	0.457	3	P:GO:0048278; C:GO:0005814; P:GO:0042384		Coil (COILS); Coil (COILS); Coil (COILS); Coil (COILS); Coil (COILS); Coil (COILS); Coil (COILS); Coil (COILS); Coil (COILS); Coil (COILS); Coil (COILS)
Aqu2.1.24504_001	190.278	-0.678848	0.183147	-3.70657	0.000210084	0.00872594	DOWN				ferric-chelate reductase 1-like	461	20	9.68e-83	0.471	1	C:GO:0016021		IPR006593 (SMART); IPR005018 (PFAM); PTHR23130 (PANTHER); NON_CYTOPLASMIC_DOMAIN (PHOBIUS); NON_CYTOPLASMIC_DOMAIN (PHOBIUS); SIGNAL_PEPTIDE_N_REGION (PHOBIUS); TRANSMEMBRANE (PHOBIUS); CYTOPLASMIC_DOMAIN (PHOBIUS); NON_CYTOPLASMIC_DOMAIN (PHOBIUS); TRANSMEMBRANE (PHOBIUS); TRANSMEMBRANE (PHOBIUS); SIGNAL_PEPTIDE (PHOBIUS); CYTOPLASMIC_DOMAIN (PHOBIUS); TRANSMEMBRANE (PHOBIUS); CYTOPLASMIC_DOMAIN…
Aqu2.1.24509_001	285.486	1.42934	0.334643	4.27124	1.94388e-05	0.00157746	UP	K12384	SCARB2	lysosome membrane protein 2	lysosome membrane protein 2-like	536	20	1.58e-91	0.5075	3	C:GO:0005764; C:GO:0016020; P:GO:0007155	-	IPR002159 (PRINTS); IPR002159 (PFAM); IPR002159 (PANTHER); CYTOPLASMIC_DOMAIN (PHOBIUS); NON_CYTOPLASMIC_DOMAIN (PHOBIUS); TRANSMEMBRANE (PHOBIUS); TRANSMEMBRANE (PHOBIUS); CYTOPLASMIC_DOMAIN (PHOBIUS); TMhelix (TMHMM); TMhelix (TMHMM)
Aqu2.1.24542_001	371.798	1.32777	0.210068	6.32065	2.60471e-10	1.26095e-07	UP				disks large homolog 5-like	1162	20	5.13e-27	0.4575	1	F:GO:0005515		G3DSA:2.30.42.10 (GENE3D); G3DSA:2.30.30.40 (GENE3D); IPR001478 (PROSITE_PROFILES); IPR001478 (SUPERFAMILY); IPR001452 (SUPERFAMILY)
Aqu2.1.24548_001	182.177	0.869941	0.280803	3.09805	0.001948	0.0418165	UP				ras association domain-containing protein 2	680	20	2.25e-48	0.5425	2	P:GO:0007165; F:GO:0008270		IPR000159 (SMART); IPR001781 (SMART); IPR001781 (PFAM); IPR001781 (G3DSA:2.10.110.GENE3D); IPR000159 (PFAM); PTHR22738 (PANTHER); PTHR22738:SF2 (PANTHER); IPR001781 (PROSITE_PATTERNS); IPR001781 (PROSITE_PROFILES); IPR000159 (PROSITE_PROFILES); IPR011524 (PROSITE_PROFILES); SSF57716 (SUPERFAMILY); SSF54236 (SUPERFAMILY); SSF57716 (SUPERFAMILY)
Aqu2.1.24560_001	134.39	1.24874	0.292861	4.26393	2.0086e-05	0.0016022	UP	K04962	RYR2	ryanodine receptor 2	ryanodine receptor 2-like	4726	20	0	0.468	13	F:GO:0015278; P:GO:0055117; P:GO:0007165; P:GO:0048518; C:GO:0044425; P:GO:0060402; F:GO:0005515; P:GO:0042221; C:GO:0043229; C:GO:0044444; P:GO:0051282; F:GO:0005509; P:GO:0070588	-	IPR013333 (PRINTS); IPR002048 (SMART); IPR018355 (SMART); IPR016093 (SMART); IPR016093 (PFAM); G3DSA:2.80.10.50 (GENE3D); IPR011992 (PFAM); IPR011992 (G3DSA:1.10.238.GENE3D); IPR000699 (PFAM); G3DSA:2.80.10.50 (GENE3D); IPR014821 (PFAM); IPR003032 (PFAM); IPR003877 (PFAM); IPR013662 (PFAM); PTHR13715:SF14 (PANTHER); IPR015925 (PANTHER); IPR018247 (PROSITE_PATTERNS); IPR018247 (PROSITE_PATTERNS); …
Aqu2.1.24781_001	35.6296	2.81737	0.686522	4.10382	4.06377e-05	0.00272233	UP	K16343	PLA2G6	calcium-independent phospholipase A2 [EC:3.1.1.4]	85 88 kda calcium-independent phospholipase a2 isoform x2	705	20	1.36e-65	0.5195	2	F:GO:0005515; P:GO:0006629		IPR002110 (SMART); IPR020683 (G3DSA:1.25.40.GENE3D); IPR020683 (PFAM); IPR002641 (PFAM); G3DSA:3.40.1090.10 (GENE3D); PTHR24139:SF0 (PANTHER); PTHR24139 (PANTHER); IPR002110 (PROSITE_PROFILES); IPR020683 (PROSITE_PROFILES); IPR016035 (SUPERFAMILY); IPR020683 (SUPERFAMILY)
Aqu2.1.24972_001	385.72	0.575619	0.183278	3.14069	0.0016855	0.0377396	UP	K05643	ABCA3	ATP-binding cassette, subfamily A (ABC1), member 3	atp-binding cassette sub-family a member 3-like	2024	20	0	0.6095	3	P:GO:0006200; F:GO:0005524; F:GO:0016887	EC:3.6.1.3	IPR003593 (SMART); PF12698 (PFAM); G3DSA:3.40.50.300 (GENE3D); IPR003439 (PFAM); PTHR19229:SF36 (PANTHER); IPR026082 (PANTHER); IPR017871 (PROSITE_PATTERNS); TRANSMEMBRANE (PHOBIUS); TRANSMEMBRANE (PHOBIUS); TRANSMEMBRANE (PHOBIUS); TRANSMEMBRANE (PHOBIUS); TRANSMEMBRANE (PHOBIUS); CYTOPLASMIC_DOMAIN (PHOBIUS); TRANSMEMBRANE (PHOBIUS); NON_CYTOPLASMIC_DOMAIN (PHOBIUS); TRANSMEMBRANE (PHOBIUS); CY…
Aqu2.1.24981_001	192.206	-0.8668	0.281195	-3.08256	0.00205227	0.043067	DOWN				rna-binding protein 38	214	20	1.29e-153	0.8	15	P:GO:0070935; F:GO:0005515; F:GO:0097157; F:GO:0000166; C:GO:0016607; F:GO:0003730; P:GO:0000381; C:GO:0005829; P:GO:0008285; P:GO:0006978; P:GO:0032956; P:GO:0030154; C:GO:0030529; P:GO:0006977; P:GO:0040012	-	IPR000504 (SMART); IPR012677 (G3DSA:3.30.70.GENE3D); IPR000504 (PFAM); PTHR24011 (PANTHER); PTHR24011:SF87 (PANTHER); IPR000504 (PROSITE_PROFILES); SSF54928 (SUPERFAMILY)
Aqu2.1.25144_001	11.8867	1.60885	0.500101	3.21706	0.00129513	0.0314573	UP				nadh dehydrogenase subunit 6	92	20	3.12e-45	0.729	7	C:GO:0016021; C:GO:0005739; F:GO:0008137; P:GO:0006120; P:GO:0006744; P:GO:0006814; P:GO:0015992	EC:1.6.5.3	IPR001457 (PFAM); CYTOPLASMIC_DOMAIN (PHOBIUS); TRANSMEMBRANE (PHOBIUS); CYTOPLASMIC_DOMAIN (PHOBIUS); NON_CYTOPLASMIC_DOMAIN (PHOBIUS); NON_CYTOPLASMIC_DOMAIN (PHOBIUS); TRANSMEMBRANE (PHOBIUS); TRANSMEMBRANE (PHOBIUS); TMhelix (TMHMM); TMhelix (TMHMM); TMhelix (TMHMM)
Aqu2.1.25244_001	31.1818	-2.87912	0.851397	-3.38164	0.000720549	0.0211627	DOWN				translocase of chloroplast chloroplastic-like	336	20	3.82e-21	0.486	1	F:GO:0005525		G3DSA:3.40.50.300 (GENE3D); IPR006073 (PFAM); IPR027417 (SUPERFAMILY); TMhelix (TMHMM)
Aqu2.1.25245_001	36.9771	-1.88177	0.580955	-3.2391	0.00119906	0.029794	DOWN				gtpase imap family member 8-like	308	20	2.77e-20	0.477	1	F:GO:0005525		Coil (COILS); G3DSA:3.40.50.300 (GENE3D); IPR006703 (PFAM); CYTOPLASMIC_DOMAIN (PHOBIUS); NON_CYTOPLASMIC_DOMAIN (PHOBIUS); TRANSMEMBRANE (PHOBIUS); IPR027417 (SUPERFAMILY); TMhelix (TMHMM)
Aqu2.1.25312_001	366.262	0.645788	0.188896	3.41875	0.000629085	0.0191689	UP	K01596	E4.1.1.32	phosphoenolpyruvate carboxykinase (GTP) [EC:4.1.1.32]	phosphoenolpyruvate carboxykinase	644	20	0	0.7775	3	P:GO:0006094; F:GO:0005525; F:GO:0004611	-	IPR008209 (PIRSF); IPR008209 (PFAM); IPR008210 (G3DSA:3.40.449.GENE3D); IPR013035 (G3DSA:3.90.228.GENE3D); IPR008209 (PANTHER); IPR008209 (HAMAP); SSF53795 (SUPERFAMILY); IPR008210 (SUPERFAMILY)
Aqu2.1.25454_001	11.7675	-3.04445	0.853356	-3.56761	0.000360246	0.0130348	DOWN				tetratricopeptide repeat protein 7b-like	500	20	3.1e-65	0.591	5	P:GO:0009199; P:GO:0009119; F:GO:0016787; P:GO:0009165; P:GO:0009259	-	IPR014716 (G3DSA:3.90.215.GENE3D); TRANSMEMBRANE (PHOBIUS); NON_CYTOPLASMIC_DOMAIN (PHOBIUS); CYTOPLASMIC_DOMAIN (PHOBIUS); IPR002181 (SUPERFAMILY); TMhelix (TMHMM)
Aqu2.1.25457_001	43.3674	-2.28059	0.585932	-3.89225	9.93197e-05	0.00512364	DOWN				tetratricopeptide repeat protein 7b-like	478	20	9.56e-66	0.597	5	P:GO:0009199; P:GO:0009119; F:GO:0016787; P:GO:0009165; P:GO:0009259	-	Coil (COILS); TRANSMEMBRANE (PHOBIUS); CYTOPLASMIC_DOMAIN (PHOBIUS); NON_CYTOPLASMIC_DOMAIN (PHOBIUS); TMhelix (TMHMM)
Aqu2.1.25572_001	47.1906	-0.89293	0.204458	-4.3673	1.25794e-05	0.00107685	DOWN	K07832	RIT1	Ras-like without CAAX 1	gtp-binding protein rit1	229	20	4.23e-170	0.796	5	P:GO:0007265; P:GO:0006184; F:GO:0003924; F:GO:0005525; C:GO:0005886	-	IPR001806 (PRINTS); IPR020849 (SMART); IPR001806 (PFAM); G3DSA:3.40.50.300 (GENE3D); IPR005225 (TIGRFAM); IPR020849 (PANTHER); IPR020849 (PROSITE_PROFILES); IPR027417 (SUPERFAMILY)
Aqu2.1.25600_001	20.4269	2.80361	0.717048	3.90993	9.23222e-05	0.00492818	UP				multidrug resistance protein 1-like	350	20	4.32e-64	0.681	4	P:GO:0055085; C:GO:0016021; F:GO:0042626; F:GO:0005524	-	G3DSA:1.20.1560.10 (GENE3D); IPR001140 (PFAM); PTHR24221:SF24 (PANTHER); PTHR24221 (PANTHER); TRANSMEMBRANE (PHOBIUS); CYTOPLASMIC_DOMAIN (PHOBIUS); NON_CYTOPLASMIC_DOMAIN (PHOBIUS); TRANSMEMBRANE (PHOBIUS); CYTOPLASMIC_DOMAIN (PHOBIUS); IPR011527 (PROSITE_PROFILES); IPR011527 (SUPERFAMILY); TMhelix (TMHMM); TMhelix (TMHMM)
Aqu2.1.25601_001	65.2527	1.84862	0.39091	4.72902	2.25607e-06	0.000259614	UP	K05658	ABCB1	ATP-binding cassette, subfamily B (MDR/TAP), member 1 [EC:3.6.3.44]	multidrug resistance protein 1- partial	2166	20	0	0.756	16	P:GO:0007595; C:GO:0000139; F:GO:0005515; P:GO:0071356; P:GO:0046685; C:GO:0016021; P:GO:0048545; P:GO:0006855; P:GO:0014045; P:GO:0001666; F:GO:0015238; F:GO:0042626; P:GO:0010212; C:GO:0046581; F:GO:0005524; C:GO:0016324	-	IPR003593 (SMART); IPR003439 (PFAM); G3DSA:1.20.1560.10 (GENE3D); IPR001140 (PFAM); G3DSA:3.40.50.300 (GENE3D); PTHR24221:SF24 (PANTHER); PTHR24221 (PANTHER); IPR017871 (PROSITE_PATTERNS); NON_CYTOPLASMIC_DOMAIN (PHOBIUS); TRANSMEMBRANE (PHOBIUS); TRANSMEMBRANE (PHOBIUS); NON_CYTOPLASMIC_DOMAIN (PHOBIUS); CYTOPLASMIC_DOMAIN (PHOBIUS); TRANSMEMBRANE (PHOBIUS); CYTOPLASMIC_DOMAIN (PHOBIUS); NON_CYT…
Aqu2.1.25608_001	53.5883	-2.27162	0.552284	-4.11315	3.903e-05	0.00264707	DOWN				wd-40 repeat-containing protein	316	20	0	0.576	1	F:GO:0005515		IPR020472 (PRINTS); IPR001680 (SMART); IPR015943 (G3DSA:2.130.10.GENE3D); IPR001680 (PFAM); PTHR22847 (PANTHER); IPR019775 (PROSITE_PATTERNS); IPR019775 (PROSITE_PATTERNS); IPR001680 (PROSITE_PROFILES); IPR001680 (PROSITE_PROFILES); IPR017986 (PROSITE_PROFILES); IPR001680 (PROSITE_PROFILES); IPR001680 (PROSITE_PROFILES); IPR001680 (PROSITE_PROFILES); IPR017986 (SUPERFAMILY)
Aqu2.1.25690_001	53.045	-1.59731	0.490085	-3.25924	0.00111709	0.0286184	DOWN				protein asteroid homolog 1-like	745	20	1.68e-11	0.42	1	F:GO:0004518		Coil (COILS); IPR006086 (PFAM); G3DSA:3.40.50.1010 (GENE3D); NON_CYTOPLASMIC_DOMAIN (PHOBIUS); TRANSMEMBRANE (PHOBIUS); CYTOPLASMIC_DOMAIN (PHOBIUS); SSF88723 (SUPERFAMILY)
Aqu2.1.25756_001	27.5768	-1.19258	0.333553	-3.57539	0.00034971	0.0128284	DOWN	K07748	E1.1.1.170	sterol-4alpha-carboxylate 3-dehydrogenase (decarboxylating) [EC:1.1.1.170]	sterol-4-alpha-carboxylate 3- decarboxylating	345	20	0	0.7735	13	P:GO:0007224; P:GO:0055114; P:GO:0060716; F:GO:0003854; P:GO:0001942; C:GO:0005811; P:GO:0008203; C:GO:0016020; C:GO:0005783; P:GO:0016126; P:GO:0008207; P:GO:0008209; P:GO:0008210	EC:1.1.1.145	IPR002225 (PFAM); IPR016040 (G3DSA:3.40.50.GENE3D); PTHR10366:SF124 (PANTHER); PTHR10366 (PANTHER); NON_CYTOPLASMIC_DOMAIN (PHOBIUS); TRANSMEMBRANE (PHOBIUS); CYTOPLASMIC_DOMAIN (PHOBIUS); SSF51735 (SUPERFAMILY); TMhelix (TMHMM)
Aqu2.1.25859_001	44.369	2.31455	0.586253	3.94803	7.87962e-05	0.00430436	UP				methyltransferase type 11	210	20	1.08e-22	0.503	3	F:GO:0008168; P:GO:0008152; P:GO:0032259		G3DSA:3.40.50.150 (GENE3D); IPR025714 (PFAM); PTHR10108 (PANTHER); SSF53335 (SUPERFAMILY)
Aqu2.1.25860_001	266.955	2.26669	0.430555	5.26458	1.40509e-07	2.77302e-05	UP				---NA---	98	0			0	-		no IPS match
Aqu2.1.25920_001	388.839	0.987843	0.317915	3.10725	0.00188836	0.0408334	UP				transcription factor mef2a-like isoform x2	552	20	0	0.638	1	F:GO:0005515		Coil (COILS); Coil (COILS); Coil (COILS); IPR000980 (SMART); IPR000980 (PFAM); IPR011993 (G3DSA:2.30.29.GENE3D); IPR000980 (G3DSA:3.30.505.GENE3D); IPR006020 (PFAM); PTHR12583 (PANTHER); PTHR12583:SF6 (PANTHER); IPR006020 (PROSITE_PROFILES); IPR000980 (PROSITE_PROFILES); SSF50729 (SUPERFAMILY); SSF55550 (SUPERFAMILY)
Aqu2.1.26114_001	38.3724	-1.39268	0.432184	-3.22243	0.0012711	0.0310347	DOWN				uncharacterized protein loc100912849 isoform x10	121	20	2.03e-84	0.762	3	F:GO:0003674; P:GO:0008150; C:GO:0005575		no IPS match
Aqu2.1.26115_001	120.788	-1.00067	0.235972	-4.24065	2.22878e-05	0.00171922	DOWN				predicted protein [Trichoplax adhaerens]	553	4	2.22e-07	0.45	3	P:GO:0007015; F:GO:0003779; P:GO:2000601		Coil (COILS); IPR011993 (G3DSA:2.30.29.GENE3D); IPR000697 (PROSITE_PROFILES)
Aqu2.1.26121_001	457.855	0.866469	0.23363	3.70872	0.000208311	0.00870167	UP	K08765	CPT1A	carnitine O-palmitoyltransferase 1, liver isoform [EC:2.3.1.21]	carnitine o-palmitoyltransferase liver isoform	779	20	0	0.659	17	P:GO:0001676; P:GO:0042755; P:GO:0009437; C:GO:0005743; C:GO:0005789; P:GO:0050796; P:GO:0014070; F:GO:0042802; P:GO:0071398; P:GO:0006006; P:GO:0042493; F:GO:0004095; P:GO:0006641; P:GO:0032000; P:GO:0051260; C:GO:0031307; P:GO:0042967	EC:2.3.1.21	IPR000542 (PFAM); IPR000542 (PANTHER); PTHR22589:SF32 (PANTHER); NON_CYTOPLASMIC_DOMAIN (PHOBIUS); TRANSMEMBRANE (PHOBIUS); CYTOPLASMIC_DOMAIN (PHOBIUS); CYTOPLASMIC_DOMAIN (PHOBIUS); TRANSMEMBRANE (PHOBIUS); TRANSMEMBRANE (PHOBIUS); NON_CYTOPLASMIC_DOMAIN (PHOBIUS); SSF52777 (SUPERFAMILY); TMhelix (TMHMM); TMhelix (TMHMM); TMhelix (TMHMM)
Aqu2.1.26126_001	97.1964	-1.51647	0.472138	-3.21191	0.00131854	0.0319474	DOWN				phage lysozyme protein	197	6	4.01e-128	0.55	5	P:GO:0006468; F:GO:0005524; F:GO:0004674; P:GO:0009069; F:GO:0003796	EC:2.7.11.0	IPR023347 (G3DSA:1.10.530.GENE3D); SIGNAL_PEPTIDE_N_REGION (PHOBIUS); SIGNAL_PEPTIDE_C_REGION (PHOBIUS); SIGNAL_PEPTIDE (PHOBIUS); SIGNAL_PEPTIDE_H_REGION (PHOBIUS); NON_CYTOPLASMIC_DOMAIN (PHOBIUS); SignalP-noTM (SIGNALP_EUK); SignalP-TM (SIGNALP_GRAM_POSITIVE); SignalP-noTM (SIGNALP_GRAM_NEGATIVE); IPR023346 (SUPERFAMILY)
Aqu2.1.26162_001	10.1917	-2.2406	0.691693	-3.23929	0.00119826	0.029794	DOWN				---NA---	374	0			0	-		CYTOPLASMIC_DOMAIN (PHOBIUS); TRANSMEMBRANE (PHOBIUS); SIGNAL_PEPTIDE_C_REGION (PHOBIUS); NON_CYTOPLASMIC_DOMAIN (PHOBIUS); SIGNAL_PEPTIDE (PHOBIUS); SIGNAL_PEPTIDE_H_REGION (PHOBIUS); SIGNAL_PEPTIDE_N_REGION (PHOBIUS); SignalP-noTM (SIGNALP_EUK); TMhelix (TMHMM)
Aqu2.1.26167_001	6.00448	-2.77418	0.889721	-3.11803	0.00182062	0.0398126	DOWN				---NA---	560	0			0	-		SIGNAL_PEPTIDE_H_REGION (PHOBIUS); SIGNAL_PEPTIDE_N_REGION (PHOBIUS); SIGNAL_PEPTIDE_C_REGION (PHOBIUS); SIGNAL_PEPTIDE (PHOBIUS); NON_CYTOPLASMIC_DOMAIN (PHOBIUS); CYTOPLASMIC_DOMAIN (PHOBIUS); TRANSMEMBRANE (PHOBIUS); SignalP-noTM (SIGNALP_EUK); TMhelix (TMHMM)
Aqu2.1.26173_001	24.1823	-1.42532	0.421895	-3.37837	0.00072917	0.0212824	DOWN				---NA---	589	0			1	F:GO:0005515		IPR003961 (SMART); IPR013783 (G3DSA:2.60.40.GENE3D); IPR003961 (PFAM); NON_CYTOPLASMIC_DOMAIN (PHOBIUS); CYTOPLASMIC_DOMAIN (PHOBIUS); TRANSMEMBRANE (PHOBIUS); IPR003961 (PROSITE_PROFILES); IPR003961 (SUPERFAMILY); TMhelix (TMHMM)
Aqu2.1.26224_001	10.4209	-2.34335	0.615725	-3.80584	0.000141325	0.00660358	DOWN				pre-mrna-splicing factor syf1-like	203	20	1.89e-22	0.5865	3	F:GO:0016740; F:GO:0005515; P:GO:0007165	-	IPR011029 (G3DSA:1.10.533.GENE3D); IPR000488 (PFAM); IPR000488 (PROSITE_PROFILES); IPR011029 (SUPERFAMILY)
Aqu2.1.26264_001	12.0341	1.53088	0.497746	3.07563	0.00210058	0.0436889	UP	K05658	ABCB1	ATP-binding cassette, subfamily B (MDR/TAP), member 1 [EC:3.6.3.44]	multidrug resistance protein 1	1424	20	0	0.56	4	F:GO:0005524; P:GO:0055085; F:GO:0042626; C:GO:0016021	-	IPR003593 (SMART); G3DSA:1.20.1560.10 (GENE3D); G3DSA:3.40.50.300 (GENE3D); IPR003439 (PFAM); IPR001140 (PFAM); PTHR24221 (PANTHER); PTHR24221:SF24 (PANTHER); IPR017871 (PROSITE_PATTERNS); IPR017871 (PROSITE_PATTERNS); CYTOPLASMIC_DOMAIN (PHOBIUS); TRANSMEMBRANE (PHOBIUS); NON_CYTOPLASMIC_DOMAIN (PHOBIUS); TRANSMEMBRANE (PHOBIUS); NON_CYTOPLASMIC_DOMAIN (PHOBIUS); NON_CYTOPLASMIC_DOMAIN (PHOBIUS)…
Aqu2.1.26282_001	6.01161	-5.32038	1.62823	-3.26758	0.00108472	0.0282007	DOWN	K11592	DICER1	endoribonuclease Dicer [EC:3.1.26.-]	endoribonuclease dicer-like	511	20	3.14e-96	0.5115	3	F:GO:0003723; P:GO:0035196; F:GO:0004525	-	IPR000999 (SMART); IPR000999 (PFAM); IPR000999 (G3DSA:1.10.1520.GENE3D); IPR000999 (G3DSA:1.10.1520.GENE3D); PTHR14950 (PANTHER); PTHR14950:SF3 (PANTHER); IPR000999 (PROSITE_PROFILES); IPR000999 (PROSITE_PROFILES); SignalP-TM (SIGNALP_GRAM_POSITIVE); SSF54768 (SUPERFAMILY); IPR000999 (SUPERFAMILY); IPR000999 (SUPERFAMILY)
Aqu2.1.26495_001	409.473	0.832779	0.221745	3.75557	0.000172946	0.00773243	UP	K13861	SLC4A10	solute carrier family 4 (sodium bicarbonate transporter), member 10	sodium bicarbonate cotransporter 3-like isoform x8	1151	20	0	0.623	4	C:GO:0016021; F:GO:0005452; P:GO:0006821; P:GO:0015701	-	IPR003024 (PRINTS); IPR003020 (PRINTS); IPR011531 (PFAM); IPR013769 (PFAM); IPR003020 (TIGRFAM); G3DSA:1.10.287.570 (GENE3D); IPR013769 (G3DSA:3.40.1100.GENE3D); PTHR11453:SF9 (PANTHER); IPR003020 (PANTHER); NON_CYTOPLASMIC_DOMAIN (PHOBIUS); TRANSMEMBRANE (PHOBIUS); TRANSMEMBRANE (PHOBIUS); NON_CYTOPLASMIC_DOMAIN (PHOBIUS); CYTOPLASMIC_DOMAIN (PHOBIUS); CYTOPLASMIC_DOMAIN (PHOBIUS); TRANSMEMBRANE…
Aqu2.1.26510_001	39.6826	-1.92064	0.358904	-5.35139	8.7281e-08	1.82886e-05	DOWN				protein	1341	6	8.73e-61	0.3967	0	-		IPR006626 (SMART); IPR012334 (G3DSA:2.160.20.GENE3D); SIGNAL_PEPTIDE_N_REGION (PHOBIUS); TRANSMEMBRANE (PHOBIUS); CYTOPLASMIC_DOMAIN (PHOBIUS); TRANSMEMBRANE (PHOBIUS); TRANSMEMBRANE (PHOBIUS); CYTOPLASMIC_DOMAIN (PHOBIUS); TRANSMEMBRANE (PHOBIUS); CYTOPLASMIC_DOMAIN (PHOBIUS); NON_CYTOPLASMIC_DOMAIN (PHOBIUS); NON_CYTOPLASMIC_DOMAIN (PHOBIUS); TRANSMEMBRANE (PHOBIUS); CYTOPLASMIC_DOMAIN (PHOBIUS…
Aqu2.1.26627_001	133.806	-0.939952	0.254456	-3.69397	0.000220781	0.00905335	DOWN				btb poz domain-containing protein 19	296	20	0	0.6675	1	F:GO:0005515		IPR011705 (SMART); IPR000210 (SMART); IPR011705 (PFAM); IPR013069 (PFAM); IPR011333 (G3DSA:3.30.710.GENE3D); PTHR26379 (PANTHER); PTHR26379:SF62 (PANTHER); IPR000210 (PROSITE_PROFILES); IPR011333 (SUPERFAMILY)
Aqu2.1.26651_001	182.206	-0.733376	0.191224	-3.83517	0.000125479	0.00613968	DOWN				vwfa and cache domain-containing protein 1	1076	20	0	0.4125	0	-		SIGNAL_PEPTIDE_N_REGION (PHOBIUS); SIGNAL_PEPTIDE_H_REGION (PHOBIUS); TRANSMEMBRANE (PHOBIUS); CYTOPLASMIC_DOMAIN (PHOBIUS); SIGNAL_PEPTIDE_C_REGION (PHOBIUS); NON_CYTOPLASMIC_DOMAIN (PHOBIUS); SIGNAL_PEPTIDE (PHOBIUS); SignalP-TM (SIGNALP_GRAM_POSITIVE); SignalP-noTM (SIGNALP_GRAM_NEGATIVE); SignalP-noTM (SIGNALP_EUK); TMhelix (TMHMM)
Aqu2.1.26661_001	27.9711	6.51835	1.73025	3.76728	0.000165036	0.00742325	UP				uncharacterized protein loc103278169	477	20	3.99e-46	0.451	3	P:GO:0006278; F:GO:0003723; F:GO:0003964		IPR000305 (SMART); IPR000305 (PFAM); IPR000477 (PFAM); IPR027299 (G3DSA:3.40.1440.GENE3D); PTHR21301 (PANTHER); PTHR21301:SF1 (PANTHER); IPR000305 (PROSITE_PROFILES); IPR000477 (PROSITE_PROFILES); SSF56672 (SUPERFAMILY); IPR000305 (SUPERFAMILY)
Aqu2.1.26864_001	55.0712	1.50746	0.426049	3.53823	0.000402817	0.0142089	UP				caspase-2 isoform x1	428	20	6.16e-28	0.4345	3	P:GO:0044763; P:GO:0006508; F:GO:0004197	-	Coil (COILS); G3DSA:3.40.50.1460 (GENE3D); IPR011600 (PFAM); PTHR10454 (PANTHER); PTHR10454:SF80 (PANTHER); IPR001309 (PROSITE_PROFILES); SSF52129 (SUPERFAMILY)
Aqu2.1.26913_001	135.929	-0.644624	0.21199	-3.04083	0.00235929	0.0466508	DOWN	K03014	RPB6	DNA-directed RNA polymerases I, II, and III subunit RPABC2	dna-directed rna polymerases and iii subunit rpabc2	129	20	1.53e-86	0.8325	19	P:GO:0006385; P:GO:0006367; P:GO:0006370; P:GO:0032481; F:GO:0001055; C:GO:0005666; F:GO:0001056; P:GO:0006283; P:GO:0006386; C:GO:0005829; C:GO:0005665; F:GO:0003677; P:GO:0050434; P:GO:0000398; P:GO:0006368; P:GO:0045087; F:GO:0001054; C:GO:0005736; P:GO:0006360	-	IPR028363 (PIRSF); IPR006111 (PIRSF); IPR006110 (PFAM); IPR012293 (G3DSA:3.90.940.GENE3D); IPR006111 (PANTHER); IPR020708 (PROSITE_PATTERNS); IPR006111 (HAMAP); IPR006110 (SUPERFAMILY)
Aqu2.1.26914_001	319.864	0.888343	0.284784	3.11936	0.00181245	0.0396958	UP	K00326	E1.6.2.2	cytochrome-b5 reductase [EC:1.6.2.2]	cytochrome b5 reductase 4	682	20	0	0.521	4	P:GO:0055114; F:GO:0016653; F:GO:0020037; P:GO:0044237	EC:1.6.2.0	IPR001709 (PRINTS); IPR001834 (PRINTS); IPR001199 (PRINTS); IPR001199 (G3DSA:3.10.120.GENE3D); G3DSA:2.60.40.790 (GENE3D); IPR007052 (PFAM); G3DSA:3.40.50.80 (GENE3D); G3DSA:2.40.30.10 (GENE3D); IPR001199 (PFAM); IPR001433 (PFAM); IPR008333 (PFAM); PTHR19370:SF1 (PANTHER); PTHR19370 (PANTHER); IPR007052 (PROSITE_PROFILES); IPR001199 (PROSITE_PROFILES); IPR017927 (PROSITE_PROFILES); SSF52343 (SUPE…
Aqu2.1.26961_001	12.7457	-2.02801	0.499071	-4.06358	4.83262e-05	0.00305609	DOWN				PREDICTED: hypothetical protein LOC100640293 [Amphimedon queenslandica]	73	1	5.79e-47	1	0	-		no IPS match
Aqu2.1.26982_001	88.9159	2.8263	0.465564	6.0707	1.27358e-09	5.58742e-07	UP				pp2c-like domain-containing protein cg9801-like	463	20	0	0.5415	2	F:GO:0003824; P:GO:0008152	-	IPR001932 (SMART); PF13672 (PFAM); IPR001932 (G3DSA:3.60.40.GENE3D); PTHR21586 (PANTHER); IPR001932 (SUPERFAMILY)
Aqu2.1.26986_001	86.3818	-1.19103	0.257014	-4.63411	3.58477e-06	0.000381262	DOWN	K08033	NEUROD1	neurogenic differentiation factor 1	uncharacterized protein loc100637004	385	20	0	0.6785	6	P:GO:0048856; C:GO:0005622; P:GO:0006355; P:GO:0030154; F:GO:0046983; P:GO:0007275	-	IPR011598 (SMART); IPR011598 (PFAM); IPR011598 (G3DSA:4.10.280.GENE3D); PTHR19290 (PANTHER); IPR011598 (PROSITE_PROFILES); IPR011598 (SUPERFAMILY)
Aqu2.1.26988_001	27.3119	-1.08963	0.319336	-3.41218	0.000644447	0.0195017	DOWN	K05636	LAMB1	laminin, beta 1	laminin subunit alpha-5 isoform x2	2092	20	0	0.455	1	F:GO:0005515		Coil (COILS); Coil (COILS); Coil (COILS); PR00011 (PRINTS); IPR000742 (SMART); IPR008211 (SMART); IPR002049 (SMART); IPR002049 (PFAM); G3DSA:2.10.25.10 (GENE3D); G3DSA:2.10.25.10 (GENE3D); IPR008211 (PFAM); IPR000034 (PFAM); G3DSA:2.10.25.10 (GENE3D); PTHR10574:SF221 (PANTHER); PTHR10574 (PANTHER); IPR002049 (PROSITE_PATTERNS); IPR002049 (PROSITE_PATTERNS); IPR002049 (PROSITE_PATTERNS); IPR002049…
Aqu2.1.26996_001	144.291	1.14237	0.320596	3.56328	0.000366256	0.0131734	UP				---NA---	237	0			0	-		Coil (COILS)
Aqu2.1.26998_001	82.7587	-1.36844	0.357149	-3.83157	0.000127326	0.00614961	DOWN	K04392	RAC1	Ras-related C3 botulinum toxin substrate 1	ras-related c3 botulinum toxin substrate 1 isoform x2	327	20	1.05e-133	0.89	64	P:GO:0043065; P:GO:0002446; P:GO:0048011; C:GO:0019897; F:GO:0005525; P:GO:0006954; P:GO:0030838; P:GO:0048813; P:GO:0048261; P:GO:2000391; P:GO:0008284; P:GO:0097190; C:GO:0005802; P:GO:0007160; P:GO:0007411; P:GO:0043652; P:GO:0097178; P:GO:0048532; P:GO:0002093; C:GO:0030027; P:GO:0031295; C:GO:0005829; P:GO:0038096; P:GO:0030168; P:GO:0043552; P:GO:0050690; P:GO:0090103; C:GO:0001891; C:GO:00…	-	IPR001806 (PRINTS); IPR002041 (SMART); IPR003578 (SMART); IPR020849 (SMART); IPR003579 (SMART); IPR001806 (PFAM); IPR005225 (TIGRFAM); G3DSA:3.40.50.300 (GENE3D); PTHR24072 (PANTHER); IPR003578 (PROSITE_PROFILES); IPR027417 (SUPERFAMILY)
Aqu2.1.27059_001	132.759	1.00466	0.283905	3.53873	0.000402059	0.0142089	UP	K14857	SPB1	AdoMet-dependent rRNA methyltransferase SPB1 [EC:2.1.1.-]	pre-rrna processing protein ftsj3	782	20	0	0.6275	3	C:GO:0005634; F:GO:0008649; P:GO:0031167	EC:2.1.1.0	Coil (COILS); Coil (COILS); IPR012920 (PFAM); IPR002877 (PFAM); G3DSA:3.40.50.150 (GENE3D); IPR024576 (PFAM); IPR028589 (PTHR10920:PANTHER); IPR015507 (PANTHER); IPR028589 (HAMAP); IPR015507 (HAMAP); SSF53335 (SUPERFAMILY)
Aqu2.1.27064_001	33.7776	-1.08218	0.292849	-3.69535	0.000219587	0.00904042	DOWN	K15100	SLC25A1	solute carrier family 25 (mitochondrial citrate transporter), member 1	tricarboxylate transport mitochondrial-like	309	20	0	0.823	3	C:GO:0005743; P:GO:0055085; C:GO:0016021	-	IPR023395 (G3DSA:1.50.40.GENE3D); IPR018108 (PFAM); PTHR24089:SF102 (PANTHER); PTHR24089 (PANTHER); IPR018108 (PROSITE_PROFILES); IPR023395 (SUPERFAMILY)
Aqu2.1.27111_001	45.7499	2.86004	0.709905	4.02877	5.60692e-05	0.00339291	UP				---NA---	219	0			0	-		SIGNAL_PEPTIDE_N_REGION (PHOBIUS); NON_CYTOPLASMIC_DOMAIN (PHOBIUS); SIGNAL_PEPTIDE (PHOBIUS); SIGNAL_PEPTIDE_C_REGION (PHOBIUS); SIGNAL_PEPTIDE_H_REGION (PHOBIUS); SignalP-TM (SIGNALP_GRAM_POSITIVE); SignalP-noTM (SIGNALP_EUK); TMhelix (TMHMM)
Aqu2.1.27179_001	41.2324	-1.91794	0.328629	-5.8362	5.3405e-09	1.59522e-06	DOWN				uncharacterized protein c22orf15 homolog	144	20	7.46e-13	0.5155	0	-		no IPS match
Aqu2.1.27196_001	59.6307	-1.3724	0.357913	-3.83445	0.000125843	0.00613968	DOWN				protein notum homolog	551	20	0	0.6535	0	-		IPR004963 (PFAM); IPR004963 (PANTHER); NON_CYTOPLASMIC_DOMAIN (PHOBIUS); SIGNAL_PEPTIDE_N_REGION (PHOBIUS); SIGNAL_PEPTIDE_C_REGION (PHOBIUS); SIGNAL_PEPTIDE (PHOBIUS); SIGNAL_PEPTIDE_H_REGION (PHOBIUS); SignalP-noTM (SIGNALP_GRAM_NEGATIVE); SignalP-noTM (SIGNALP_EUK)
Aqu2.1.27228_001	1166.76	1.09758	0.263179	4.17047	3.03973e-05	0.00218845	UP	K17254	SDCBP	syntenin-1	syndecan binding protein	290	20	0	0.685	15	P:GO:0007411; F:GO:0005109; C:GO:0043231; F:GO:0045545; F:GO:0047485; P:GO:0042327; C:GO:0005829; F:GO:0046982; P:GO:0051179; C:GO:0044425; F:GO:0042802; C:GO:0070062; P:GO:0046330; C:GO:0005912; C:GO:0005886	-	IPR001478 (SMART); G3DSA:2.30.42.10 (GENE3D); IPR001478 (PFAM); PTHR12345:SF3 (PANTHER); PTHR12345 (PANTHER); IPR001478 (PROSITE_PROFILES); IPR001478 (SUPERFAMILY)
Aqu2.1.27287_001	284.752	0.858622	0.157767	5.44235	5.25831e-08	1.19067e-05	UP	K12198	CHMP5	charged multivesicular body protein 5	charged multivesicular body protein 5	219	20	1.12e-153	0.816	9	C:GO:0005829; P:GO:0008333; P:GO:0001919; F:GO:0005515; P:GO:0016032; C:GO:0010008; P:GO:0015031; P:GO:0007040; C:GO:0005634	-	Coil (COILS); Coil (COILS); Coil (COILS); IPR005024 (PFAM); PTHR22761 (PANTHER)
Aqu2.1.27341_001	1946.12	0.916128	0.228002	4.01807	5.8676e-05	0.00351694	UP	K14443	TOB	protein Tob/BTG	protein btg1	171	20	2.51e-123	0.7175	19	P:GO:0045603; P:GO:0043085; F:GO:0003712; P:GO:0045766; P:GO:0006355; C:GO:0005737; P:GO:0008285; P:GO:0043434; P:GO:0007286; P:GO:0030308; P:GO:2000271; P:GO:0045663; P:GO:0006479; C:GO:0005634; P:GO:0016477; F:GO:0019900; P:GO:0006979; C:GO:0005667; P:GO:0045449	-	IPR002087 (PRINTS); IPR002087 (PFAM); PTHR22978 (PANTHER); IPR002087 (PROSITE_PATTERNS); SSF160696 (SUPERFAMILY)
Aqu2.1.27353_001	726.459	1.04277	0.216677	4.81254	1.49022e-06	0.000201166	UP	K09267	SOX1S	transcription factor SOX1/3/14/21 (SOX group B)	transcription factor sox-14	424	20	0	0.75	9	F:GO:0000981; P:GO:0045892; F:GO:0046982; P:GO:0009649; P:GO:0007601; C:GO:0044798; F:GO:0003677; P:GO:0021854; P:GO:2001222	-	IPR009071 (SMART); IPR009071 (PFAM); IPR009071 (G3DSA:1.10.30.GENE3D); PTHR10270 (PANTHER); IPR009071 (PROSITE_PROFILES); IPR009071 (SUPERFAMILY)
Aqu2.1.27406_001	240.638	2.90831	0.674194	4.31375	1.60507e-05	0.00133335	UP				---NA---	332	0			0	-		SignalP-TM (SIGNALP_GRAM_POSITIVE)
Aqu2.1.27448_001	45.4984	-2.56395	0.788029	-3.25362	0.00113945	0.0288563	DOWN				ankyrin repeat domain-containing protein 50-like	116	9	7.22e-15	0.6133	2	P:GO:0007165; F:GO:0005515		IPR011029 (G3DSA:1.10.533.GENE3D); IPR000488 (PFAM); IPR000488 (PROSITE_PROFILES); IPR011029 (SUPERFAMILY)
Aqu2.1.27484_001	111.839	-1.56032	0.465884	-3.34916	0.000810556	0.0228502	DOWN	K10608	TRIM37	tripartite motif-containing protein 37 [EC:2.3.2.27]	e3 ubiquitin-protein ligase trim37	973	20	1.17e-69	0.562	3	C:GO:0005622; F:GO:0008270; F:GO:0005515	-	Coil (COILS); Coil (COILS); Coil (COILS); IPR000315 (SMART); G3DSA:2.60.210.10 (GENE3D); IPR002083 (PFAM); IPR000315 (PFAM); IPR000315 (G3DSA:4.10.45.GENE3D); PTHR24103 (PANTHER); PTHR24103:SF134 (PANTHER); IPR000315 (PROSITE_PROFILES); IPR002083 (PROSITE_PROFILES); IPR008974 (SUPERFAMILY); SSF57845 (SUPERFAMILY)
Aqu2.1.27506_001	63.0297	1.55878	0.429681	3.62776	0.00028589	0.0109682	UP	K11980	RNF11	E3 ubiquitin-protein ligase RNF11	ring finger protein 11-like	212	20	7.87e-30	0.5665	2	F:GO:0008270; F:GO:0005515		IPR001841 (SMART); IPR001841 (PFAM); IPR013083 (G3DSA:3.30.40.GENE3D); PTHR22764:SF6 (PANTHER); PTHR22764 (PANTHER); IPR001841 (PROSITE_PROFILES); SSF57850 (SUPERFAMILY)
Aqu2.1.27571_001	9.73781	-1.73759	0.546543	-3.17924	0.00147661	0.0343215	DOWN	K04615	GABBR	gamma-aminobutyric acid type B receptor	gamma-aminobutyric acid type b receptor subunit 2-like	805	20	0	0.5785	3	C:GO:0016021; F:GO:0004965; P:GO:0007216	-	Coil (COILS); IPR002455 (PRINTS); IPR000337 (PRINTS); G3DSA:3.40.50.2300 (GENE3D); IPR001828 (PFAM); IPR017978 (PFAM); G3DSA:3.40.50.2300 (GENE3D); PTHR10519 (PANTHER); CYTOPLASMIC_DOMAIN (PHOBIUS); NON_CYTOPLASMIC_DOMAIN (PHOBIUS); TRANSMEMBRANE (PHOBIUS); SIGNAL_PEPTIDE_N_REGION (PHOBIUS); SIGNAL_PEPTIDE_H_REGION (PHOBIUS); TRANSMEMBRANE (PHOBIUS); NON_CYTOPLASMIC_DOMAIN (PHOBIUS); TRANSMEMBRAN…
Aqu2.1.27603_001	21.2381	-1.94951	0.537394	-3.62771	0.000285944	0.0109682	DOWN	K04999	KCNJ5	potassium inwardly-rectifying channel subfamily J member 5	g protein-activated inward rectifier potassium channel 4	357	20	0	0.6275	6	P:GO:0034765; C:GO:0009897; F:GO:0005242; P:GO:0006813; C:GO:0030315; C:GO:0008076	-	IPR016449 (PRINTS); IPR016449 (PFAM); IPR013518 (G3DSA:2.60.40.GENE3D); G3DSA:1.10.287.70 (GENE3D); IPR016449 (PANTHER); TRANSMEMBRANE (PHOBIUS); NON_CYTOPLASMIC_DOMAIN (PHOBIUS); CYTOPLASMIC_DOMAIN (PHOBIUS); TRANSMEMBRANE (PHOBIUS); CYTOPLASMIC_DOMAIN (PHOBIUS); SSF81324 (SUPERFAMILY); IPR014756 (SUPERFAMILY); TMhelix (TMHMM); TMhelix (TMHMM)
Aqu2.1.27778_001	21.6324	-1.40429	0.448408	-3.13173	0.0017378	0.0385419	DOWN				camp-dependent protein kinase catalytic subunit alpha	74	9	1.32e-26	0.7256	88	P:GO:0007173; P:GO:0050804; P:GO:0034351; P:GO:0007190; C:GO:0043025; C:GO:0005952; F:GO:0019901; P:GO:0035584; C:GO:0034704; P:GO:0002159; C:GO:0031966; P:GO:0000188; P:GO:0022400; P:GO:0019433; F:GO:0004698; P:GO:0046777; P:GO:2000810; P:GO:0031666; P:GO:0050796; P:GO:0002026; P:GO:0007194; P:GO:0070555; P:GO:0045651; P:GO:0071872; P:GO:0006112; P:GO:0045087; F:GO:0008270; F:GO:0031625; P:GO:00…	EC:2.7.11.11	IPR000961 (SMART); G3DSA:1.10.510.10 (GENE3D); IPR000719 (PFAM); PTHR24353 (PANTHER); IPR000961 (PROSITE_PROFILES); IPR000719 (PROSITE_PROFILES); IPR011009 (SUPERFAMILY)
Aqu2.1.27801_001	114.146	1.49271	0.352854	4.2304	2.33278e-05	0.00178961	UP	K14085	ALDH7A1	aldehyde dehydrogenase family 7 member A1 [EC:1.2.1.31 1.2.1.8 1.2.1.3]	alpha-aminoadipic semialdehyde dehydrogenase-like	543	20	0	0.8095	3	F:GO:0016620; P:GO:0055114; F:GO:0000166	EC:1.2.1.0	IPR016162 (G3DSA:3.40.605.GENE3D); IPR016163 (G3DSA:3.40.309.GENE3D); IPR015590 (PFAM); PTHR11699:SF26 (PANTHER); PTHR11699 (PANTHER); IPR016160 (PROSITE_PATTERNS); CYTOPLASMIC_DOMAIN (PHOBIUS); TRANSMEMBRANE (PHOBIUS); NON_CYTOPLASMIC_DOMAIN (PHOBIUS); SignalP-TM (SIGNALP_GRAM_POSITIVE); IPR016161 (SUPERFAMILY)
Aqu2.1.28062_001	64.0214	-0.824889	0.273064	-3.02086	0.00252054	0.0494216	DOWN	K04699	SOCS6_7	suppressor of cytokine signaling 6/7	suppressor of cytokine signaling 6	227	20	1.94e-18	0.507	3	F:GO:0005515; P:GO:0035556; P:GO:0040008		IPR000980 (PRINTS); IPR001496 (SMART); IPR000980 (SMART); IPR001496 (PFAM); IPR000980 (PFAM); IPR000980 (G3DSA:3.30.505.GENE3D); IPR028421 (PTHR10385:PANTHER); IPR028413 (PANTHER); IPR001496 (PROSITE_PROFILES); IPR000980 (PROSITE_PROFILES); SSF158235 (SUPERFAMILY); SSF55550 (SUPERFAMILY)
Aqu2.1.28067_001	56.2685	0.82871	0.236955	3.49733	0.000469946	0.0156712	UP				leukocyte receptor cluster member 8 homolog	528	20	0	0.555	0	-		IPR005062 (PFAM); PTHR12436 (PANTHER)
Aqu2.1.28103_001	208.216	-0.407724	0.119587	-3.40942	0.000651008	0.0196548	DOWN				vacuolar fusion protein ccz1 homolog	449	20	0	0.592	3	C:GO:0005765; C:GO:0005764; C:GO:0016020		IPR013176 (PFAM); PTHR13056 (PANTHER)
Aqu2.1.28184_001	92.6298	0.63538	0.2069	3.07095	0.0021338	0.0440005	UP	K12825	SF3A1	splicing factor 3A subunit 1	splicing factor 3a subunit 1-like	680	20	0	0.6075	4	F:GO:0003723; C:GO:0005634; P:GO:0006396; F:GO:0005515	-	Coil (COILS); IPR000626 (SMART); IPR000061 (SMART); G3DSA:3.10.20.90 (GENE3D); IPR022030 (PFAM); IPR000061 (PFAM); IPR000626 (PFAM); PTHR15316:SF1 (PANTHER); PTHR15316 (PANTHER); IPR000061 (PROSITE_PROFILES); IPR000626 (PROSITE_PROFILES); IPR000061 (PROSITE_PROFILES); IPR000061 (SUPERFAMILY); IPR000061 (SUPERFAMILY); SSF54236 (SUPERFAMILY)
Aqu2.1.28185_001	195.91	1.59915	0.319175	5.01025	5.43592e-07	8.38625e-05	UP				zinc finger x-linked protein zxdb	958	20	0	0.497	2	F:GO:0003676; F:GO:0046872	-	IPR015880 (SMART); IPR007087 (PFAM); PF13894 (PFAM); PF13465 (PFAM); IPR013087 (G3DSA:3.30.160.GENE3D); PTHR11389 (PANTHER); IPR007087 (PROSITE_PATTERNS); IPR007087 (PROSITE_PROFILES); SSF57667 (SUPERFAMILY)
Aqu2.1.28198_001	186.733	1.91614	0.353924	5.41398	6.16376e-08	1.33128e-05	UP				pleckstrin homology domain-containing family d member 1	456	20	2.59e-180	0.615	1	F:GO:0005543	-	Coil (COILS); Coil (COILS); IPR001849 (SMART); IPR001849 (PFAM); IPR011993 (G3DSA:2.30.29.GENE3D); PTHR14383:SF1 (PANTHER); PTHR14383 (PANTHER); IPR001849 (PROSITE_PROFILES); SSF50729 (SUPERFAMILY)
Aqu2.1.28213_001	1258.97	0.66	0.188097	3.50882	0.000450099	0.0152264	UP	K14000	RRBP1	ribosome-binding protein 1	ribosome-binding protein 1	860	17	0	0.4729	0	-		Coil (COILS); Coil (COILS); Coil (COILS); Coil (COILS); Coil (COILS); Coil (COILS); Coil (COILS); Coil (COILS); CYTOPLASMIC_DOMAIN (PHOBIUS); TRANSMEMBRANE (PHOBIUS); NON_CYTOPLASMIC_DOMAIN (PHOBIUS); TMhelix (TMHMM)
Aqu2.1.28252_001	37.2544	-2.18096	0.517971	-4.21058	2.54713e-05	0.00189202	DOWN				probable 39s ribosomal protein mitochondrial-like	95	20	5.42e-63	0.8265	4	C:GO:0005840; F:GO:0003735; P:GO:0006412; P:GO:0042254	-	IPR007740 (PFAM)
Aqu2.1.28253_001	241.572	-5.69484	1.1244	-5.06479	4.08857e-07	6.82323e-05	DOWN				probable 39s ribosomal protein mitochondrial-like	92	17	1.62e-44	0.8118	4	C:GO:0005840; F:GO:0003735; P:GO:0006412; P:GO:0042254	-	IPR007740 (PFAM)
Aqu2.1.28261_001	7.86598	2.37057	0.639307	3.70803	0.00020888	0.00870167	UP				nfx1-type zinc finger-containing protein 1-like	1759	20	0	0.605	6	F:GO:0003700; C:GO:0005634; F:GO:0008270; P:GO:0006355; C:GO:0005667; P:GO:0045449	-	Coil (COILS); Coil (COILS); IPR000967 (SMART); PF13086 (PFAM); PF13087 (PFAM); G3DSA:3.40.50.300 (GENE3D); PTHR10887:SF10 (PANTHER); PTHR10887 (PANTHER); IPR027417 (SUPERFAMILY)
Aqu2.1.28283_001	280.082	0.68129	0.181665	3.75027	0.000176647	0.00782317	UP	K09407	FOXN	forkhead box protein N	forkhead box protein n3-like	499	20	0	0.68	9	P:GO:0000085; F:GO:0008022; F:GO:0043565; F:GO:0003700; P:GO:0000077; P:GO:0045892; C:GO:0005634; C:GO:0005667; P:GO:0045449	-	IPR001766 (PRINTS); IPR001766 (SMART); IPR011991 (G3DSA:1.10.10.GENE3D); IPR001766 (PFAM); PTHR13962 (PANTHER); PTHR13962:SF2 (PANTHER); IPR018122 (PROSITE_PATTERNS); IPR018122 (PROSITE_PATTERNS); IPR001766 (PROSITE_PROFILES); SSF46785 (SUPERFAMILY)
Aqu2.1.28298_001	21.8294	0.800991	0.238516	3.35822	0.000784461	0.0224298	UP				hypothetical protein CAOG_00120 [Capsaspora owczarzaki ATCC 30864]	384	20	2.36e-38	0.4845	0	-		SIGNAL_PEPTIDE_H_REGION (PHOBIUS); NON_CYTOPLASMIC_DOMAIN (PHOBIUS); SIGNAL_PEPTIDE_N_REGION (PHOBIUS); SIGNAL_PEPTIDE_C_REGION (PHOBIUS); SIGNAL_PEPTIDE (PHOBIUS); SignalP-noTM (SIGNALP_EUK); TMhelix (TMHMM)
Aqu2.1.28316_001	172.152	0.965532	0.194022	4.97641	6.47733e-07	9.67396e-05	UP	K19009	SIK3	serine/threonine-protein kinase SIK3 [EC:2.7.11.1]	serine threonine-protein kinase sik3-like	986	20	0	0.7185	9	P:GO:0046777; P:GO:0007243; F:GO:0004674; F:GO:0005524; F:GO:0005515; F:GO:0000287; P:GO:0046626; C:GO:0005794; P:GO:0009069	EC:2.7.11.0	IPR002290 (SMART); IPR000719 (PFAM); G3DSA:1.10.510.10 (GENE3D); G3DSA:3.30.200.20 (GENE3D); PTHR24343:SF0 (PANTHER); PTHR24343 (PANTHER); IPR008271 (PROSITE_PATTERNS); IPR017441 (PROSITE_PATTERNS); IPR000719 (PROSITE_PROFILES); IPR011009 (SUPERFAMILY)
Aqu2.1.28364_001	128.25	1.25765	0.324437	3.8764	0.000106012	0.0053924	UP	K19525	VPS13A_C	vacuolar protein sorting-associated protein 13A/C	vacuolar protein sorting-associated protein 13c-like	3078	20	0	0.5015	0	-		Coil (COILS); IPR009543 (PFAM); PTHR16166:SF26 (PANTHER); IPR026847 (PANTHER)
Aqu2.1.28447_001	13.8717	4.14465	1.22679	3.37845	0.00072896	0.0212824	UP				alpha-tectorin- partial	272	20	4.97e-120	0.477	7	C:GO:0016021; C:GO:0016020; P:GO:0007160; F:GO:0005509; P:GO:0008150; C:GO:0005576; C:GO:0005575		SIGNAL_PEPTIDE_N_REGION (PHOBIUS); SIGNAL_PEPTIDE_H_REGION (PHOBIUS); SIGNAL_PEPTIDE (PHOBIUS); NON_CYTOPLASMIC_DOMAIN (PHOBIUS); SIGNAL_PEPTIDE_C_REGION (PHOBIUS); SignalP-noTM (SIGNALP_EUK)
Aqu2.1.28501_001	50.7939	-2.28888	0.336788	-6.7962	1.07416e-11	8.87063e-09	DOWN				cycloartenol-c-24-methyltransferase 1-like	1439	20	0	0.648	6	P:GO:0032259; P:GO:0044711; P:GO:0044237; F:GO:0008168; P:GO:0038032; P:GO:0006694	EC:2.1.1.0	Coil (COILS); Coil (COILS); IPR016137 (SMART); G3DSA:1.10.167.10 (GENE3D); G3DSA:1.10.167.10 (GENE3D); IPR013216 (PFAM); G3DSA:3.40.50.150 (GENE3D); IPR000342 (PFAM); IPR013705 (PFAM); PTHR10108 (PANTHER); PTHR10108:SF21 (PANTHER); IPR016137 (PROSITE_PROFILES); IPR016137 (PROSITE_PROFILES); IPR016137 (PROSITE_PROFILES); IPR016137 (SUPERFAMILY); SSF53335 (SUPERFAMILY); IPR016137 (SUPERFAMILY); IPR…
Aqu2.1.28508_001	317.494	0.830271	0.216906	3.82779	0.000129297	0.00619522	UP				methyl- -binding domain protein 6 isoform x2	1203	20	5.8e-13	0.653	2	F:GO:0003677; C:GO:0005634	-	Coil (COILS); IPR001739 (G3DSA:3.30.890.GENE3D); IPR000313 (PFAM); G3DSA:2.30.30.160 (GENE3D); PTHR16112 (PANTHER); PTHR16112:SF5 (PANTHER); IPR000313 (PROSITE_PROFILES); IPR001739 (PROSITE_PROFILES); IPR016177 (SUPERFAMILY); SSF63748 (SUPERFAMILY)
Aqu2.1.28526_001	97.9607	1.14098	0.316688	3.60287	0.000314726	0.011814	UP				domain containing protein	880	20	1.85e-32	0.596	3	P:GO:0007264; F:GO:0005085; C:GO:0005622	-	IPR001895 (SMART); IPR001895 (G3DSA:1.10.840.GENE3D); IPR001895 (PFAM); IPR008937 (PANTHER); IPR001895 (PROSITE_PROFILES); IPR023578 (SUPERFAMILY)
Aqu2.1.28637_001	191.701	0.702567	0.19059	3.68627	0.000227565	0.00928717	UP	K00476	ASPH	aspartate beta-hydroxylase [EC:1.14.11.16]	aspartyl asparaginyl beta-hydroxylase	636	20	3.05e-57	0.4975	2	F:GO:0005515; P:GO:0018193		Coil (COILS); IPR019734 (SMART); PF13414 (PFAM); IPR007803 (PFAM); IPR011990 (G3DSA:1.25.40.GENE3D); PTHR12366 (PANTHER); PTHR12366:SF13 (PANTHER); NON_CYTOPLASMIC_DOMAIN (PHOBIUS); CYTOPLASMIC_DOMAIN (PHOBIUS); TRANSMEMBRANE (PHOBIUS); IPR013026 (PROSITE_PROFILES); SSF48452 (SUPERFAMILY); TMhelix (TMHMM)
Aqu2.1.28648_001	32.8978	-0.905694	0.297256	-3.04685	0.00231251	0.0462056	DOWN				predicted protein [Nematostella vectensis]	253	1	8.59e-07	0.52	2	P:GO:0000042; F:GO:0005515		Coil (COILS); Coil (COILS); Coil (COILS); IPR000237 (G3DSA:1.10.220.GENE3D); IPR000237 (PROSITE_PROFILES)
Aqu2.1.28663_001	38.3945	-1.18909	0.35504	-3.34917	0.000810554	0.0228502	DOWN	K12301	SLC17A5	MFS transporter, ACS family, solute carrier family 17 (sodium-dependent inorganic phosphate cotransporter), member 5	sialin	525	20	0	0.647	7	P:GO:0055085; F:GO:0015136; C:GO:0005765; C:GO:0016021; P:GO:0015739; C:GO:0005886; P:GO:0008643	-	G3DSA:1.20.1250.20 (GENE3D); IPR011701 (PFAM); PTHR11662:SF30 (PANTHER); PTHR11662 (PANTHER); NON_CYTOPLASMIC_DOMAIN (PHOBIUS); CYTOPLASMIC_DOMAIN (PHOBIUS); TRANSMEMBRANE (PHOBIUS); NON_CYTOPLASMIC_DOMAIN (PHOBIUS); CYTOPLASMIC_DOMAIN (PHOBIUS); NON_CYTOPLASMIC_DOMAIN (PHOBIUS); TRANSMEMBRANE (PHOBIUS); NON_CYTOPLASMIC_DOMAIN (PHOBIUS); CYTOPLASMIC_DOMAIN (PHOBIUS); TRANSMEMBRANE (PHOBIUS); NON_…
Aqu2.1.28735_001	25.9211	-3.54045	1.11103	-3.18664	0.00143935	0.0336224	DOWN				polyadenylate-binding protein 1- partial	1425	20	0	0.59	6	F:GO:0000166; P:GO:0044267; F:GO:0046872; F:GO:0003824; P:GO:0007165; F:GO:0005515	-	IPR000488 (SMART); IPR000488 (PFAM); G3DSA:3.40.50.300 (GENE3D); IPR011029 (G3DSA:1.10.533.GENE3D); IPR011029 (G3DSA:1.10.533.GENE3D); IPR000488 (PROSITE_PROFILES); IPR000488 (PROSITE_PROFILES); IPR000488 (PROSITE_PROFILES); IPR000488 (PROSITE_PROFILES); IPR000488 (PROSITE_PROFILES); IPR000488 (PROSITE_PROFILES); IPR011029 (SUPERFAMILY); IPR011029 (SUPERFAMILY); IPR011029 (SUPERFAMILY); IPR011029…
Aqu2.1.28742_001	15.5675	-1.42854	0.450497	-3.17104	0.00151896	0.0349013	DOWN				---NA---	447	0			1	F:GO:0046983		Coil (COILS); IPR011598 (G3DSA:4.10.280.GENE3D); IPR011598 (PROSITE_PROFILES); IPR011598 (SUPERFAMILY)
Aqu2.1.28748_001	51.6082	-1.32137	0.360783	-3.66252	0.000249751	0.00992328	DOWN				calcium-binding protein ncs-1	190	20	4.62e-137	0.789	1	F:GO:0005509	-	IPR001125 (PRINTS); IPR002048 (SMART); IPR011992 (G3DSA:1.10.238.GENE3D); IPR002048 (PFAM); IPR011992 (PFAM); PTHR23055 (PANTHER); IPR018247 (PROSITE_PATTERNS); IPR002048 (PROSITE_PROFILES); SSF47473 (SUPERFAMILY)
Aqu2.1.28760_001	297.612	3.65893	0.937624	3.90234	9.52666e-05	0.00499048	UP				aromatic ring-opening dioxygenase	214	20	2.15e-109	0.488	0	-		no IPS match
Aqu2.1.28805_001	140.597	-0.738881	0.164215	-4.49949	6.81182e-06	0.000650552	DOWN	K07922	RAB36	Ras-related protein Rab-36	ras-related protein rab-36	267	20	4.85e-158	0.613	2	F:GO:0005525; P:GO:0007264	-	IPR001806 (PRINTS); IPR001806 (PFAM); G3DSA:3.40.50.300 (GENE3D); IPR005225 (TIGRFAM); PTHR24073 (PANTHER); PTHR24073:SF189 (PANTHER); PS51419 (PROSITE_PROFILES); IPR027417 (SUPERFAMILY)
Aqu2.1.28812_001	203.577	-1.07474	0.281029	-3.82431	0.000131139	0.00625254	DOWN	K10179	TBX5	T-box protein 5	t-box transcription factor tbx2	626	20	0	0.714	33	F:GO:0003700; P:GO:0055007; P:GO:0045892; P:GO:0008595; P:GO:0046884; P:GO:0006357; P:GO:0008284; P:GO:0032275; P:GO:0001501; P:GO:0042693; P:GO:0001947; P:GO:2000826; P:GO:0048863; P:GO:0003151; P:GO:0060411; P:GO:0048646; P:GO:0042733; P:GO:0030539; P:GO:0030540; P:GO:0045662; F:GO:0005515; P:GO:0045787; P:GO:0048589; F:GO:0043565; P:GO:0030879; P:GO:0090398; P:GO:0043066; C:GO:0005634; P:GO:00…	-	IPR001699 (PRINTS); IPR001699 (SMART); IPR001699 (PFAM); IPR001699 (G3DSA:2.60.40.GENE3D); IPR001699 (PANTHER); IPR018186 (PROSITE_PATTERNS); IPR001699 (PROSITE_PROFILES); IPR008967 (SUPERFAMILY)
Aqu2.1.28821_001	13.2992	1.17283	0.372629	3.14745	0.00164702	0.0371196	UP				hypothetical protein OXYTRI_05696 [Oxytricha trifallax]	468	8	6.03e-16	0.44	1	F:GO:0000166		no IPS match
Aqu2.1.28840_001	33.9541	-2.07019	0.644591	-3.21163	0.00131986	0.0319474	DOWN				---NA---	437	0			0	-		no IPS match
Aqu2.1.28941_001	129.004	-0.928423	0.207754	-4.46886	7.86361e-06	0.000740921	DOWN				phosphatidylglycerol phosphatidylinositol transfer protein	168	13	1.19e-117	0.5054	4	P:GO:0006869; F:GO:0003674; P:GO:0006810; C:GO:0005575		IPR003172 (G3DSA:2.60.40.GENE3D); IPR003172 (PFAM); SIGNAL_PEPTIDE_N_REGION (PHOBIUS); NON_CYTOPLASMIC_DOMAIN (PHOBIUS); SIGNAL_PEPTIDE_C_REGION (PHOBIUS); SIGNAL_PEPTIDE (PHOBIUS); SIGNAL_PEPTIDE_H_REGION (PHOBIUS); SignalP-noTM (SIGNALP_EUK); IPR014756 (SUPERFAMILY)
Aqu2.1.28944_001	118.102	-1.96598	0.423704	-4.63999	3.48433e-06	0.000373408	DOWN				phospholipid transfer protein	164	20	2.73e-57	0.571	0	-		IPR003172 (SMART); G3DSA:2.70.220.10 (GENE3D); IPR003172 (PFAM); NON_CYTOPLASMIC_DOMAIN (PHOBIUS); SIGNAL_PEPTIDE_N_REGION (PHOBIUS); SIGNAL_PEPTIDE (PHOBIUS); SIGNAL_PEPTIDE_C_REGION (PHOBIUS); SIGNAL_PEPTIDE_H_REGION (PHOBIUS); SignalP-noTM (SIGNALP_GRAM_NEGATIVE); SignalP-noTM (SIGNALP_EUK); SignalP-TM (SIGNALP_GRAM_POSITIVE); IPR014756 (SUPERFAMILY)
Aqu2.1.29043_001	340.741	0.869707	0.272286	3.19409	0.00140272	0.0331465	UP				large proline-rich protein bag6-like	859	20	4.65e-10	0.6535	1	F:GO:0005515		Coil (COILS); Coil (COILS); Coil (COILS); IPR000626 (SMART); IPR000626 (PFAM); G3DSA:3.10.20.90 (GENE3D); PTHR15204 (PANTHER); IPR019954 (PROSITE_PATTERNS); IPR000626 (PROSITE_PROFILES); SSF54236 (SUPERFAMILY)
Aqu2.1.29047_001	26.5353	1.67744	0.475685	3.52637	0.000421291	0.0146845	UP				cytoplasmic dynein 1 heavy chain 1-like	212	5	2.49e-67	0.53	0	-		no IPS match
Aqu2.1.29109_001	135.775	-0.566745	0.184508	-3.07166	0.00212873	0.0440005	DOWN	K10481	BTBD9	BTB/POZ domain-containing protein 9	btb poz domain-containing protein 9 isoform x2	556	20	0	0.7305	5	P:GO:0007155; P:GO:0065007; P:GO:0044708; P:GO:0050877; F:GO:0005515	-	IPR011705 (SMART); IPR008979 (G3DSA:2.60.120.GENE3D); IPR011333 (G3DSA:3.30.710.GENE3D); IPR013069 (PFAM); IPR000421 (PFAM); IPR011705 (PFAM); PTHR26379:SF97 (PANTHER); PTHR26379 (PANTHER); IPR000210 (PROSITE_PROFILES); IPR000421 (PROSITE_PROFILES); IPR008979 (SUPERFAMILY); IPR011333 (SUPERFAMILY); IPR008979 (SUPERFAMILY)
Aqu2.1.29130_001	147.226	-0.658263	0.195302	-3.37048	0.000750368	0.0217653	DOWN				PREDICTED: hypothetical protein LOC100633235, partial [Amphimedon queenslandica]	252	7	9.94e-17	0.5371	0	-		no IPS match
Aqu2.1.29320_001	14.8517	-1.75726	0.472773	-3.71691	0.000201672	0.00857661	DOWN	K01050	BCHE	cholinesterase [EC:3.1.1.8]	cholinesterase	544	20	0	0.582	1	F:GO:0016787	-	G3DSA:3.40.50.1820 (GENE3D); IPR002018 (PFAM); PTHR11559:SF54 (PANTHER); PTHR11559 (PANTHER); IPR019826 (PROSITE_PATTERNS); SIGNAL_PEPTIDE_H_REGION (PHOBIUS); NON_CYTOPLASMIC_DOMAIN (PHOBIUS); SIGNAL_PEPTIDE (PHOBIUS); SIGNAL_PEPTIDE_N_REGION (PHOBIUS); SIGNAL_PEPTIDE_C_REGION (PHOBIUS); SignalP-noTM (SIGNALP_GRAM_NEGATIVE); SignalP-noTM (SIGNALP_EUK); SignalP-TM (SIGNALP_GRAM_POSITIVE); SSF53474…
Aqu2.1.29385_001	347.274	0.63252	0.190938	3.31269	0.00092403	0.0249245	UP				PREDICTED: hypothetical protein LOC100633389 [Amphimedon queenslandica]	730	1	0	0.94	0	-		Coil (COILS); Coil (COILS); IPR001849 (SMART); IPR011993 (G3DSA:2.30.29.GENE3D); IPR001849 (PFAM); PTHR22903:SF8 (PANTHER); PTHR22903 (PANTHER); IPR001849 (PROSITE_PROFILES); SSF50729 (SUPERFAMILY)
Aqu2.1.29397_001	56.2747	-1.51247	0.373293	-4.0517	5.08468e-05	0.00317262	DOWN				uncharacterized protein loc100378881	402	7	0	0.5371	0	-		Coil (COILS); SignalP-TM (SIGNALP_GRAM_POSITIVE)
Aqu2.1.29398_001	13.6498	-3.57101	0.89396	-3.9946	6.48043e-05	0.00375945	DOWN				uncharacterized protein loc100378881	446	3	3.01e-07	0.5067	0	-		no IPS match
Aqu2.1.29401_001	17.0097	-2.38738	0.667889	-3.57451	0.000350886	0.0128284	DOWN				riia domain-containing protein 1-like	118	20	5.34e-64	0.6855	0	-		G3DSA:1.20.890.10 (GENE3D); IPR003117 (PFAM); PTHR10699:SF5 (PANTHER); PTHR10699 (PANTHER); IPR003117 (SUPERFAMILY)
Aqu2.1.29423_001	76.9908	1.58096	0.458559	3.44768	0.00056543	0.0176795	UP				myoferlin isoform x1	1729	20	0	0.561	1	F:GO:0005515		IPR000008 (SMART); IPR000008 (PFAM); G3DSA:2.60.40.150 (GENE3D); G3DSA:2.60.40.150 (GENE3D); G3DSA:2.60.40.150 (GENE3D); PTHR12546 (PANTHER); CYTOPLASMIC_DOMAIN (PHOBIUS); NON_CYTOPLASMIC_DOMAIN (PHOBIUS); TRANSMEMBRANE (PHOBIUS); IPR000008 (PROSITE_PROFILES); IPR000008 (PROSITE_PROFILES); IPR000008 (PROSITE_PROFILES); IPR000008 (PROSITE_PROFILES); IPR000008 (SUPERFAMILY); IPR000008 (SUPERFAMILY)…
Aqu2.1.29478_001	468.055	0.75867	0.162478	4.66937	3.02122e-06	0.000333976	UP				aaa+ core domain-containing protein	5550	20	0	0.4925	3	F:GO:0017111; F:GO:0000166; F:GO:0005515		IPR003593 (SMART); IPR001660 (SMART); IPR011510 (PFAM); G3DSA:3.40.50.300 (GENE3D); IPR013761 (G3DSA:1.10.150.GENE3D); PTHR22605 (PANTHER); IPR025662 (PROSITE_PATTERNS); NON_CYTOPLASMIC_DOMAIN (PHOBIUS); CYTOPLASMIC_DOMAIN (PHOBIUS); NON_CYTOPLASMIC_DOMAIN (PHOBIUS); TRANSMEMBRANE (PHOBIUS); TRANSMEMBRANE (PHOBIUS); IPR001660 (PROSITE_PROFILES); IPR013761 (SUPERFAMILY); IPR027417 (SUPERFAMILY)
Aqu2.1.29479_001	303.066	-1.30697	0.397576	-3.28735	0.00101135	0.0267389	DOWN	K04392	RAC1	Ras-related C3 botulinum toxin substrate 1	ras-related c3 botulinum toxin substrate 1	192	20	6.63e-139	0.906	59	P:GO:0043065; P:GO:0048011; C:GO:0019897; F:GO:0005525; P:GO:0006954; P:GO:0030334; P:GO:0030838; P:GO:0048813; P:GO:0048261; P:GO:0008284; P:GO:0097190; C:GO:0005802; P:GO:0007160; P:GO:0007411; P:GO:0043652; P:GO:0097178; P:GO:0048532; P:GO:0002093; C:GO:0030027; P:GO:0031295; C:GO:0005829; P:GO:0038096; P:GO:0030168; P:GO:0043552; P:GO:0050690; P:GO:0090103; C:GO:0001891; C:GO:0000139; P:GO:00…	-	IPR001806 (PRINTS); IPR003578 (SMART); IPR001806 (PFAM); IPR005225 (TIGRFAM); G3DSA:3.40.50.300 (GENE3D); PTHR24072 (PANTHER); IPR003578 (PROSITE_PROFILES); IPR027417 (SUPERFAMILY)
Aqu2.1.29619_001	8.12355	2.23557	0.663563	3.36904	0.000754307	0.0218345	UP	K00963	UGP2	UTP--glucose-1-phosphate uridylyltransferase [EC:2.7.7.9]	utp--glucose-1-phosphate uridylyltransferase	1022	20	0	0.752	16	F:GO:0003983; F:GO:0032557; C:GO:0005829; P:GO:0052695; P:GO:0006805; P:GO:0019255; F:GO:0005536; P:GO:0006011; F:GO:0005515; P:GO:0016310; P:GO:0006006; P:GO:0006065; P:GO:0005978; P:GO:0005982; P:GO:0005985; P:GO:0006012	EC:2.7.7.9	IPR002618 (PFAM); G3DSA:3.90.550.10 (GENE3D); IPR016267 (PTHR11952:PANTHER); IPR002618 (PANTHER); SSF53448 (SUPERFAMILY)
Aqu2.1.29669_001	216.303	-0.508593	0.150072	-3.38899	0.000701509	0.0207336	DOWN				cyclic amp receptor-like protein a-like	354	20	3.56e-11	0.4375	7	F:GO:0004888; C:GO:0016021; F:GO:0004930; C:GO:0016020; P:GO:0007166; F:GO:0030552; P:GO:0007186		PF05462 (PFAM); PTHR23112 (PANTHER); PTHR23112:SF0 (PANTHER); TRANSMEMBRANE (PHOBIUS); TRANSMEMBRANE (PHOBIUS); NON_CYTOPLASMIC_DOMAIN (PHOBIUS); TRANSMEMBRANE (PHOBIUS); TRANSMEMBRANE (PHOBIUS); TRANSMEMBRANE (PHOBIUS); NON_CYTOPLASMIC_DOMAIN (PHOBIUS); TRANSMEMBRANE (PHOBIUS); NON_CYTOPLASMIC_DOMAIN (PHOBIUS); CYTOPLASMIC_DOMAIN (PHOBIUS); NON_CYTOPLASMIC_DOMAIN (PHOBIUS); CYTOPLASMIC_DOMAIN (P…
Aqu2.1.29716_001	36.3517	1.22863	0.33707	3.64504	0.000267354	0.0104551	UP				---NA---	298	0			0	-		NON_CYTOPLASMIC_DOMAIN (PHOBIUS); TRANSMEMBRANE (PHOBIUS); SIGNAL_PEPTIDE_N_REGION (PHOBIUS); SIGNAL_PEPTIDE (PHOBIUS); CYTOPLASMIC_DOMAIN (PHOBIUS); SIGNAL_PEPTIDE_C_REGION (PHOBIUS); SIGNAL_PEPTIDE_H_REGION (PHOBIUS); SignalP-TM (SIGNALP_GRAM_NEGATIVE); SignalP-noTM (SIGNALP_EUK); SignalP-TM (SIGNALP_GRAM_POSITIVE); TMhelix (TMHMM); TMhelix (TMHMM)
Aqu2.1.29722_001	50.53	-0.933438	0.288621	-3.23413	0.00122015	0.0301324	DOWN				protein fam149b1-like isoform x1	569	20	1.81e-27	0.4605	0	-		IPR022194 (PFAM); PTHR31997 (PANTHER); PTHR31997:SF1 (PANTHER)
Aqu2.1.29868_001	367.736	0.526693	0.159362	3.30501	0.000949723	0.0255424	UP	K08269	ULK1_2_3	serine/threonine-protein kinase ULK/ATG1 [EC:2.7.11.1]	autophagy-specific gene isoform b	948	20	0	0.566	17	P:GO:0010508; P:GO:0016236; C:GO:0034273; P:GO:0051124; P:GO:0001558; P:GO:0035069; F:GO:0019894; P:GO:0046777; P:GO:0045476; F:GO:0004674; P:GO:0032007; P:GO:0008088; P:GO:0050804; F:GO:0005524; P:GO:0034599; C:GO:0005871; P:GO:0009069	EC:2.7.11.0	Coil (COILS); Coil (COILS); IPR000719 (PFAM); G3DSA:3.30.200.20 (GENE3D); G3DSA:1.10.510.10 (GENE3D); PTHR24348 (PANTHER); IPR008271 (PROSITE_PATTERNS); IPR017441 (PROSITE_PATTERNS); IPR000719 (PROSITE_PROFILES); IPR011009 (SUPERFAMILY)
Aqu2.1.29871_001	120.037	0.570449	0.158559	3.5977	0.000321049	0.0119238	UP	K12856	PRPF8	pre-mRNA-processing factor 8	pre-mrna-processing-splicing factor 8	2331	20	0	0.9525	7	F:GO:0030623; C:GO:0016607; P:GO:0000244; F:GO:0005515; F:GO:0017070; C:GO:0005682; C:GO:0071013	-	Coil (COILS); IPR000555 (SMART); IPR019582 (PFAM); IPR000555 (PFAM); IPR019581 (PFAM); IPR012984 (PFAM); IPR021983 (PFAM); IPR019580 (PFAM); IPR012591 (PFAM); IPR012592 (PFAM); PTHR11140:SF0 (PANTHER); IPR027652 (PANTHER); IPR012591 (PRODOM); IPR012337 (SUPERFAMILY)
Aqu2.1.29891_001	101.224	1.21335	0.253715	4.78233	1.73278e-06	0.00022115	UP				probable beta-d-xylosidase 2-like	733	20	0	0.617	3	F:GO:0004553; P:GO:0005975; C:GO:0009505	EC:3.2.1.0	IPR001764 (PRINTS); IPR001764 (G3DSA:3.20.20.GENE3D); IPR002772 (PFAM); IPR026891 (PFAM); IPR001764 (PFAM); IPR002772 (G3DSA:3.40.50.GENE3D); PTHR30620:SF0 (PANTHER); IPR026892 (PANTHER); NON_CYTOPLASMIC_DOMAIN (PHOBIUS); SIGNAL_PEPTIDE_N_REGION (PHOBIUS); SIGNAL_PEPTIDE_C_REGION (PHOBIUS); SIGNAL_PEPTIDE_H_REGION (PHOBIUS); SIGNAL_PEPTIDE (PHOBIUS); SignalP-noTM (SIGNALP_EUK); SignalP-TM (SIGNAL…
Aqu2.1.29897_001	531.982	0.929043	0.196144	4.73655	2.17392e-06	0.000252229	UP				uncharacterized protein loc100181754	346	1	1.21e-07	0.41	1	F:GO:0005543		IPR001849 (SMART); IPR001849 (PFAM); IPR011993 (G3DSA:2.30.29.GENE3D); IPR001849 (PROSITE_PROFILES); SSF50729 (SUPERFAMILY)
Aqu2.1.29899_001	90.6582	0.995791	0.214337	4.6459	3.38589e-06	0.00036565	UP				phosphatidylinositol transfer protein alpha isoform-like	265	20	0	0.768	2	P:GO:0006810; C:GO:0005622		Coil (COILS); IPR001666 (PRINTS); IPR001666 (PFAM); IPR023393 (G3DSA:3.30.530.GENE3D); IPR001666 (PANTHER); SSF55961 (SUPERFAMILY)
Aqu2.1.29925_001	30.7935	-1.08039	0.336844	-3.20739	0.00133945	0.0321446	DOWN				serine threonine-protein phosphatase bsu1	578	20	5.75e-75	0.45	1	F:GO:0005515		IPR006593 (SMART); PF13418 (PFAM); IPR015915 (G3DSA:2.120.10.GENE3D); PTHR23244 (PANTHER); SIGNAL_PEPTIDE_C_REGION (PHOBIUS); TRANSMEMBRANE (PHOBIUS); SIGNAL_PEPTIDE (PHOBIUS); CYTOPLASMIC_DOMAIN (PHOBIUS); NON_CYTOPLASMIC_DOMAIN (PHOBIUS); TRANSMEMBRANE (PHOBIUS); NON_CYTOPLASMIC_DOMAIN (PHOBIUS); CYTOPLASMIC_DOMAIN (PHOBIUS); SIGNAL_PEPTIDE_N_REGION (PHOBIUS); SIGNAL_PEPTIDE_H_REGION (PHOBIUS);…
Aqu2.1.29931_001	12.4169	-2.56792	0.734146	-3.49783	0.000469066	0.0156712	DOWN	K08467	GPR157	G protein-coupled receptor 157	probable g-protein coupled receptor 157-like	411	20	1.19e-25	0.463	3	F:GO:0004930; P:GO:0007186; C:GO:0016021		G3DSA:1.20.1070.10 (GENE3D); IPR000276 (PFAM); PTHR23112 (PANTHER); CYTOPLASMIC_DOMAIN (PHOBIUS); NON_CYTOPLASMIC_DOMAIN (PHOBIUS); TRANSMEMBRANE (PHOBIUS); TRANSMEMBRANE (PHOBIUS); CYTOPLASMIC_DOMAIN (PHOBIUS); TRANSMEMBRANE (PHOBIUS); TRANSMEMBRANE (PHOBIUS); CYTOPLASMIC_DOMAIN (PHOBIUS); NON_CYTOPLASMIC_DOMAIN (PHOBIUS); TRANSMEMBRANE (PHOBIUS); TRANSMEMBRANE (PHOBIUS); NON_CYTOPLASMIC_DOMAIN …
Aqu2.1.29932_001	19.8286	-1.88852	0.396968	-4.75737	1.96128e-06	0.000237366	DOWN	K08467	GPR157	G protein-coupled receptor 157	probable g-protein coupled receptor 157-like	385	20	4.03e-41	0.498	3	C:GO:0016021; P:GO:0007186; F:GO:0004930		IPR022343 (PRINTS); IPR000832 (PFAM); G3DSA:1.20.1070.10 (GENE3D); PTHR23112 (PANTHER); CYTOPLASMIC_DOMAIN (PHOBIUS); TRANSMEMBRANE (PHOBIUS); NON_CYTOPLASMIC_DOMAIN (PHOBIUS); NON_CYTOPLASMIC_DOMAIN (PHOBIUS); NON_CYTOPLASMIC_DOMAIN (PHOBIUS); TRANSMEMBRANE (PHOBIUS); CYTOPLASMIC_DOMAIN (PHOBIUS); TRANSMEMBRANE (PHOBIUS); TRANSMEMBRANE (PHOBIUS); NON_CYTOPLASMIC_DOMAIN (PHOBIUS); CYTOPLASMIC_DOM…
Aqu2.1.29960_001	818.805	1.34248	0.318809	4.21092	2.54336e-05	0.00189202	UP				---NA---	104	0			0	-		no IPS match
Aqu2.1.30023_001	104.705	1.10855	0.278094	3.98626	6.71239e-05	0.00382724	UP	K01873	VARS	valyl-tRNA synthetase [EC:6.1.1.9]	valine--trna ligase-like	1095	20	0	0.7525	4	F:GO:0005524; P:GO:0006438; F:GO:0004832; F:GO:0002161	-	Coil (COILS); Coil (COILS); IPR002303 (PRINTS); IPR009008 (G3DSA:3.90.740.GENE3D); IPR014729 (G3DSA:3.40.50.GENE3D); G3DSA:1.10.730.10 (GENE3D); IPR002300 (PFAM); IPR013155 (PFAM); IPR002303 (TIGRFAM); IPR002303 (PTHR11946:PANTHER); PTHR11946 (PANTHER); IPR001412 (PROSITE_PATTERNS); IPR002303 (HAMAP); IPR009080 (SUPERFAMILY); IPR009008 (SUPERFAMILY); SSF52374 (SUPERFAMILY)
Aqu2.1.30459_001	122.838	1.06876	0.259023	4.12611	3.68949e-05	0.0025144	UP				protein strawberry notch homolog 1-like	1364	20	0	0.787	1	P:GO:0006355	-	PF13872 (PFAM); IPR026937 (PFAM); G3DSA:3.40.50.300 (GENE3D); PTHR12706:SF1 (PANTHER); IPR026741 (PANTHER); CYTOPLASMIC_DOMAIN (PHOBIUS); TRANSMEMBRANE (PHOBIUS); NON_CYTOPLASMIC_DOMAIN (PHOBIUS); IPR027417 (SUPERFAMILY); IPR027417 (SUPERFAMILY)
Aqu2.1.30736_001	11.2045	1.48789	0.47916	3.1052	0.00190148	0.0410059	UP	K08073	PNKP	bifunctional polynucleotide phosphatase/kinase [EC:3.1.3.32 2.7.1.78]	bifunctional polynucleotide phosphatase kinase	1472	20	0	0.607	10	P:GO:0006281; F:GO:0016788; P:GO:0016311; F:GO:0097159; P:GO:0016310; P:GO:0007165; F:GO:1901363; F:GO:0019205; C:GO:0005634; F:GO:0005515	-	Coil (COILS); IPR003590 (SMART); G3DSA:3.40.50.300 (GENE3D); IPR013954 (PFAM); IPR006551 (TIGRFAM); G3DSA:3.80.10.10 (GENE3D); PF13671 (PFAM); IPR006549 (TIGRFAM); G3DSA:2.30.30.40 (GENE3D); IPR023214 (G3DSA:3.40.50.GENE3D); IPR011029 (G3DSA:1.10.533.GENE3D); PTHR12083 (PANTHER); PTHR12083:SF5 (PANTHER); TRANSMEMBRANE (PHOBIUS); CYTOPLASMIC_DOMAIN (PHOBIUS); NON_CYTOPLASMIC_DOMAIN (PHOBIUS); NON_…
Aqu2.1.30848_001	377.384	0.982997	0.223006	4.40794	1.0436e-05	0.000927285	UP				copine-8	736	20	0	0.6595	1	F:GO:0005515		IPR000008 (SMART); IPR002035 (SMART); IPR000008 (PFAM); G3DSA:2.60.40.150 (GENE3D); IPR010734 (PFAM); G3DSA:2.60.40.150 (GENE3D); PTHR10857 (PANTHER); IPR000008 (PROSITE_PROFILES); IPR000008 (PROSITE_PROFILES); SSF53300 (SUPERFAMILY); IPR000008 (SUPERFAMILY); IPR000008 (SUPERFAMILY)
Aqu2.1.30884_001	337.899	0.774526	0.249786	3.10076	0.00193028	0.0415631	UP				src kinase-associated phosphoprotein 1	589	20	0	0.4655	2	F:GO:0005543; F:GO:0005515	-	IPR001849 (SMART); IPR001452 (SMART); IPR001849 (PFAM); PF14604 (PFAM); IPR011993 (G3DSA:2.30.29.GENE3D); G3DSA:2.30.30.40 (GENE3D); IPR001452 (PROSITE_PROFILES); IPR001849 (PROSITE_PROFILES); SSF50729 (SUPERFAMILY); IPR001452 (SUPERFAMILY)
Aqu2.1.30895_001	177.308	-0.768588	0.193328	-3.97555	7.02161e-05	0.00395889	DOWN	K04403	MAP3K7IP1	TAK1-binding protein 1	tgf-beta-activated kinase 1 and map3k7-binding protein 1-like	362	20	1.63e-178	0.571	2	P:GO:0008152; F:GO:0003824	-	Coil (COILS); IPR001932 (SMART); IPR001932 (SMART); IPR001932 (G3DSA:3.60.40.GENE3D); IPR001932 (PFAM); PTHR13832:SF100 (PANTHER); IPR015655 (PANTHER); IPR001932 (SUPERFAMILY)
Aqu2.1.30901_001	18.1646	-2.33813	0.720099	-3.24696	0.00116647	0.0294004	DOWN				---NA---	177	0			0	-		TRANSMEMBRANE (PHOBIUS); NON_CYTOPLASMIC_DOMAIN (PHOBIUS); TRANSMEMBRANE (PHOBIUS); CYTOPLASMIC_DOMAIN (PHOBIUS); CYTOPLASMIC_DOMAIN (PHOBIUS); TMhelix (TMHMM); TMhelix (TMHMM)
Aqu2.1.30903_001	46.6198	-1.47356	0.252868	-5.82738	5.63032e-09	1.61317e-06	DOWN				PREDICTED: hypothetical protein LOC100633387 [Amphimedon queenslandica]	162	1	6.85e-111	1	0	-		CYTOPLASMIC_DOMAIN (PHOBIUS); NON_CYTOPLASMIC_DOMAIN (PHOBIUS); CYTOPLASMIC_DOMAIN (PHOBIUS); TRANSMEMBRANE (PHOBIUS); TRANSMEMBRANE (PHOBIUS); TMhelix (TMHMM); TMhelix (TMHMM)
Aqu2.1.30999_001	627.147	3.01861	0.380673	7.92966	2.19742e-15	3.21406e-12	UP				PREDICTED: hypothetical protein LOC100641255 [Amphimedon queenslandica]	129	6	1.22e-86	0.7617	0	-		CYTOPLASMIC_DOMAIN (PHOBIUS); TRANSMEMBRANE (PHOBIUS); NON_CYTOPLASMIC_DOMAIN (PHOBIUS); NON_CYTOPLASMIC_DOMAIN (PHOBIUS); TRANSMEMBRANE (PHOBIUS); TMhelix (TMHMM); TMhelix (TMHMM)
Aqu2.1.31038_001	187.004	1.00356	0.238033	4.21605	2.4862e-05	0.00187645	UP	K04043	dnaK	molecular chaperone DnaK	stress-70 mitochondrial	685	20	0	0.875	10	F:GO:0031072; P:GO:0006457; P:GO:0006611; C:GO:0042645; C:GO:0009986; F:GO:0019899; F:GO:0005524; F:GO:0017134; F:GO:0051082; C:GO:0005634	-	Coil (COILS); Coil (COILS); Coil (COILS); IPR013126 (PRINTS); G3DSA:1.20.1270.10 (GENE3D); G3DSA:3.90.640.10 (GENE3D); G3DSA:3.30.30.30 (GENE3D); G3DSA:3.30.420.40 (GENE3D); IPR013126 (PFAM); G3DSA:2.60.34.10 (GENE3D); IPR012725 (TIGRFAM); PTHR19375 (PANTHER); IPR018181 (PROSITE_PATTERNS); IPR018181 (PROSITE_PATTERNS); IPR018181 (PROSITE_PATTERNS); SIGNAL_PEPTIDE_C_REGION (PHOBIUS); NON_CYTOPLASM…
Aqu2.1.31188_001	242.568	0.926661	0.239403	3.87072	0.000108516	0.00549985	UP	K05643	ABCA3	ATP-binding cassette, subfamily A (ABC1), member 3	atp-binding cassette sub-family a member 3-like	3104	20	0	0.63	2	F:GO:0016887; F:GO:0005524		IPR003593 (SMART); IPR007042 (PFAM); IPR003439 (PFAM); G3DSA:3.40.50.300 (GENE3D); IPR021933 (PFAM); PF12698 (PFAM); PTHR19229:SF36 (PANTHER); IPR026082 (PANTHER); NON_CYTOPLASMIC_DOMAIN (PHOBIUS); CYTOPLASMIC_DOMAIN (PHOBIUS); TRANSMEMBRANE (PHOBIUS); CYTOPLASMIC_DOMAIN (PHOBIUS); NON_CYTOPLASMIC_DOMAIN (PHOBIUS); TRANSMEMBRANE (PHOBIUS); NON_CYTOPLASMIC_DOMAIN (PHOBIUS); CYTOPLASMIC_DOMAIN (PHO…
Aqu2.1.31260_001	741.077	1.48832	0.388005	3.83582	0.000125147	0.00613968	UP	K14209	SLC36A	solute carrier family 36 (proton-coupled amino acid transporter)	proton-coupled amino acid transporter 1-like	568	20	0	0.5695	1	C:GO:0016021	-	IPR013057 (PFAM); PTHR22950:SF131 (PANTHER); PTHR22950 (PANTHER); TRANSMEMBRANE (PHOBIUS); NON_CYTOPLASMIC_DOMAIN (PHOBIUS); NON_CYTOPLASMIC_DOMAIN (PHOBIUS); TRANSMEMBRANE (PHOBIUS); TRANSMEMBRANE (PHOBIUS); TRANSMEMBRANE (PHOBIUS); NON_CYTOPLASMIC_DOMAIN (PHOBIUS); CYTOPLASMIC_DOMAIN (PHOBIUS); NON_CYTOPLASMIC_DOMAIN (PHOBIUS); CYTOPLASMIC_DOMAIN (PHOBIUS); CYTOPLASMIC_DOMAIN (PHOBIUS); TRANSME…
Aqu2.1.31351_001	136.189	0.565837	0.173261	3.2658	0.00109155	0.0282536	UP				transcriptional repressor p66-beta	978	20	0	0.445	8	P:GO:0006355; F:GO:0043565; F:GO:0008270; F:GO:0003700; C:GO:0005634; C:GO:0016607; P:GO:0006351; C:GO:0005730		Coil (COILS); Coil (COILS)
Aqu2.1.31354_001	96.9492	1.43481	0.459153	3.1249	0.00177868	0.0392007	UP	K10591	NEDD4	E3 ubiquitin-protein ligase NEDD4 [EC:2.3.2.26]	e3 ubiquitin-protein ligase nedd4 isoform x1	792	20	0	0.553	2	F:GO:0005515; F:GO:0004842		IPR000008 (SMART); IPR000569 (SMART); IPR001202 (SMART); G3DSA:3.30.2160.10 (GENE3D); G3DSA:2.20.70.10 (GENE3D); G3DSA:2.20.70.10 (GENE3D); IPR000008 (PFAM); IPR001202 (PFAM); IPR000569 (PFAM); G3DSA:2.60.40.150 (GENE3D); PTHR11254 (PANTHER); PTHR11254:SF78 (PANTHER); IPR001202 (PROSITE_PATTERNS); IPR001202 (PROSITE_PATTERNS); IPR000569 (PROSITE_PROFILES); IPR000008 (PROSITE_PROFILES); IPR001202 …
Aqu2.1.31366_001	42.7251	-1.9129	0.619229	-3.08916	0.00200723	0.0426316	DOWN	K09624	PRSS12	protease, serine, 12 (neurotrypsin, motopsin) [EC:3.4.21.-]	deleted in malignant brain tumors 1	417	20	1.42e-161	0.609	5	F:GO:0004672; P:GO:0006468; C:GO:0016020; F:GO:0005044; F:GO:0005524		IPR001245 (PRINTS); IPR001190 (PRINTS); IPR017448 (SMART); IPR001190 (PFAM); IPR001245 (PFAM); G3DSA:3.10.250.10 (GENE3D); G3DSA:1.10.510.10 (GENE3D); PTHR19331 (PANTHER); IPR001190 (PROSITE_PATTERNS); NON_CYTOPLASMIC_DOMAIN (PHOBIUS); SIGNAL_PEPTIDE_C_REGION (PHOBIUS); SIGNAL_PEPTIDE_H_REGION (PHOBIUS); SIGNAL_PEPTIDE_N_REGION (PHOBIUS); SIGNAL_PEPTIDE (PHOBIUS); IPR001190 (PROSITE_PROFILES); IP…
Aqu2.1.31372_001	44.1874	-1.28501	0.354115	-3.62878	0.000284768	0.0109682	DOWN				zinc finger in n-recognin family protein	244	20	5.43e-19	0.5805	4	P:GO:0043170; P:GO:0044238; F:GO:0008270; F:GO:0004842	-	IPR013993 (SMART); IPR003126 (PFAM); PTHR21725:SF1 (PANTHER); PTHR21725 (PANTHER); IPR003126 (PROSITE_PROFILES)
Aqu2.1.31385_001	22.3197	2.22597	0.533899	4.16927	3.05573e-05	0.00218875	UP	K01830	E5.3.99.2	prostaglandin-H2 D-isomerase [EC:5.3.99.2]	glutathione s-transferase-like	201	20	3.53e-145	0.6955	1	F:GO:0005515		Coil (COILS); IPR010987 (G3DSA:1.20.1050.GENE3D); IPR004046 (PFAM); IPR004045 (PFAM); IPR012336 (G3DSA:3.40.30.GENE3D); PTHR11571 (PANTHER); PTHR11571:SF16 (PANTHER); IPR010987 (PROSITE_PROFILES); IPR004045 (PROSITE_PROFILES); IPR012336 (SUPERFAMILY); IPR010987 (SUPERFAMILY)
Aqu2.1.31386_001	92.6512	1.66153	0.473796	3.50685	0.000453452	0.0152662	UP	K01830	E5.3.99.2	prostaglandin-H2 D-isomerase [EC:5.3.99.2]	glutathione s-transferase-like	201	20	2.69e-147	0.6945	1	F:GO:0005515		IPR004045 (PFAM); IPR012336 (G3DSA:3.40.30.GENE3D); IPR010987 (G3DSA:1.20.1050.GENE3D); IPR004046 (PFAM); PTHR11571 (PANTHER); IPR010987 (PROSITE_PROFILES); IPR004045 (PROSITE_PROFILES); IPR012336 (SUPERFAMILY); IPR010987 (SUPERFAMILY)
Aqu2.1.31388_001	425.094	1.34805	0.332677	4.05214	5.07505e-05	0.00317262	UP	K01830	E5.3.99.2	prostaglandin-H2 D-isomerase [EC:5.3.99.2]	glutathione s-transferase-like	201	20	1.04e-146	0.687	1	F:GO:0005515		IPR012336 (G3DSA:3.40.30.GENE3D); IPR010987 (G3DSA:1.20.1050.GENE3D); IPR004046 (PFAM); IPR004045 (PFAM); PTHR11571:SF16 (PANTHER); PTHR11571 (PANTHER); IPR010987 (PROSITE_PROFILES); IPR004045 (PROSITE_PROFILES); IPR012336 (SUPERFAMILY); IPR010987 (SUPERFAMILY)
Aqu2.1.31487_001	725.443	2.18256	0.324111	6.73399	1.65071e-11	1.2197e-08	UP				high affinity camp-specific 3 -cyclic phosphodiesterase 7a-like isoform x2	1042	20	0	0.563	3	P:GO:0007165; F:GO:0004114; P:GO:0006144	EC:3.1.4.17	Coil (COILS); Coil (COILS); IPR023088 (PRINTS); IPR003607 (SMART); IPR002073 (PFAM); IPR002073 (G3DSA:1.10.1300.GENE3D); PTHR11347:SF36 (PANTHER); PTHR11347 (PANTHER); CYTOPLASMIC_DOMAIN (PHOBIUS); NON_CYTOPLASMIC_DOMAIN (PHOBIUS); TRANSMEMBRANE (PHOBIUS); SSF109604 (SUPERFAMILY)
Aqu2.1.31504_001	64.6184	-1.77785	0.386704	-4.59744	4.27706e-06	0.000441512	DOWN				---NA---	89	0			0	-		CYTOPLASMIC_DOMAIN (PHOBIUS); TRANSMEMBRANE (PHOBIUS); CYTOPLASMIC_DOMAIN (PHOBIUS); TRANSMEMBRANE (PHOBIUS); NON_CYTOPLASMIC_DOMAIN (PHOBIUS); NON_CYTOPLASMIC_DOMAIN (PHOBIUS); TRANSMEMBRANE (PHOBIUS); SignalP-TM (SIGNALP_EUK); TMhelix (TMHMM); TMhelix (TMHMM)
Aqu2.1.31505_001	208.328	-1.84341	0.414044	-4.4522	8.4993e-06	0.000774816	DOWN				tetratricopeptide repeat protein 7b-like	213	18	2.65e-70	0.6106	5	P:GO:0009199; P:GO:0009119; F:GO:0016787; P:GO:0009165; P:GO:0009259	-	no IPS match
Aqu2.1.31514_001	10.7226	-3.9674	1.06228	-3.73481	0.000187858	0.00821599	DOWN				upf0573 protein c2orf70 homolog	217	20	7.46e-160	0.492	0	-		IPR018902 (PFAM)
Aqu2.1.31583_001	8.96835	-1.4349	0.436599	-3.28653	0.00101431	0.0267668	DOWN				tnf receptor-associated factor 4	314	20	6.82e-09	0.4845	4	F:GO:0005515; F:GO:0008270; P:GO:0016567; F:GO:0004842		Coil (COILS); IPR001965 (SMART); IPR013083 (G3DSA:3.30.40.GENE3D); IPR013323 (G3DSA:3.90.890.GENE3D); PF02176 (PFAM); IPR019787 (PFAM); PTHR10131 (PANTHER); PTHR10131:SF52 (PANTHER); IPR001293 (PROSITE_PROFILES); IPR008974 (SUPERFAMILY); IPR011011 (SUPERFAMILY)
Aqu2.1.31584_001	100.657	0.655487	0.197889	3.31241	0.00092497	0.0249245	UP				c2 domain containing protein	621	20	0	0.544	0	-		G3DSA:2.30.30.330 (GENE3D); PF05708 (PFAM); SIGNAL_PEPTIDE_C_REGION (PHOBIUS); NON_CYTOPLASMIC_DOMAIN (PHOBIUS); SIGNAL_PEPTIDE (PHOBIUS); SIGNAL_PEPTIDE_H_REGION (PHOBIUS); SIGNAL_PEPTIDE_N_REGION (PHOBIUS); SSF54001 (SUPERFAMILY)
Aqu2.1.31679_001	19.1297	2.69581	0.528893	5.09708	3.44942e-07	5.8345e-05	UP	K12616	EDC4	enhancer of mRNA-decapping protein 4	enhancer of mrna-decapping protein 4	1067	20	1.66e-88	0.55	1	F:GO:0005515		Coil (COILS); IPR001680 (SMART); IPR015943 (G3DSA:2.130.10.GENE3D); IPR001680 (PFAM); PTHR15598 (PANTHER); IPR017986 (PROSITE_PROFILES); IPR001680 (PROSITE_PROFILES); IPR017986 (SUPERFAMILY)
Aqu2.1.31812_001	55.7223	2.40933	0.414037	5.81912	5.91587e-09	1.64054e-06	UP	K11205	GCLM	glutamate--cysteine ligase regulatory subunit	glutamate--cysteine ligase regulatory subunit	266	20	3.28e-175	0.598	1	F:GO:0016874		IPR023210 (G3DSA:3.20.20.GENE3D); IPR023210 (PFAM); PTHR13295 (PANTHER); PTHR13295:SF4 (PANTHER); IPR023210 (SUPERFAMILY)
Aqu2.1.31893_001	605.381	1.00941	0.2882	3.50245	0.000460992	0.0154829	UP				uncharacterized protein loc100115285 isoform x1	910	20	0	0.5825	4	C:GO:0005737; F:GO:0003779; P:GO:0030036; F:GO:0017048	-	Coil (COILS); IPR015425 (SMART); IPR010473 (PFAM); IPR015425 (PFAM); IPR010472 (PFAM); PTHR23213 (PANTHER); PTHR23213:SF36 (PANTHER); IPR015425 (PROSITE_PROFILES); IPR014768 (PROSITE_PROFILES); SSF101447 (SUPERFAMILY); IPR016024 (SUPERFAMILY)
Aqu2.1.31894_001	89.0257	1.29575	0.312185	4.15057	3.31647e-05	0.00232799	UP				translocase of inner mitochondrial membrane domain-containing protein 1	228	20	4.36e-32	0.515	2	C:GO:0016021; C:GO:0016020		IPR003397 (PFAM); PTHR13002 (PANTHER); CYTOPLASMIC_DOMAIN (PHOBIUS); TRANSMEMBRANE (PHOBIUS); NON_CYTOPLASMIC_DOMAIN (PHOBIUS); TRANSMEMBRANE (PHOBIUS); NON_CYTOPLASMIC_DOMAIN (PHOBIUS); CYTOPLASMIC_DOMAIN (PHOBIUS); TRANSMEMBRANE (PHOBIUS); NON_CYTOPLASMIC_DOMAIN (PHOBIUS); TRANSMEMBRANE (PHOBIUS); TMhelix (TMHMM); TMhelix (TMHMM); TMhelix (TMHMM)
Aqu2.1.31913_001	27.4692	-0.98524	0.322642	-3.05366	0.00226069	0.0454046	DOWN	K00940	ndk	nucleoside-diphosphate kinase [EC:2.7.4.6]	nucleoside diphosphate kinase 7-like	376	20	0	0.704	8	P:GO:0006165; F:GO:0004550; P:GO:0006228; F:GO:0005524; P:GO:0006183; P:GO:0006241; P:GO:0006144; P:GO:0006206	EC:2.7.4.6	IPR001564 (PRINTS); IPR011410 (PIRSF); IPR001564 (SMART); IPR001564 (PFAM); IPR001564 (G3DSA:3.30.70.GENE3D); PTHR11349:SF32 (PANTHER); PTHR11349 (PANTHER); IPR006602 (PROSITE_PROFILES); IPR001564 (SUPERFAMILY)
Aqu2.1.31953_001	156.309	0.899697	0.241624	3.72353	0.000196454	0.00848619	UP	K07435	CYP20A	cytochrome P450, family 20, subfamily A	cytochrome p450 20a1-like	472	20	0	0.537	4	F:GO:0016705; P:GO:0055114; F:GO:0020037; F:GO:0005506		IPR002401 (PRINTS); IPR001128 (PFAM); IPR001128 (G3DSA:1.10.630.GENE3D); PTHR24280:SF2 (PANTHER); PTHR24280 (PANTHER); CYTOPLASMIC_DOMAIN (PHOBIUS); NON_CYTOPLASMIC_DOMAIN (PHOBIUS); TRANSMEMBRANE (PHOBIUS); IPR001128 (SUPERFAMILY); TMhelix (TMHMM)
Aqu2.1.31981_001	26.6526	1.58982	0.464596	3.42195	0.000621734	0.0190164	UP				kelch domain-containing protein 4-like	447	20	3.92e-176	0.616	3	F:GO:0016301; P:GO:0016310; F:GO:0005515	-	Coil (COILS); PF13854 (PFAM); IPR015915 (G3DSA:2.120.10.GENE3D); PF13418 (PFAM); PTHR23244 (PANTHER); SSF117281 (SUPERFAMILY)
Aqu2.1.32102_001	35.6882	1.37224	0.33455	4.10174	4.10057e-05	0.00272233	UP				toll-like receptor 1-like	503	20	0	0.54	2	P:GO:0007165; F:GO:0005515	-	IPR003599 (SMART); G3DSA:3.40.50.10140 (GENE3D); IPR013783 (G3DSA:2.60.40.GENE3D); PF13895 (PFAM); IPR000157 (PFAM); PTHR24365 (PANTHER); NON_CYTOPLASMIC_DOMAIN (PHOBIUS); SIGNAL_PEPTIDE_N_REGION (PHOBIUS); SIGNAL_PEPTIDE (PHOBIUS); TRANSMEMBRANE (PHOBIUS); CYTOPLASMIC_DOMAIN (PHOBIUS); SIGNAL_PEPTIDE_C_REGION (PHOBIUS); SIGNAL_PEPTIDE_H_REGION (PHOBIUS); IPR000157 (PROSITE_PROFILES); IPR007110 (…
Aqu2.1.32207_001	14.8131	-1.87882	0.533746	-3.52006	0.000431449	0.0148635	DOWN	K01201	GBA	glucosylceramidase [EC:3.2.1.45]	glucosylceramidase	501	20	0	0.59	4	P:GO:0005975; F:GO:0004348; F:GO:0008184; P:GO:0006687	EC:3.2.1.45	IPR001139 (PRINTS); IPR013780 (G3DSA:2.60.40.GENE3D); IPR013781 (G3DSA:3.20.20.GENE3D); IPR001139 (PFAM); IPR001139 (PANTHER); PTHR11069:SF2 (PANTHER); SIGNAL_PEPTIDE_H_REGION (PHOBIUS); NON_CYTOPLASMIC_DOMAIN (PHOBIUS); SIGNAL_PEPTIDE_N_REGION (PHOBIUS); SIGNAL_PEPTIDE (PHOBIUS); SIGNAL_PEPTIDE_C_REGION (PHOBIUS); SignalP-noTM (SIGNALP_EUK); SignalP-TM (SIGNALP_GRAM_POSITIVE); SignalP-noTM (SIGN…
Aqu2.1.32260_001	12.9218	-1.5423	0.472959	-3.26096	0.00111034	0.0285106	DOWN	K02440	GLPF	glycerol uptake facilitator protein	mip family channel protein	292	20	3.57e-165	0.633	3	P:GO:0006810; C:GO:0016021; F:GO:0005215	-	IPR000425 (PRINTS); IPR023271 (G3DSA:1.20.1080.GENE3D); IPR000425 (PFAM); IPR000425 (PANTHER); IPR022357 (PROSITE_PATTERNS); CYTOPLASMIC_DOMAIN (PHOBIUS); TRANSMEMBRANE (PHOBIUS); NON_CYTOPLASMIC_DOMAIN (PHOBIUS); NON_CYTOPLASMIC_DOMAIN (PHOBIUS); CYTOPLASMIC_DOMAIN (PHOBIUS); TRANSMEMBRANE (PHOBIUS); NON_CYTOPLASMIC_DOMAIN (PHOBIUS); TRANSMEMBRANE (PHOBIUS); CYTOPLASMIC_DOMAIN (PHOBIUS); TRANSME…
Aqu2.1.32548_001	58.9872	-0.912111	0.302127	-3.01897	0.00253638	0.0494559	DOWN	K07836	RAP1B	Ras-related protein Rap-1B	ras-related protein rap-1b-like	226	20	1.17e-164	0.709	5	P:GO:0007264; P:GO:0006184; F:GO:0003924; C:GO:0016020; F:GO:0005525	-	IPR001806 (PRINTS); IPR020849 (SMART); IPR005225 (TIGRFAM); G3DSA:3.40.50.300 (GENE3D); IPR001806 (PFAM); IPR020849 (PANTHER); IPR020849 (PROSITE_PROFILES); IPR027417 (SUPERFAMILY)
Aqu2.1.32603_001	2398.55	0.585169	0.186778	3.13297	0.00173045	0.0384394	UP	K13126	PABPC	polyadenylate-binding protein	polyadenylate-binding protein 1	618	20	0	0.702	16	P:GO:0031047; F:GO:0008022; F:GO:0000166; P:GO:1900153; F:GO:0008143; C:GO:0005829; C:GO:0071013; C:GO:0010494; P:GO:0048255; P:GO:2000623; P:GO:0060213; F:GO:0008494; P:GO:0000398; P:GO:0006378; C:GO:0005840; P:GO:0045948	-	Coil (COILS); IPR002004 (SMART); IPR000504 (SMART); IPR006515 (TIGRFAM); IPR002004 (PFAM); IPR000504 (PFAM); IPR012677 (G3DSA:3.30.70.GENE3D); IPR002004 (G3DSA:1.10.1900.GENE3D); PTHR24011 (PANTHER); PTHR24011:SF45 (PANTHER); IPR002004 (PROSITE_PROFILES); IPR000504 (PROSITE_PROFILES); SSF54928 (SUPERFAMILY); IPR002004 (SUPERFAMILY)
Aqu2.1.32690_001	46.6304	-0.95444	0.295393	-3.23108	0.00123323	0.0303743	DOWN	K09397	FOXD	forkhead box protein D	forkhead box protein d1-like	418	20	0	0.756	27	P:GO:0001829; P:GO:0030513; P:GO:0000122; P:GO:0050935; P:GO:0060678; P:GO:0072210; P:GO:0001892; P:GO:0072076; P:GO:0072267; P:GO:0051216; P:GO:0001755; P:GO:0090184; C:GO:0005667; P:GO:0030318; P:GO:0048937; P:GO:0051090; F:GO:0003705; P:GO:0007422; F:GO:0043565; P:GO:0048846; P:GO:0048484; P:GO:0045944; F:GO:0003690; F:GO:0008134; C:GO:0005634; F:GO:0008301; P:GO:0048485	-	IPR001766 (PRINTS); IPR001766 (SMART); IPR011991 (G3DSA:1.10.10.GENE3D); IPR001766 (PFAM); PTHR11829:SF83 (PANTHER); PTHR11829 (PANTHER); IPR018122 (PROSITE_PATTERNS); IPR018122 (PROSITE_PATTERNS); IPR001766 (PROSITE_PROFILES); SSF46785 (SUPERFAMILY)
Aqu2.1.32691_001	34.7496	1.89323	0.617827	3.06433	0.00218158	0.0445163	UP	K00281	GLDC	glycine dehydrogenase [EC:1.4.4.2]	glycine dehydrogenase	724	20	0	0.8475	8	P:GO:0006546; F:GO:0004375; F:GO:0030170; F:GO:0016829; C:GO:0005739; P:GO:0055114; P:GO:0006563; P:GO:0006566	EC:1.4.4.2	IPR020580 (PFAM); IPR015421 (G3DSA:3.40.640.GENE3D); PTHR11773:SF0 (PANTHER); IPR020581 (PANTHER); NON_CYTOPLASMIC_DOMAIN (PHOBIUS); TRANSMEMBRANE (PHOBIUS); CYTOPLASMIC_DOMAIN (PHOBIUS); IPR015424 (SUPERFAMILY)
Aqu2.1.32692_001	15.1086	1.74801	0.511324	3.4186	0.000629451	0.0191689	UP	K00281	GLDC	glycine dehydrogenase [EC:1.4.4.2]	glycine dehydrogenase	955	20	0	0.7475	4	F:GO:0004375; P:GO:0055114; P:GO:0006546; F:GO:0030170	-	IPR003437 (TIGRFAM); IPR020580 (PFAM); IPR015421 (G3DSA:3.40.640.GENE3D); IPR020581 (PANTHER); PTHR11773:SF0 (PANTHER); CYTOPLASMIC_DOMAIN (PHOBIUS); NON_CYTOPLASMIC_DOMAIN (PHOBIUS); TRANSMEMBRANE (PHOBIUS); IPR015424 (SUPERFAMILY); IPR015424 (SUPERFAMILY)
Aqu2.1.32880_001	13.3045	-2.4635	0.666566	-3.6958	0.000219196	0.00904042	DOWN				polyphosphoinositide phosphatase- partial	434	20	8.85e-178	0.6365	3	F:GO:0016301; P:GO:0016310; F:GO:0005515	-	IPR015915 (G3DSA:2.120.10.GENE3D); PF13415 (PFAM); PTHR23244 (PANTHER); SSF117281 (SUPERFAMILY)
Aqu2.1.32933_001	367.123	-1.27928	0.258783	-4.94346	7.67498e-07	0.00011342	DOWN				brain-specific homeobox protein homolog	403	20	0	0.6295	6	F:GO:0003700; F:GO:0043565; C:GO:0005634; P:GO:0006355; C:GO:0005667; P:GO:0045449	-	IPR020479 (PRINTS); IPR001356 (SMART); IPR001356 (PFAM); IPR009057 (G3DSA:1.10.10.GENE3D); PTHR24327:SF3 (PANTHER); PTHR24327 (PANTHER); IPR017970 (PROSITE_PATTERNS); IPR001356 (PROSITE_PROFILES); IPR009057 (SUPERFAMILY)
Aqu2.1.33053_001	274.552	2.54535	0.422651	6.02235	1.71898e-09	6.70354e-07	UP	K15104	SLC25A11	solute carrier family 25 (mitochondrial oxoglutarate transporter), member 11	mitochondrial 2-oxoglutarate malate carrier protein isoform x1	331	20	0	0.8105	3	C:GO:0005743; P:GO:0006839; C:GO:0016021	-	IPR002030 (PRINTS); IPR018108 (PFAM); IPR023395 (G3DSA:1.50.40.GENE3D); PTHR24089:SF86 (PANTHER); PTHR24089 (PANTHER); IPR018108 (PROSITE_PROFILES); IPR018108 (PROSITE_PROFILES); IPR018108 (PROSITE_PROFILES); IPR023395 (SUPERFAMILY)
Aqu2.1.33100_001	524.008	0.464411	0.136698	3.39734	0.000680448	0.0203251	UP				serine threonine-protein kinase 40	2209	20	0	0.7025	4	P:GO:0006468; F:GO:0005524; F:GO:0004674; P:GO:0009069	EC:2.7.11.0	Coil (COILS); IPR002290 (SMART); G3DSA:1.10.510.10 (GENE3D); G3DSA:3.30.200.20 (GENE3D); IPR000719 (PFAM); IPR024236 (PTHR22961:PANTHER); IPR024104 (PANTHER); IPR008271 (PROSITE_PATTERNS); IPR000719 (PROSITE_PROFILES); IPR011009 (SUPERFAMILY)
Aqu2.1.33358_001	224.596	2.56804	0.596019	4.30866	1.64247e-05	0.00135639	UP	K04725	XIAP	E3 ubiquitin-protein ligase XIAP [EC:2.3.2.27]	e3 ubiquitin-protein ligase xiap-like	551	20	2.39e-30	0.434	5	P:GO:0006952; P:GO:0009617; C:GO:0044464; F:GO:0008270; F:GO:0005515	-	IPR001370 (SMART); IPR001841 (SMART); IPR001370 (PFAM); IPR001370 (G3DSA:1.10.1170.GENE3D); IPR013083 (G3DSA:3.30.40.GENE3D); PF13920 (PFAM); PTHR10044:SF9 (PANTHER); PTHR10044 (PANTHER); IPR001841 (PROSITE_PROFILES); IPR001370 (PROSITE_PROFILES); SSF57924 (SUPERFAMILY)
Aqu2.1.33366_001	30.673	1.31999	0.398222	3.31471	0.000917372	0.0248629	UP	K18663	ASCC3	activating signal cointegrator complex subunit 3 [EC:3.6.4.12]	activating signal cointegrator 1 complex subunit 3	594	20	7.18e-82	0.5095	7	C:GO:0043231; P:GO:0006259; F:GO:0008026; P:GO:0044699; C:GO:0005737; F:GO:0003676; F:GO:0005524	-	Coil (COILS); G3DSA:3.40.50.300 (GENE3D); IPR011545 (PFAM); PTHR11752:SF8 (PANTHER); PTHR11752 (PANTHER); IPR027417 (SUPERFAMILY)
Aqu2.1.33410_001	10.4951	-1.32416	0.428809	-3.08799	0.00201514	0.0426705	DOWN				ultraviolet-b receptor uvr8-like isoform x1	387	20	5.85e-91	0.528	11	P:GO:0010224; C:GO:0000785; F:GO:0003682; F:GO:0005085; F:GO:0042803; C:GO:0005634; C:GO:0005737; P:GO:0009411; P:GO:0006007; P:GO:0009649; C:GO:0005829		IPR000408 (PRINTS); IPR009091 (G3DSA:2.130.10.GENE3D); IPR000408 (PFAM); PTHR22870 (PANTHER); IPR000408 (PROSITE_PATTERNS); IPR000408 (PROSITE_PROFILES); IPR000408 (PROSITE_PROFILES); IPR000408 (PROSITE_PROFILES); IPR000408 (PROSITE_PROFILES); IPR000408 (PROSITE_PROFILES); IPR000408 (PROSITE_PROFILES); IPR000408 (PROSITE_PROFILES); IPR009091 (SUPERFAMILY); IPR009091 (SUPERFAMILY)
Aqu2.1.33448_001	267.057	1.10523	0.297336	3.71711	0.000201515	0.00857661	UP				fibrocystin-l	4758	20	0	0.546	1	F:GO:0005515		IPR002909 (SMART); IPR001283 (SMART); IPR006626 (SMART); IPR014044 (G3DSA:3.40.33.GENE3D); IPR005301 (PFAM); IPR002909 (PFAM); IPR014044 (PFAM); IPR013783 (G3DSA:2.60.40.GENE3D); IPR008972 (G3DSA:2.60.40.GENE3D); IPR019316 (PFAM); IPR011658 (PFAM); IPR011658 (G3DSA:3.90.182.GENE3D); IPR005301 (G3DSA:1.20.140.GENE3D); IPR013783 (G3DSA:2.60.40.GENE3D); IPR013783 (G3DSA:2.60.40.GENE3D); IPR013783 (G…
Aqu2.1.33504_001	13.8311	-1.31776	0.431052	-3.05708	0.00223506	0.0450833	DOWN	K07951	ARL6	ADP-ribosylation factor-like protein 6	adp-ribosylation factor-like protein 6	186	20	2.93e-135	0.7665	7	P:GO:0048869; P:GO:0048856; P:GO:0007264; C:GO:0005622; P:GO:0044767; P:GO:0007275; F:GO:0005525	-	IPR006689 (PRINTS); IPR024156 (SMART); IPR005225 (TIGRFAM); G3DSA:3.40.50.300 (GENE3D); IPR006689 (PFAM); PTHR11711 (PANTHER); PTHR11711:SF21 (PANTHER); IPR024156 (PROSITE_PROFILES); IPR027417 (SUPERFAMILY)
Aqu2.1.33581_001	597.857	2.10084	0.368652	5.69872	1.20712e-08	3.19751e-06	UP	K18588	COQ10	coenzyme Q-binding protein COQ10	coenzyme q-binding protein coq10 homolog mitochondrial	207	20	4.07e-150	0.6555	0	-		IPR005031 (PFAM); IPR023393 (G3DSA:3.30.530.GENE3D); PTHR12901:SF0 (PANTHER); PTHR12901 (PANTHER); SSF55961 (SUPERFAMILY)
Aqu2.1.33582_001	699.489	1.7371	0.254085	6.8367	8.10369e-12	7.11048e-09	UP	K02161	BCL2	apoptosis regulator BCL-2	apoptosis regulator bcl-2	229	20	1.14e-164	0.532	33	P:GO:0009653; P:GO:0048872; P:GO:0009628; P:GO:0019222; P:GO:0050793; P:GO:1901700; P:GO:0048522; P:GO:0072001; P:GO:0065009; P:GO:0008283; P:GO:0006464; P:GO:0043066; P:GO:0007584; C:GO:0016020; P:GO:0010243; P:GO:0097285; P:GO:0097190; P:GO:0003006; P:GO:0007417; P:GO:0009888; P:GO:0006996; P:GO:0048545; C:GO:0005739; P:GO:0051239; P:GO:0030098; P:GO:0048066; P:GO:0040007; P:GO:0022008; P:GO:00…	-	IPR026298 (PRINTS); SM00337 (SMART); G3DSA:1.10.437.10 (GENE3D); IPR026298 (PFAM); IPR026298 (PANTHER); CYTOPLASMIC_DOMAIN (PHOBIUS); NON_CYTOPLASMIC_DOMAIN (PHOBIUS); TRANSMEMBRANE (PHOBIUS); IPR002475 (PROSITE_PROFILES); SSF56854 (SUPERFAMILY)
Aqu2.1.33586_001	283.735	0.539241	0.173446	3.10899	0.00187728	0.0406716	UP				---NA---	97	0			0	-		TRANSMEMBRANE (PHOBIUS); TRANSMEMBRANE (PHOBIUS); CYTOPLASMIC_DOMAIN (PHOBIUS); NON_CYTOPLASMIC_DOMAIN (PHOBIUS); CYTOPLASMIC_DOMAIN (PHOBIUS); TMhelix (TMHMM); TMhelix (TMHMM)
Aqu2.1.33637_001	231.818	2.33393	0.371287	6.28605	3.25649e-10	1.47477e-07	UP				ankyrin repeat protein	1054	20	0	0.4795	4	P:GO:0006468; F:GO:0004672; F:GO:0005524; F:GO:0005515	-	Coil (COILS); IPR001245 (PRINTS); IPR002110 (SMART); G3DSA:1.10.510.10 (GENE3D); IPR002110 (PFAM); IPR020683 (PFAM); IPR020683 (G3DSA:1.25.40.GENE3D); IPR001245 (PFAM); G3DSA:3.30.200.20 (GENE3D); PTHR24123:SF2 (PANTHER); PTHR24123 (PANTHER); NON_CYTOPLASMIC_DOMAIN (PHOBIUS); CYTOPLASMIC_DOMAIN (PHOBIUS); TRANSMEMBRANE (PHOBIUS); IPR000719 (PROSITE_PROFILES); IPR002110 (PROSITE_PROFILES); IPR0206…
Aqu2.1.33643_001	48.4366	-1.07055	0.300801	-3.55901	0.00037226	0.0133229	DOWN				primary ciliary dyskinesia protein 1-like	856	20	0	0.53	0	-		IPR008962 (G3DSA:2.60.40.GENE3D)
Aqu2.1.33660_001	212.945	1.91765	0.322133	5.95299	2.63284e-09	8.80058e-07	UP				gats-like protein 2	370	20	0	0.583	3	F:GO:0003674; P:GO:0008150; C:GO:0005575		IPR026249 (PRINTS); IPR027795 (PFAM); G3DSA:3.30.2130.10 (GENE3D); PTHR31131 (PANTHER); SSF55021 (SUPERFAMILY)
Aqu2.1.33726_001	900.871	1.59376	0.241385	6.60256	4.04126e-11	2.83676e-08	UP				ets translocation variant 3-like protein	915	5	3.05e-06	0.436	3	F:GO:0003700; P:GO:0006355; F:GO:0043565		IPR000418 (SMART); IPR000418 (PFAM); IPR011991 (G3DSA:1.10.10.GENE3D); IPR000418 (PROSITE_PATTERNS); IPR000418 (PROSITE_PROFILES); SSF46785 (SUPERFAMILY)
Aqu2.1.33729_001	158.739	1.33849	0.388179	3.44814	0.000564468	0.0176795	UP				protein c-ets-2-b	968	20	0	0.7215	3	P:GO:0006355; F:GO:0043565; F:GO:0003700	-	Coil (COILS); IPR000418 (PRINTS); IPR000418 (SMART); IPR000418 (PFAM); IPR011991 (G3DSA:1.10.10.GENE3D); PTHR11849 (PANTHER); IPR000418 (PROSITE_PATTERNS); IPR000418 (PROSITE_PATTERNS); IPR000418 (PROSITE_PROFILES); SSF46785 (SUPERFAMILY)
Aqu2.1.33741_001	30.5315	-1.74922	0.494974	-3.53397	0.000409366	0.0144037	DOWN	K05929	E2.1.1.103	phosphoethanolamine N-methyltransferase [EC:2.1.1.103]	phosphoethanolamine n-methyltransferase 3-like isoform x2	517	20	7.46e-89	0.532	2	P:GO:0008152; F:GO:0008168	-	PF13489 (PFAM); G3DSA:3.40.50.150 (GENE3D); G3DSA:3.40.50.150 (GENE3D); IPR013216 (PFAM); PTHR10108 (PANTHER); PTHR10108:SF161 (PANTHER); SSF53335 (SUPERFAMILY); SSF53335 (SUPERFAMILY)
Aqu2.1.33765_001	89.2934	-0.636075	0.186728	-3.40643	0.000658186	0.0198289	DOWN				comm domain-containing protein 8	182	20	1.48e-125	0.6045	0	-		Coil (COILS); IPR009886 (PFAM); PTHR16231 (PANTHER); PTHR16231:SF0 (PANTHER); IPR017920 (PROSITE_PROFILES)
Aqu2.1.33773_001	921.165	0.664552	0.193201	3.4397	0.000582366	0.0180304	UP	K16726	ANKRD17	ankyrin repeat domain-containing protein 17	eukaryotic translation initiation factor 4e-binding protein 3-like isoform x7	1962	20	0	0.5835	2	F:GO:0003723; F:GO:0005515	-	Coil (COILS); IPR002110 (PRINTS); IPR002110 (SMART); IPR004087 (SMART); PF13857 (PFAM); IPR002110 (PFAM); G3DSA:3.30.1370.10 (GENE3D); IPR020683 (PFAM); IPR004088 (PFAM); IPR020683 (G3DSA:1.25.40.GENE3D); PTHR24123 (PANTHER); IPR004088 (PROSITE_PROFILES); IPR002110 (PROSITE_PROFILES); IPR020683 (PROSITE_PROFILES); IPR020683 (SUPERFAMILY); SSF54791 (SUPERFAMILY)
Aqu2.1.33782_001	30.7795	-4.33324	1.06211	-4.07985	4.5064e-05	0.00288883	DOWN				isoform b	1249	20	2.55e-144	0.4845	5	F:GO:0046872; F:GO:0005524; F:GO:0000166; F:GO:0017111; F:GO:0004386		PF13087 (PFAM); PF13086 (PFAM); G3DSA:3.40.50.300 (GENE3D); PTHR10887 (PANTHER); IPR027417 (SUPERFAMILY)
Aqu2.1.33904_001	786.116	1.48891	0.245875	6.05557	1.39923e-09	5.95264e-07	UP				deleted in malignant brain tumors 1	572	20	2.61e-31	0.4385	2	C:GO:0016020; F:GO:0005044		IPR001190 (PRINTS); IPR017448 (SMART); G3DSA:3.10.250.10 (GENE3D); IPR001190 (PFAM); PTHR19331:SF8 (PANTHER); PTHR19331 (PANTHER); SIGNAL_PEPTIDE (PHOBIUS); SIGNAL_PEPTIDE_C_REGION (PHOBIUS); NON_CYTOPLASMIC_DOMAIN (PHOBIUS); SIGNAL_PEPTIDE_H_REGION (PHOBIUS); SIGNAL_PEPTIDE_N_REGION (PHOBIUS); IPR001190 (PROSITE_PROFILES); IPR001190 (PROSITE_PROFILES); IPR001190 (PROSITE_PROFILES); SignalP-noTM …
Aqu2.1.33905_001	9.21893	-2.28221	0.566042	-4.03187	5.53337e-05	0.00337752	DOWN				protein	1228	8	1.36e-30	0.4063	0	-		IPR006626 (SMART); TRANSMEMBRANE (PHOBIUS); TRANSMEMBRANE (PHOBIUS); CYTOPLASMIC_DOMAIN (PHOBIUS); TRANSMEMBRANE (PHOBIUS); CYTOPLASMIC_DOMAIN (PHOBIUS); CYTOPLASMIC_DOMAIN (PHOBIUS); NON_CYTOPLASMIC_DOMAIN (PHOBIUS); TRANSMEMBRANE (PHOBIUS); CYTOPLASMIC_DOMAIN (PHOBIUS); TRANSMEMBRANE (PHOBIUS); CYTOPLASMIC_DOMAIN (PHOBIUS); NON_CYTOPLASMIC_DOMAIN (PHOBIUS); NON_CYTOPLASMIC_DOMAIN (PHOBIUS); CYT…
Aqu2.1.33925_001	818.533	0.445297	0.141021	3.15767	0.00159034	0.0363465	UP	K02885	RP-L19e	large subunit ribosomal protein L19e	ribosomal protein l19	222	20	2.03e-134	0.86	6	P:GO:0000022; P:GO:0051298; F:GO:0003735; C:GO:0022625; P:GO:0006412; P:GO:0042254	-	Coil (COILS); IPR015974 (G3DSA:1.10.1200.GENE3D); IPR015972 (G3DSA:1.10.1650.GENE3D); IPR000196 (PFAM); PTHR10722 (PANTHER); IPR023638 (PROSITE_PATTERNS); NON_CYTOPLASMIC_DOMAIN (PHOBIUS); SIGNAL_PEPTIDE_C_REGION (PHOBIUS); SIGNAL_PEPTIDE_N_REGION (PHOBIUS); SIGNAL_PEPTIDE (PHOBIUS); SIGNAL_PEPTIDE_H_REGION (PHOBIUS); IPR027547 (HAMAP); IPR000196 (SUPERFAMILY)
Aqu2.1.33939_001	237.284	1.68075	0.316016	5.31854	1.04601e-07	2.12824e-05	UP	K04441	P38	p38 MAP kinase [EC:2.7.11.24]	mitogen-activated protein kinase 14b-like isoform x1	364	20	0	0.7415	6	F:GO:0004707; P:GO:0000165; P:GO:0006468; F:GO:0005524; P:GO:0007178; P:GO:0009069	EC:2.7.11.24	IPR002290 (SMART); G3DSA:1.10.510.10 (GENE3D); G3DSA:3.30.200.20 (GENE3D); IPR000719 (PFAM); PTHR24055 (PANTHER); IPR003527 (PROSITE_PATTERNS); IPR000719 (PROSITE_PROFILES); IPR011009 (SUPERFAMILY)
Aqu2.1.33948_001	78.4679	0.640038	0.192283	3.32862	0.000872778	0.0240725	UP				cd82 antigen isoform x1	332	20	1.62e-19	0.435	1	C:GO:0016021		IPR000301 (PRINTS); IPR018499 (PFAM); PTHR19282 (PANTHER); NON_CYTOPLASMIC_DOMAIN (PHOBIUS); TRANSMEMBRANE (PHOBIUS); NON_CYTOPLASMIC_DOMAIN (PHOBIUS); CYTOPLASMIC_DOMAIN (PHOBIUS); CYTOPLASMIC_DOMAIN (PHOBIUS); TRANSMEMBRANE (PHOBIUS); CYTOPLASMIC_DOMAIN (PHOBIUS); TRANSMEMBRANE (PHOBIUS); TRANSMEMBRANE (PHOBIUS); IPR008952 (SUPERFAMILY); TMhelix (TMHMM); TMhelix (TMHMM); TMhelix (TMHMM); TMheli…
Aqu2.1.33952_001	73.4297	1.16167	0.325882	3.56469	0.000364288	0.0131471	UP				nuclear segregation protein bfr1	526	20	3.07e-26	0.4405	0	-		Coil (COILS); Coil (COILS); Coil (COILS); Coil (COILS); PTHR31027 (PANTHER); PTHR31027:SF1 (PANTHER); SIGNAL_PEPTIDE_C_REGION (PHOBIUS); NON_CYTOPLASMIC_DOMAIN (PHOBIUS); SIGNAL_PEPTIDE (PHOBIUS); SIGNAL_PEPTIDE_N_REGION (PHOBIUS); SIGNAL_PEPTIDE_H_REGION (PHOBIUS)
Aqu2.1.33961_001	54.2266	-1.26034	0.328842	-3.83265	0.00012677	0.00614961	DOWN				neurogenic locus notch homolog protein 2	659	20	0	0.55	11	P:GO:0009888; C:GO:0016020; P:GO:0040007; C:GO:0044464; P:GO:0042060; P:GO:0072358; P:GO:0048522; P:GO:0009887; P:GO:0030154; F:GO:0005515; F:GO:0005509	-	IPR000742 (SMART); IPR001881 (SMART); G3DSA:2.10.25.10 (GENE3D); G3DSA:2.10.25.10 (GENE3D); IPR000742 (PFAM); IPR013032 (PFAM); G3DSA:2.10.25.10 (GENE3D); G3DSA:2.10.25.10 (GENE3D); G3DSA:2.10.25.10 (GENE3D); IPR001881 (PFAM); G3DSA:2.10.25.10 (GENE3D); PTHR24044 (PANTHER); IPR000152 (PROSITE_PATTERNS); IPR013032 (PROSITE_PATTERNS); IPR013032 (PROSITE_PATTERNS); IPR018097 (PROSITE_PATTERNS); IPR0…
Aqu2.1.34149_001	21.1288	1.4395	0.43286	3.32555	0.00088243	0.0241994	UP				1-aminocyclopropane-1-carboxylate synthase-like protein 1-like	185	20	1.29e-22	0.599	4	F:GO:0003682; P:GO:0009058; F:GO:0003824; F:GO:0030170		Coil (COILS); PF13837 (PFAM); PTHR21654 (PANTHER)
Aqu2.1.34213_001	2366.61	0.718803	0.190413	3.77497	0.000160028	0.00724721	UP	K08770	UBC	ubiquitin C	ubiquitin c	381	20	0	0.997	12	P:GO:0007141; P:GO:0006511; P:GO:0072520; P:GO:0008585; P:GO:0010992; P:GO:0060613; F:GO:0002020; P:GO:0097009; P:GO:0007144; P:GO:0021888; C:GO:0005737; C:GO:0005634	-	IPR019956 (PRINTS); IPR000626 (SMART); IPR000626 (PFAM); G3DSA:3.10.20.90 (GENE3D); PTHR10666 (PANTHER); IPR019954 (PROSITE_PATTERNS); IPR000626 (PROSITE_PROFILES); SSF54236 (SUPERFAMILY)
Aqu2.1.34244_001	87.6264	0.906613	0.258453	3.50785	0.00045175	0.0152455	UP	K14859	SSF1_2	ribosome biogenesis protein SSF1/2	suppressor of swi4 1 homolog	434	20	0	0.6575	1	C:GO:0005634	-	Coil (COILS); Coil (COILS); IPR007109 (SMART); IPR007109 (PFAM); PTHR12661:SF3 (PANTHER); PTHR12661 (PANTHER); IPR007109 (PROSITE_PROFILES)
Aqu2.1.34343_001	672.039	0.669802	0.142786	4.69096	2.7192e-06	0.000307861	UP	K06630	YWHAE	14-3-3 protein epsilon	14-3-3 protein	242	20	3.51e-175	0.7695	8	P:GO:0030447; P:GO:0006261; P:GO:0044264; F:GO:0019904; P:GO:0044085; P:GO:0044710; P:GO:0022402; P:GO:0007165	-	Coil (COILS); Coil (COILS); IPR000308 (PRINTS); IPR000308 (PIRSF); IPR023410 (SMART); IPR023410 (G3DSA:1.20.190.GENE3D); IPR023410 (PFAM); IPR000308 (PANTHER); IPR023409 (PROSITE_PATTERNS); IPR023409 (PROSITE_PATTERNS); IPR023410 (SUPERFAMILY)
Aqu2.1.34366_001	27.9953	4.18729	0.913355	4.58452	4.55041e-06	0.000466301	UP				hypothetical protein FOYG_05884 [Fusarium oxysporum FOSC 3-a]	344	2	2.24e-20	0.48	0	-		no IPS match
Aqu2.1.34367_001	2756.31	5.67157	0.588007	9.64541	5.14036e-22	7.21655e-18	UP				hypothetical protein [Vibrio caribbenthicus]	350	2	1.9e-51	0.56	0	-		Coil (COILS)
Aqu2.1.34368_001	72.449	2.04617	0.41894	4.88415	1.03875e-06	0.00015034	UP				transmembrane protein 234	126	20	1.76e-29	0.696	0	-		IPR018908 (PFAM); TRANSMEMBRANE (PHOBIUS); SIGNAL_PEPTIDE_N_REGION (PHOBIUS); SIGNAL_PEPTIDE (PHOBIUS); NON_CYTOPLASMIC_DOMAIN (PHOBIUS); NON_CYTOPLASMIC_DOMAIN (PHOBIUS); SIGNAL_PEPTIDE_H_REGION (PHOBIUS); SIGNAL_PEPTIDE_C_REGION (PHOBIUS); TRANSMEMBRANE (PHOBIUS); CYTOPLASMIC_DOMAIN (PHOBIUS); CYTOPLASMIC_DOMAIN (PHOBIUS); TRANSMEMBRANE (PHOBIUS); SSF103481 (SUPERFAMILY); TMhelix (TMHMM); TMhel…
Aqu2.1.34372_001	52.125	1.10461	0.318948	3.46329	0.000533612	0.0169106	UP	K05853	ATP2A	Ca2+ transporting ATPase, sarcoplasmic/endoplasmic reticulum [EC:3.6.3.8]	calcium-transporting atpase sarcoplasmic endoplasmic reticulum type isoform x1	743	20	0	0.805	6	F:GO:0046872; P:GO:0006816; F:GO:0005524; C:GO:0016021; F:GO:0005388; C:GO:0016529	EC:3.6.3.8	PR00121 (PRINTS); IPR001757 (PRINTS); IPR004014 (SMART); IPR004014 (PFAM); IPR023214 (PFAM); IPR005782 (TIGRFAM); IPR008250 (PFAM); IPR001757 (TIGRFAM); IPR023298 (G3DSA:1.20.1110.GENE3D); IPR008250 (G3DSA:2.70.150.GENE3D); IPR023299 (G3DSA:3.40.1110.GENE3D); PTHR24093:SF64 (PANTHER); PTHR24093 (PANTHER); IPR018303 (PROSITE_PATTERNS); NON_CYTOPLASMIC_DOMAIN (PHOBIUS); CYTOPLASMIC_DOMAIN (PHOBIUS)…
Aqu2.1.34391_001	32.9865	-1.84199	0.565544	-3.25702	0.00112588	0.028791	DOWN				uncharacterized protein loc100186095	1088	6	1.78e-09	0.425	1	F:GO:0005515		Coil (COILS); IPR013783 (G3DSA:2.60.40.GENE3D); IPR002035 (G3DSA:3.40.50.GENE3D); PTHR14905 (PANTHER); PTHR14905:SF2 (PANTHER); SIGNAL_PEPTIDE (PHOBIUS); SIGNAL_PEPTIDE_N_REGION (PHOBIUS); NON_CYTOPLASMIC_DOMAIN (PHOBIUS); SIGNAL_PEPTIDE_H_REGION (PHOBIUS); SIGNAL_PEPTIDE_C_REGION (PHOBIUS); TRANSMEMBRANE (PHOBIUS); CYTOPLASMIC_DOMAIN (PHOBIUS); IPR003961 (PROSITE_PROFILES); IPR003961 (PROSITE_PR…
Aqu2.1.34489_001	222.689	1.91495	0.349052	5.48614	4.10821e-08	9.61253e-06	UP	K05664	ABCB11	ATP-binding cassette, subfamily B (MDR/TAP), member 11	abc transporter family protein	1435	20	0	0.552	4	F:GO:0005524; F:GO:0042626; C:GO:0016021; P:GO:0055085	-	IPR003593 (SMART); IPR003439 (PFAM); G3DSA:1.20.1560.10 (GENE3D); IPR001140 (PFAM); G3DSA:3.40.50.300 (GENE3D); PTHR24221:SF24 (PANTHER); PTHR24221 (PANTHER); IPR017871 (PROSITE_PATTERNS); TRANSMEMBRANE (PHOBIUS); CYTOPLASMIC_DOMAIN (PHOBIUS); CYTOPLASMIC_DOMAIN (PHOBIUS); CYTOPLASMIC_DOMAIN (PHOBIUS); TRANSMEMBRANE (PHOBIUS); NON_CYTOPLASMIC_DOMAIN (PHOBIUS); TRANSMEMBRANE (PHOBIUS); TRANSMEMBRA…
Aqu2.1.34601_001	84.5571	-1.21149	0.332576	-3.64274	0.000269751	0.0105195	DOWN				ef-hand calcium-binding domain-containing protein 2	194	20	7.06e-122	0.8105	1	F:GO:0005509	-	IPR002048 (SMART); IPR011992 (G3DSA:1.10.238.GENE3D); IPR002048 (PFAM); IPR011992 (G3DSA:1.10.238.GENE3D); IPR011992 (PFAM); PTHR23050:SF6 (PANTHER); PTHR23050 (PANTHER); IPR002048 (PROSITE_PROFILES); IPR002048 (PROSITE_PROFILES); SSF47473 (SUPERFAMILY)
Aqu2.1.34612_001	25.229	-1.34045	0.337409	-3.97276	7.10445e-05	0.00398957	DOWN				---NA---	655	0			0	-		IPR001849 (SMART); IPR011993 (G3DSA:2.30.29.GENE3D); IPR001849 (PROSITE_PROFILES); SSF50729 (SUPERFAMILY)
Aqu2.1.34619_001	159.939	-1.09404	0.353416	-3.09562	0.00196401	0.0419676	DOWN				---NA---	273	0			0	-		SIGNAL_PEPTIDE_N_REGION (PHOBIUS); SIGNAL_PEPTIDE_C_REGION (PHOBIUS); SIGNAL_PEPTIDE (PHOBIUS); NON_CYTOPLASMIC_DOMAIN (PHOBIUS); SIGNAL_PEPTIDE_H_REGION (PHOBIUS); SignalP-noTM (SIGNALP_EUK); SignalP-noTM (SIGNALP_GRAM_NEGATIVE); SignalP-TM (SIGNALP_GRAM_POSITIVE)
Aqu2.1.34848_001	496.717	0.822864	0.163421	5.03523	4.77279e-07	7.52867e-05	UP	K07304	msrA	peptide-methionine (S)-S-oxide reductase [EC:1.8.4.11]	peptide methionine sulfoxide	251	20	5.48e-76	0.667	4	P:GO:0055114; F:GO:0008113; P:GO:0006979; P:GO:0030091	-	IPR002569 (TIGRFAM); IPR002569 (G3DSA:3.30.1060.GENE3D); IPR002569 (PFAM); IPR028427 (PANTHER); PTHR10173:SF6 (PANTHER); IPR002569 (SUPERFAMILY)
Aqu2.1.34883_001	119.681	2.34176	0.525251	4.45836	8.25891e-06	0.000762809	UP	K13698	ABHD4	abhydrolase domain-containing protein 4	abhydrolase domain-containing protein 4	409	20	0	0.6345	2	F:GO:0016787; P:GO:0016042		IPR000073 (PRINTS); PF12697 (PFAM); G3DSA:3.40.50.1820 (GENE3D); PTHR10992 (PANTHER); PTHR10992:SF19 (PANTHER); NON_CYTOPLASMIC_DOMAIN (PHOBIUS); SIGNAL_PEPTIDE_C_REGION (PHOBIUS); SIGNAL_PEPTIDE_N_REGION (PHOBIUS); SIGNAL_PEPTIDE (PHOBIUS); SIGNAL_PEPTIDE_H_REGION (PHOBIUS); SSF53474 (SUPERFAMILY)
Aqu2.1.34902_001	30.0316	-1.56436	0.49599	-3.15402	0.00161037	0.0366418	DOWN	K16725	CEP192	centrosomal protein CEP192	centrosomal protein of 192 kda	477	20	0	0.4845	0	-		PTHR16029 (PANTHER)
Aqu2.1.34906_001	751.216	0.614075	0.199811	3.07328	0.00211716	0.0439038	UP				apoptotic chromatin condensation inducer 1	958	20	0	0.5725	2	F:GO:0003676; F:GO:0000166		Coil (COILS); Coil (COILS); Coil (COILS); IPR003034 (SMART); IPR003034 (PFAM); IPR003034 (G3DSA:1.10.720.GENE3D); IPR012677 (G3DSA:3.30.70.GENE3D); PTHR14127 (PANTHER); IPR003034 (PROSITE_PROFILES); SSF68906 (SUPERFAMILY); SSF54928 (SUPERFAMILY)
Aqu2.1.34929_001	440.643	0.54575	0.159123	3.42973	0.000604175	0.0186009	UP				spry domain-containing protein 3-like	436	20	0	0.559	1	F:GO:0005515		IPR018355 (SMART); IPR003877 (PFAM); PTHR12864 (PANTHER); IPR001870 (PROSITE_PROFILES); IPR008985 (SUPERFAMILY)
Aqu2.1.34933_001	348.52	1.47284	0.271505	5.42474	5.80398e-08	1.27316e-05	UP	K15264	NSUN5	putative methyltransferase [EC:2.1.1.-]	methyltransferase nsun5	979	20	0	0.585	0	-		Coil (COILS); Coil (COILS); Coil (COILS); Coil (COILS); IPR023267 (PRINTS); IPR001678 (PFAM); G3DSA:3.40.50.150 (GENE3D); PTHR22807:SF4 (PANTHER); PTHR22807 (PANTHER); SSF53335 (SUPERFAMILY)
Aqu2.1.34934_001	837.781	2.87488	0.321523	8.94144	3.84139e-19	2.32867e-15	UP				tnfaip3-interacting protein 1	458	20	1.22e-09	0.4705	6	P:GO:0010627; C:GO:0005622; P:GO:0034645; P:GO:0044238; P:GO:0048523; P:GO:0006952	-	Coil (COILS); Coil (COILS); Coil (COILS); Coil (COILS); G3DSA:1.20.5.990 (GENE3D)
Aqu2.1.35030_001	92.4318	-0.779159	0.20843	-3.73824	0.000185315	0.00813012	DOWN				disks large homolog 1	857	20	3.66e-23	0.525	4	F:GO:0005515; F:GO:0004672; P:GO:0006468; F:GO:0005524		Coil (COILS); IPR001478 (SMART); IPR002290 (SMART); IPR006652 (SMART); G3DSA:1.10.510.10 (GENE3D); IPR006652 (PFAM); G3DSA:2.30.42.10 (GENE3D); IPR015915 (G3DSA:2.120.10.GENE3D); IPR001245 (PFAM); IPR001478 (PFAM); PTHR24412 (PANTHER); IPR000719 (PROSITE_PROFILES); IPR001478 (PROSITE_PROFILES); IPR001478 (SUPERFAMILY); IPR011009 (SUPERFAMILY); SSF117281 (SUPERFAMILY)
Aqu2.1.35057_001	5.54926	3.04862	0.834757	3.6521	0.000260101	0.0102551	UP				---NA---	436	0			0	-		Coil (COILS)
Aqu2.1.35059_001	50.7793	-1.12123	0.334657	-3.35039	0.000806986	0.0228502	DOWN	K04658	NOG	noggin	noggin-like	237	20	2.15e-173	0.46	1	P:GO:0045596	-	G3DSA:2.10.90.10 (GENE3D); IPR008717 (PFAM); SIGNAL_PEPTIDE_N_REGION (PHOBIUS); SIGNAL_PEPTIDE (PHOBIUS); SIGNAL_PEPTIDE_C_REGION (PHOBIUS); SIGNAL_PEPTIDE_H_REGION (PHOBIUS); NON_CYTOPLASMIC_DOMAIN (PHOBIUS); SignalP-noTM (SIGNALP_EUK); SSF57501 (SUPERFAMILY)
Aqu2.1.35120_001	87.0234	1.72293	0.287442	5.994	2.04744e-09	7.37025e-07	UP	K04729	MYD88	myeloid differentiation primary response protein MyD88	myeloid differentiation primary response protein 88	361	20	0	0.5415	2	P:GO:0007165; F:GO:0005515	-	IPR000488 (SMART); IPR000157 (PFAM); IPR011029 (G3DSA:1.10.533.GENE3D); IPR000488 (PFAM); G3DSA:3.40.50.10140 (GENE3D); PTHR15079 (PANTHER); IPR000488 (PROSITE_PROFILES); IPR000157 (PROSITE_PROFILES); IPR011029 (SUPERFAMILY); IPR000157 (SUPERFAMILY)
Aqu2.1.35126_001	20.3991	-1.45591	0.402487	-3.61729	0.000297702	0.0112653	DOWN				cyclic amp receptor-like protein a-like	348	20	5.93e-29	0.4695	7	F:GO:0004888; C:GO:0016020; P:GO:0007166; F:GO:0004930; C:GO:0016021; F:GO:0030552; P:GO:0007186		PTHR23112 (PANTHER); PTHR23112:SF0 (PANTHER); CYTOPLASMIC_DOMAIN (PHOBIUS); TRANSMEMBRANE (PHOBIUS); TRANSMEMBRANE (PHOBIUS); TRANSMEMBRANE (PHOBIUS); NON_CYTOPLASMIC_DOMAIN (PHOBIUS); NON_CYTOPLASMIC_DOMAIN (PHOBIUS); TRANSMEMBRANE (PHOBIUS); NON_CYTOPLASMIC_DOMAIN (PHOBIUS); NON_CYTOPLASMIC_DOMAIN (PHOBIUS); TRANSMEMBRANE (PHOBIUS); CYTOPLASMIC_DOMAIN (PHOBIUS); CYTOPLASMIC_DOMAIN (PHOBIUS); TR…
Aqu2.1.35170_001	133.764	0.838562	0.257162	3.26083	0.00111085	0.0285106	UP				domain containing protein	1434	20	3.21e-28	0.4715	3	C:GO:0005622; P:GO:0035023; F:GO:0005089		Coil (COILS); Coil (COILS); IPR001895 (SMART); IPR001849 (SMART); IPR000219 (PFAM); IPR000651 (PFAM); IPR011993 (G3DSA:2.30.29.GENE3D); IPR001895 (PFAM); G3DSA:1.20.870.10 (GENE3D); IPR000219 (G3DSA:1.20.900.GENE3D); IPR001895 (G3DSA:1.10.840.GENE3D); IPR008937 (PANTHER); IPR000219 (PROSITE_PROFILES); IPR001895 (PROSITE_PROFILES); IPR000651 (PROSITE_PROFILES); IPR023578 (SUPERFAMILY); IPR000219 (…
Aqu2.1.35178_001	390.818	-0.937091	0.296099	-3.16479	0.00155196	0.0355431	DOWN	K08399	LGR6	leucine-rich repeat-containing G protein-coupled receptor 6	thyrotropin receptor isoform x1	1414	20	0	0.5235	4	C:GO:0016021; F:GO:0016500; P:GO:0007187; F:GO:0005515	-	IPR000276 (PRINTS); IPR002131 (PRINTS); SM00364 (SMART); IPR003591 (SMART); SM00365 (SMART); G3DSA:1.20.1070.10 (GENE3D); PF13855 (PFAM); G3DSA:3.80.10.10 (GENE3D); IPR000276 (PFAM); G3DSA:3.80.10.10 (GENE3D); IPR002131 (PANTHER); NON_CYTOPLASMIC_DOMAIN (PHOBIUS); SIGNAL_PEPTIDE (PHOBIUS); CYTOPLASMIC_DOMAIN (PHOBIUS); SIGNAL_PEPTIDE_N_REGION (PHOBIUS); TRANSMEMBRANE (PHOBIUS); CYTOPLASMIC_DOMAIN…
Aqu2.1.35202_001	52.3733	0.85233	0.213909	3.98455	6.76085e-05	0.00382724	UP				liprin-alpha-2 isoform x13	1099	20	0	0.6185	1	F:GO:0005515		Coil (COILS); Coil (COILS); Coil (COILS); Coil (COILS); Coil (COILS); Coil (COILS); Coil (COILS); Coil (COILS); IPR001660 (SMART); IPR021129 (PFAM); IPR013761 (G3DSA:1.10.150.GENE3D); PTHR12587 (PANTHER); PTHR12587:SF11 (PANTHER); IPR001660 (PROSITE_PROFILES); IPR001660 (PROSITE_PROFILES); IPR013761 (SUPERFAMILY); IPR013761 (SUPERFAMILY); IPR013761 (SUPERFAMILY)
Aqu2.1.35208_001	556.554	1.93106	0.239142	8.07496	6.74974e-16	1.18449e-12	UP				interferon regulatory factor 2-binding protein 1	524	20	0	0.479	8	F:GO:0046872; P:GO:0006355; P:GO:0000122; F:GO:0016874; P:GO:0006351; F:GO:0003714; F:GO:0008134; C:GO:0005634		IPR022750 (PFAM); PTHR31237 (PANTHER); PTHR31237:SF0 (PANTHER); SSF57850 (SUPERFAMILY)
Aqu2.1.35209_001	372.03	0.88657	0.215976	4.10494	4.04421e-05	0.00272233	UP	K14832	MAK21	ribosome biogenesis protein MAK21	ccaat enhancer-binding protein zeta	1145	20	6.77e-160	0.569	1	F:GO:0005488		Coil (COILS); Coil (COILS); Coil (COILS); Coil (COILS); Coil (COILS); Coil (COILS); IPR011989 (G3DSA:1.25.10.GENE3D); IPR005612 (PFAM); PTHR12048 (PANTHER); IPR016024 (SUPERFAMILY)
Aqu2.1.35229_001	71.9631	-1.57609	0.398885	-3.95125	7.77455e-05	0.00426355	DOWN				protein fam179b-like	1426	20	0	0.551	1	F:GO:0005488		IPR024395 (PFAM); IPR011989 (G3DSA:1.25.10.GENE3D); PTHR21567 (PANTHER); PTHR21567:SF17 (PANTHER); IPR016024 (SUPERFAMILY); IPR016024 (SUPERFAMILY)
Aqu2.1.35277_001	441.973	0.932104	0.286453	3.25396	0.0011381	0.0288563	UP				nadph oxidase 5	1502	20	1.76e-43	0.4475	9	P:GO:0044765; P:GO:0032501; F:GO:0004871; P:GO:0007165; F:GO:0005509; C:GO:0016021; F:GO:0016491; P:GO:0055114; P:GO:0006355	-	IPR000014 (SMART); IPR000014 (TIGRFAM); IPR013130 (PFAM); IPR011992 (G3DSA:1.10.238.GENE3D); IPR004877 (PFAM); IPR013121 (PFAM); G3DSA:3.30.450.20 (GENE3D); IPR013767 (PFAM); PTHR11972 (PANTHER); TRANSMEMBRANE (PHOBIUS); SIGNAL_PEPTIDE (PHOBIUS); SIGNAL_PEPTIDE_N_REGION (PHOBIUS); TRANSMEMBRANE (PHOBIUS); CYTOPLASMIC_DOMAIN (PHOBIUS); NON_CYTOPLASMIC_DOMAIN (PHOBIUS); NON_CYTOPLASMIC_DOMAIN (PHOB…
Aqu2.1.35501_001	15.0905	-3.66303	1.09876	-3.33378	0.000856758	0.0237708	DOWN	K12310	CTBS	Di-N-acetylchitobiase [EC:3.2.1.-]	di-n-acetylchitobiase precursor	375	20	0	0.603	2	F:GO:0004553; P:GO:0005975	EC:3.2.1.0	IPR001223 (PFAM); IPR013781 (G3DSA:3.20.20.GENE3D); PTHR11177:SF8 (PANTHER); PTHR11177 (PANTHER); IPR001579 (PROSITE_PATTERNS); NON_CYTOPLASMIC_DOMAIN (PHOBIUS); SIGNAL_PEPTIDE_H_REGION (PHOBIUS); SIGNAL_PEPTIDE_N_REGION (PHOBIUS); SIGNAL_PEPTIDE_C_REGION (PHOBIUS); SIGNAL_PEPTIDE (PHOBIUS); SignalP-noTM (SIGNALP_EUK); SignalP-TM (SIGNALP_GRAM_POSITIVE); IPR017853 (SUPERFAMILY)
Aqu2.1.35502_001	16.0902	-2.92556	0.864778	-3.38302	0.000716943	0.021101	DOWN				ankyrin repeat protein rbe_0317-like	950	20	4.7e-64	0.487	4	F:GO:0005515; F:GO:0005525; P:GO:0007264; C:GO:0005622		IPR002110 (SMART); IPR011029 (G3DSA:1.10.533.GENE3D); IPR013684 (PFAM); G3DSA:3.40.50.300 (GENE3D); IPR020683 (G3DSA:1.25.40.GENE3D); IPR020683 (PFAM); PTHR24198 (PANTHER); IPR000488 (PROSITE_PROFILES); IPR002110 (PROSITE_PROFILES); IPR020683 (PROSITE_PROFILES); IPR011029 (SUPERFAMILY); IPR027417 (SUPERFAMILY); IPR020683 (SUPERFAMILY)
Aqu2.1.35513_001	627.417	1.98695	0.288474	6.8878	5.66601e-12	5.30301e-09	UP	K10435	MAP1LC	microtubule-associated protein 1 light chain	microtubule-associated proteins 1a 1b light chain 3b-like	141	20	4.2e-98	0.784	1	P:GO:0006914	-	IPR004241 (PFAM); G3DSA:3.10.20.90 (GENE3D); IPR004241 (PANTHER); IPR027731 (PTHR10969:PANTHER); SSF54236 (SUPERFAMILY)
Aqu2.1.35514_001	134.67	1.1735	0.35884	3.27025	0.00107453	0.0279877	UP				---NA---	158	0			0	-		no IPS match
Aqu2.1.35786_001	72.277	1.58287	0.294318	5.3781	7.52769e-08	1.60123e-05	UP	K19006	PLCH	phosphatidylinositol phospholipase C, eta [EC:3.1.4.11]	1-phosphatidylinositol -bisphosphate phosphodiesterase eta-2 isoform x2	1218	20	0	0.49	9	P:GO:0035556; F:GO:0004871; F:GO:0005543; F:GO:0004435; F:GO:0005509; P:GO:0007242; P:GO:0009395; P:GO:0046339; F:GO:0005515	EC:3.1.4.11	IPR001192 (PRINTS); IPR001711 (SMART); IPR001849 (SMART); IPR000909 (SMART); IPR011993 (G3DSA:2.30.29.GENE3D); IPR000909 (PFAM); IPR001849 (PFAM); IPR017946 (G3DSA:3.20.20.GENE3D); G3DSA:2.60.40.150 (GENE3D); IPR011993 (G3DSA:2.30.29.GENE3D); IPR011992 (G3DSA:1.10.238.GENE3D); IPR015359 (PFAM); IPR001711 (PFAM); IPR001192 (PANTHER); IPR000909 (PROSITE_PROFILES); IPR001849 (PROSITE_PROFILES); IPR0…
Aqu2.1.35977_001	49.8632	-1.9706	0.356633	-5.52557	3.28418e-08	7.81468e-06	DOWN				---NA---	319	0			0	-		SIGNAL_PEPTIDE_N_REGION (PHOBIUS); CYTOPLASMIC_DOMAIN (PHOBIUS); SIGNAL_PEPTIDE_C_REGION (PHOBIUS); TRANSMEMBRANE (PHOBIUS); NON_CYTOPLASMIC_DOMAIN (PHOBIUS); SIGNAL_PEPTIDE (PHOBIUS); SIGNAL_PEPTIDE_H_REGION (PHOBIUS); SignalP-noTM (SIGNALP_GRAM_NEGATIVE); SignalP-noTM (SIGNALP_EUK); SignalP-TM (SIGNALP_GRAM_POSITIVE); TMhelix (TMHMM); TMhelix (TMHMM)
Aqu2.1.35989_001	26.5729	-2.3643	0.525132	-4.50229	6.72246e-06	0.000650309	DOWN				tetratricopeptide repeat protein 7b-like	474	20	2.38e-74	0.597	5	P:GO:0009199; P:GO:0009119; F:GO:0016787; P:GO:0009165; P:GO:0009259	-	IPR014716 (G3DSA:3.90.215.GENE3D); NON_CYTOPLASMIC_DOMAIN (PHOBIUS); CYTOPLASMIC_DOMAIN (PHOBIUS); TRANSMEMBRANE (PHOBIUS); IPR002181 (SUPERFAMILY); TMhelix (TMHMM)
Aqu2.1.35994_001	155.985	-1.06503	0.28714	-3.70911	0.000207987	0.00870167	DOWN				uncharacterized protein loc100368931	402	20	1.55e-20	0.489	0	-		NON_CYTOPLASMIC_DOMAIN (PHOBIUS); SIGNAL_PEPTIDE_C_REGION (PHOBIUS); CYTOPLASMIC_DOMAIN (PHOBIUS); TRANSMEMBRANE (PHOBIUS); SIGNAL_PEPTIDE_N_REGION (PHOBIUS); SIGNAL_PEPTIDE (PHOBIUS); SIGNAL_PEPTIDE_H_REGION (PHOBIUS); TMhelix (TMHMM)
Aqu2.1.36010_001	138.018	0.705492	0.209823	3.36232	0.000772918	0.0221449	UP				---NA---	113	0			0	-		no IPS match
Aqu2.1.36017_001	101.328	0.869081	0.222683	3.90278	9.50936e-05	0.00499048	UP	K16449	RGS	regulator of G-protein signaling	regulator of g-protein signaling 7	762	20	0	0.6005	4	P:GO:0038032; F:GO:0004871; C:GO:0005834; P:GO:0035556	-	Coil (COILS); Coil (COILS); IPR000342 (PRINTS); IPR015898 (SMART); IPR016137 (SMART); IPR000591 (SMART); IPR024066 (G3DSA:1.10.196.GENE3D); G3DSA:1.10.167.10 (GENE3D); IPR000591 (PFAM); IPR015898 (G3DSA:4.10.260.GENE3D); IPR015898 (PFAM); IPR000342 (PFAM); IPR011991 (G3DSA:1.10.10.GENE3D); PTHR10845:SF23 (PANTHER); PTHR10845 (PANTHER); IPR016137 (PROSITE_PROFILES); IPR000591 (PROSITE_PROFILES); I…
Aqu2.1.36020_001	360.723	0.958536	0.199357	4.80814	1.5234e-06	0.000203685	UP				PREDICTED: hypothetical protein LOC100634280 [Amphimedon queenslandica]	559	2	2.08e-85	0.535	0	-		TRANSMEMBRANE (PHOBIUS); SIGNAL_PEPTIDE_N_REGION (PHOBIUS); CYTOPLASMIC_DOMAIN (PHOBIUS); SIGNAL_PEPTIDE_C_REGION (PHOBIUS); NON_CYTOPLASMIC_DOMAIN (PHOBIUS); SIGNAL_PEPTIDE (PHOBIUS); SIGNAL_PEPTIDE_H_REGION (PHOBIUS); PS51257 (PROSITE_PROFILES); SignalP-TM (SIGNALP_GRAM_POSITIVE); SignalP-noTM (SIGNALP_EUK); SignalP-noTM (SIGNALP_GRAM_NEGATIVE); TMhelix (TMHMM)
Aqu2.1.36097_001	64.5945	1.13485	0.360507	3.14794	0.00164425	0.0371196	UP	K02599	NOTCH	Notch	neurogenic locus notch homolog protein 1-like	1239	20	0	0.6615	2	F:GO:0005509; F:GO:0005515	-	IPR001881 (SMART); IPR000742 (SMART); IPR000742 (PFAM); G3DSA:2.170.300.10 (GENE3D); G3DSA:2.10.25.10 (GENE3D); PTHR24033 (PANTHER); IPR018097 (PROSITE_PATTERNS); IPR013032 (PROSITE_PATTERNS); IPR000152 (PROSITE_PATTERNS); IPR013032 (PROSITE_PATTERNS); IPR013032 (PROSITE_PATTERNS); IPR013032 (PROSITE_PATTERNS); IPR013032 (PROSITE_PATTERNS); IPR013032 (PROSITE_PATTERNS); IPR013032 (PROSITE_PATTERN…
Aqu2.1.36109_001	1691.09	1.30265	0.202933	6.41913	1.37057e-10	7.40056e-08	UP	K08814	TRIB1_2	tribbles homolog 1/2	tribbles homolog 2-like	332	20	0	0.5965	3	F:GO:0004672; P:GO:0006468; F:GO:0005524	-	IPR000719 (PFAM); G3DSA:1.10.510.10 (GENE3D); IPR024104 (PANTHER); IPR000719 (PROSITE_PROFILES); IPR011009 (SUPERFAMILY)
Aqu2.1.36115_001	83.6599	1.06695	0.326835	3.26449	0.00109661	0.0283001	UP	K10226	FADS2	fatty acid desaturase 2 (delta-6 desaturase) [EC:1.14.19.-]	fatty acid desaturase 2	461	20	0	0.6735	6	P:GO:0006633; F:GO:0016717; F:GO:0005506; F:GO:0020037; C:GO:0016020; P:GO:0055114	EC:1.14.19.0	Coil (COILS); IPR001199 (PRINTS); IPR012171 (PIRSF); IPR005804 (PFAM); IPR001199 (G3DSA:3.10.120.GENE3D); IPR001199 (PFAM); PTHR19353 (PANTHER); PTHR19353:SF7 (PANTHER); NON_CYTOPLASMIC_DOMAIN (PHOBIUS); TRANSMEMBRANE (PHOBIUS); TRANSMEMBRANE (PHOBIUS); CYTOPLASMIC_DOMAIN (PHOBIUS); TRANSMEMBRANE (PHOBIUS); CYTOPLASMIC_DOMAIN (PHOBIUS); CYTOPLASMIC_DOMAIN (PHOBIUS); NON_CYTOPLASMIC_DOMAIN (PHOBIU…
Aqu2.1.36122_001	34.2917	1.56879	0.33669	4.65943	3.17079e-06	0.000347771	UP	K07562	NMD3	nonsense-mediated mRNA decay protein 3	60s ribosomal export protein nmd3-like	504	20	0	0.7565	1	C:GO:0005730	-	IPR007064 (PFAM); PTHR12746:SF0 (PANTHER); PTHR12746 (PANTHER)
Aqu2.1.36126_001	819.447	0.714555	0.18158	3.9352	8.3126e-05	0.00448849	UP				proteasomal ubiquitin receptor adrm1 isoform x1	375	20	5.28e-75	0.6175	11	P:GO:0007166; P:GO:0001541; F:GO:0005515; P:GO:0008584; P:GO:0048534; P:GO:0007276; P:GO:0022412; C:GO:0005634; P:GO:0008152; P:GO:0002064; C:GO:0005737	-	Coil (COILS); IPR006773 (PFAM); IPR006773 (PANTHER)
Aqu2.1.36127_001	140.263	1.14246	0.377791	3.02406	0.00249406	0.0489708	UP	K00901	dgkA	diacylglycerol kinase (ATP) [EC:2.7.1.107]	diacylglycerol kinase	660	20	0	0.6825	9	F:GO:0004143; P:GO:0035556; F:GO:0046872; F:GO:0003951; P:GO:0007205; P:GO:0009395; P:GO:0046486; P:GO:0006769; P:GO:0046497	EC:2.7.1.107; EC:2.7.1.23	IPR020454 (PRINTS); IPR001206 (SMART); IPR002219 (SMART); IPR000756 (SMART); IPR002219 (PFAM); G3DSA:3.30.60.20 (GENE3D); IPR001206 (PFAM); G3DSA:3.30.60.20 (GENE3D); G3DSA:3.30.60.20 (GENE3D); IPR000756 (PFAM); G3DSA:3.30.60.20 (GENE3D); PTHR11255 (PANTHER); PTHR11255:SF8 (PANTHER); IPR002219 (PROSITE_PATTERNS); IPR002219 (PROSITE_PATTERNS); IPR002219 (PROSITE_PATTERNS); IPR002219 (PROSITE_PROFI…
Aqu2.1.36163_001	11.4833	3.34862	1.00804	3.32192	0.000894013	0.0244184	UP				protein nlrc5	1020	20	3.83e-28	0.4035	2	P:GO:0044699; P:GO:0048523	-	IPR003590 (SMART); G3DSA:3.40.50.300 (GENE3D); PF13516 (PFAM); G3DSA:3.80.10.10 (GENE3D); PF05729 (PFAM); PTHR24106 (PANTHER); IPR007111 (PROSITE_PROFILES); SSF52047 (SUPERFAMILY); IPR027417 (SUPERFAMILY)
Aqu2.1.36206_001	22.3664	1.00631	0.315061	3.19402	0.00140305	0.0331465	UP	K11997	TRIM2_3	tripartite motif-containing protein 2/3	ring finger protein nhl-1-like	697	20	7.94e-138	0.5445	3	C:GO:0005622; F:GO:0008270; F:GO:0005515		Coil (COILS); Coil (COILS); IPR000315 (SMART); IPR003649 (SMART); IPR001841 (SMART); IPR001258 (PFAM); IPR011042 (G3DSA:2.120.10.GENE3D); IPR018957 (PFAM); IPR013083 (G3DSA:3.30.40.GENE3D); IPR000315 (G3DSA:4.10.45.GENE3D); IPR000315 (PFAM); PTHR24103:SF134 (PANTHER); PTHR24103 (PANTHER); IPR017907 (PROSITE_PATTERNS); IPR013017 (PROSITE_PROFILES); IPR000315 (PROSITE_PROFILES); IPR001841 (PROSITE_…
Aqu2.1.36212_001	17.563	-3.01903	0.509234	-5.92858	3.05564e-09	9.9763e-07	DOWN				gprotein-coupled receptor	624	4	7.35e-77	0.4425	4	F:GO:0005515; C:GO:0016020; F:GO:0004888; P:GO:0007166		IPR020067 (PFAM); TRANSMEMBRANE (PHOBIUS); TRANSMEMBRANE (PHOBIUS); TRANSMEMBRANE (PHOBIUS); NON_CYTOPLASMIC_DOMAIN (PHOBIUS); CYTOPLASMIC_DOMAIN (PHOBIUS); TRANSMEMBRANE (PHOBIUS); CYTOPLASMIC_DOMAIN (PHOBIUS); TRANSMEMBRANE (PHOBIUS); NON_CYTOPLASMIC_DOMAIN (PHOBIUS); NON_CYTOPLASMIC_DOMAIN (PHOBIUS); CYTOPLASMIC_DOMAIN (PHOBIUS); TRANSMEMBRANE (PHOBIUS); TRANSMEMBRANE (PHOBIUS); TRANSMEMBRANE …
Aqu2.1.36241_001	806.265	0.628747	0.161542	3.89216	9.93545e-05	0.00512364	UP	K18730	GIGYF	PERQ amino acid-rich with GYF domain-containing protein	low quality protein: perq amino acid-rich with gyf domain-containing protein 2	959	20	0	0.6185	1	F:GO:0005515		Coil (COILS); Coil (COILS); Coil (COILS); IPR003169 (SMART); IPR003169 (PFAM); IPR003169 (G3DSA:3.30.1490.GENE3D); PTHR14445 (PANTHER); IPR003169 (PROSITE_PROFILES); IPR003169 (SUPERFAMILY)
Aqu2.1.36255_001	42.1109	-1.49503	0.430304	-3.47435	0.000512087	0.0165321	DOWN				protein polyglycylase ttll10-like	477	20	0	0.6545	3	C:GO:0043231; P:GO:0018094; C:GO:0044446	-	IPR004344 (PFAM); IPR027752 (PTHR12241:PANTHER); PTHR12241 (PANTHER); IPR004344 (PROSITE_PROFILES); SSF56059 (SUPERFAMILY)
Aqu2.1.36269_001	93.9731	1.028	0.336403	3.05586	0.00224413	0.0452014	UP				microtubule-actin cross-linking factor 1-like	3498	20	0	0.4995	3	F:GO:0005509; P:GO:0007050; F:GO:0005515	-	Coil (COILS); Coil (COILS); Coil (COILS); Coil (COILS); Coil (COILS); Coil (COILS); Coil (COILS); Coil (COILS); Coil (COILS); Coil (COILS); Coil (COILS); Coil (COILS); Coil (COILS); IPR018159 (SMART); IPR003108 (SMART); IPR003108 (G3DSA:3.30.920.GENE3D); IPR003108 (PFAM); IPR011992 (G3DSA:1.10.238.GENE3D); G3DSA:1.20.58.60 (GENE3D); IPR002017 (PFAM); G3DSA:1.20.58.60 (GENE3D); G3DSA:1.20.58.60 (G…
Aqu2.1.36288_001	46.621	-0.919376	0.258047	-3.56282	0.000366891	0.0131734	DOWN	K19681	IFT52	intraflagellar transport protein 52	intraflagellar transport protein 52 homolog	454	20	0	0.7435	0	-		PTHR12969:SF4 (PANTHER); PTHR12969 (PANTHER)
Aqu2.1.36296_001	331.516	0.923412	0.189427	4.87477	1.08935e-06	0.000156055	UP	K17388	ROCK2	Rho-associated protein kinase 2 [EC:2.7.11.1]	rho-associated protein kinase 2 isoform x2	1377	20	0	0.5865	6	F:GO:0046872; P:GO:0006468; F:GO:0004674; F:GO:0005524; P:GO:0035556; P:GO:0009069	EC:2.7.11.0	Coil (COILS); Coil (COILS); Coil (COILS); Coil (COILS); Coil (COILS); Coil (COILS); Coil (COILS); Coil (COILS); Coil (COILS); Coil (COILS); Coil (COILS); IPR000961 (SMART); IPR002290 (SMART); IPR002219 (SMART); IPR000719 (PFAM); G3DSA:1.10.510.10 (GENE3D); G3DSA:1.20.5.730 (GENE3D); G3DSA:3.30.200.20 (GENE3D); IPR017892 (PFAM); G3DSA:3.30.60.20 (GENE3D); PTHR22988 (PANTHER); IPR017441 (PROSITE_PA…
Aqu2.1.36410_001	1377.99	1.09712	0.257482	4.26094	2.03568e-05	0.00160887	UP				nuclear factor erythroid 2-related factor 1-like	466	20	0	0.6375	6	F:GO:0003700; F:GO:0043565; C:GO:0005634; P:GO:0006355; C:GO:0005667; P:GO:0045449	-	Coil (COILS); IPR004827 (SMART); IPR008917 (G3DSA:1.10.880.GENE3D); IPR004826 (PFAM); PTHR24411:SF0 (PANTHER); PTHR24411 (PANTHER); IPR004827 (PROSITE_PATTERNS); IPR004827 (PROSITE_PROFILES); SSF57959 (SUPERFAMILY); IPR008917 (SUPERFAMILY)
Aqu2.1.36413_001	270.409	0.846406	0.198347	4.26731	1.97848e-05	0.00159631	UP	K12200	PDCD6IP	programmed cell death 6-interacting protein	programmed cell death 6-interacting	865	20	0	0.62	1	F:GO:0005515		Coil (COILS); Coil (COILS); IPR004328 (SMART); G3DSA:1.20.140.50 (GENE3D); IPR004328 (G3DSA:1.25.40.GENE3D); IPR004328 (PFAM); IPR025304 (PFAM); G3DSA:1.20.120.560 (GENE3D); PTHR23030:SF11 (PANTHER); PTHR23030 (PANTHER); IPR004328 (PROSITE_PROFILES)
Aqu2.1.36461_001	51.9352	1.83189	0.488092	3.75316	0.000174617	0.00775775	UP	K19680	TRAF3IP1	TRAF3-interacting protein 1	traf3-interacting protein 1	532	20	0	0.585	2	F:GO:0008017; C:GO:0045298	-	Coil (COILS); Coil (COILS); PF10243 (PFAM); IPR018799 (PANTHER)
Aqu2.1.36462_001	54.5131	2.64464	0.483173	5.47349	4.41265e-08	1.01556e-05	UP				alternative oxidase	308	20	0	0.7195	2	P:GO:0055114; F:GO:0009916		IPR002680 (PIRSF); IPR002680 (PFAM); PTHR31803:SF1 (PANTHER); PTHR31803 (PANTHER); TRANSMEMBRANE (PHOBIUS); CYTOPLASMIC_DOMAIN (PHOBIUS); TRANSMEMBRANE (PHOBIUS); CYTOPLASMIC_DOMAIN (PHOBIUS); NON_CYTOPLASMIC_DOMAIN (PHOBIUS); TMhelix (TMHMM); TMhelix (TMHMM)
Aqu2.1.36505_001	526.229	2.05693	0.43389	4.74068	2.13002e-06	0.000252229	UP				filamin-c isoform 1	254	20	8.57e-16	0.4615	1	F:GO:0005515		IPR001298 (SMART); IPR013783 (G3DSA:2.60.40.GENE3D); IPR017868 (PFAM); IPR017868 (PROSITE_PROFILES); IPR014756 (SUPERFAMILY)
Aqu2.1.36506_001	46.9945	1.09785	0.356128	3.08274	0.00205103	0.043067	UP	K08246	CPI1	cycloeucalenol cycloisomerase [EC:5.5.1.9]	cyclopropyl isomerase	256	20	0	0.6075	5	P:GO:0009987; P:GO:1901576; P:GO:0044238; P:GO:0044699; C:GO:0005737	-	CYTOPLASMIC_DOMAIN (PHOBIUS); CYTOPLASMIC_DOMAIN (PHOBIUS); NON_CYTOPLASMIC_DOMAIN (PHOBIUS); TRANSMEMBRANE (PHOBIUS); NON_CYTOPLASMIC_DOMAIN (PHOBIUS); CYTOPLASMIC_DOMAIN (PHOBIUS); TRANSMEMBRANE (PHOBIUS); TRANSMEMBRANE (PHOBIUS); TRANSMEMBRANE (PHOBIUS); TRANSMEMBRANE (PHOBIUS); TRANSMEMBRANE (PHOBIUS); NON_CYTOPLASMIC_DOMAIN (PHOBIUS); NON_CYTOPLASMIC_DOMAIN (PHOBIUS); CYTOPLASMIC_DOMAIN (PHO…
Aqu2.1.36547_001	237.451	0.973444	0.30988	3.14136	0.00168167	0.037714	UP				---NA---	449	0			0	-		no IPS match
Aqu2.1.36563_001	275.117	1.06229	0.278109	3.8197	0.000133613	0.00631581	UP				arf-gap with coiled- ank repeat and ph domain-containing protein 3	255	5	0	0.59	1	F:GO:0005543	-	IPR001849 (SMART); IPR011993 (G3DSA:2.30.29.GENE3D); IPR001849 (PFAM); IPR001849 (PROSITE_PROFILES); SSF50729 (SUPERFAMILY)
Aqu2.1.36565_001	617.812	1.10236	0.247156	4.46017	8.1895e-06	0.000761407	UP				stromal membrane-associated gtpase-activating protein 2	513	20	0	0.525	1	F:GO:0005543	-	Coil (COILS); IPR001849 (SMART); IPR011993 (G3DSA:2.30.29.GENE3D); IPR001849 (PFAM); IPR001849 (PROSITE_PROFILES); SSF50729 (SUPERFAMILY)
Aqu2.1.36576_001	393.417	0.590654	0.177167	3.33389	0.000856412	0.0237708	UP	K11422	SETD1	histone-lysine N-methyltransferase SETD1 [EC:2.1.1.43]	histone-lysine n-methyltransferase setd1b	1071	20	0	0.6735	6	P:GO:0034968; F:GO:0018024; C:GO:0005634; P:GO:0006554; F:GO:0005515; F:GO:0000166	EC:2.1.1.43	Coil (COILS); IPR001214 (SMART); IPR003616 (SMART); IPR012677 (G3DSA:3.30.70.GENE3D); IPR001214 (PFAM); IPR024657 (PFAM); G3DSA:2.170.270.10 (GENE3D); PTHR22884 (PANTHER); IPR015722 (PTHR22884:PANTHER); IPR001214 (PROSITE_PROFILES); IPR003616 (PROSITE_PROFILES); SSF82199 (SUPERFAMILY); SSF54928 (SUPERFAMILY)
Aqu2.1.36580_001	93.2119	0.924411	0.256709	3.601	0.000316995	0.011829	UP	K17266	MVP	major vault protein	major vault protein	1356	20	0	0.8525	8	P:GO:0001654; P:GO:0007420; C:GO:0005737; C:GO:0030529; C:GO:0005634; C:GO:0016021; P:GO:0055085; F:GO:0022857	-	G3DSA:1.20.1250.20 (GENE3D); IPR005828 (PFAM); IPR002499 (PFAM); IPR021870 (PFAM); IPR015021 (PFAM); PTHR14165:SF3 (PANTHER); PTHR14165 (PANTHER); NON_CYTOPLASMIC_DOMAIN (PHOBIUS); TRANSMEMBRANE (PHOBIUS); CYTOPLASMIC_DOMAIN (PHOBIUS); TRANSMEMBRANE (PHOBIUS); CYTOPLASMIC_DOMAIN (PHOBIUS); TRANSMEMBRANE (PHOBIUS); NON_CYTOPLASMIC_DOMAIN (PHOBIUS); NON_CYTOPLASMIC_DOMAIN (PHOBIUS); CYTOPLASMIC_DOM…
Aqu2.1.36583_001	617.933	0.715438	0.184299	3.88194	0.000103628	0.0052903	UP				x-box binding protein 1	251	20	1.32e-179	0.511	11	P:GO:0035272; P:GO:0006366; P:GO:0006355; P:GO:0048513; P:GO:0002070; F:GO:0043565; P:GO:0048522; F:GO:0003700; P:GO:0030968; C:GO:0005667; P:GO:0045449	-	Coil (COILS); IPR004827 (SMART); IPR004827 (PFAM); G3DSA:1.20.5.170 (GENE3D); PTHR22952 (PANTHER); PTHR22952:SF17 (PANTHER); CYTOPLASMIC_DOMAIN (PHOBIUS); TRANSMEMBRANE (PHOBIUS); NON_CYTOPLASMIC_DOMAIN (PHOBIUS); IPR004827 (PROSITE_PROFILES); SSF57959 (SUPERFAMILY); TMhelix (TMHMM)
Aqu2.1.36590_001	160.581	0.64657	0.169909	3.80539	0.000141583	0.00660358	UP	K12183	TSG101	ESCRT-I complex subunit TSG101	tumor susceptibility gene 101 protein	456	20	0	0.5855	4	P:GO:0044699; P:GO:0015031; C:GO:0044424; P:GO:0006464	-	Coil (COILS); IPR017916 (PFAM); IPR016135 (G3DSA:3.10.110.GENE3D); IPR008883 (PFAM); PTHR23306:SF10 (PANTHER); PTHR23306 (PANTHER); IPR008883 (PROSITE_PROFILES); IPR017916 (PROSITE_PROFILES); IPR016135 (SUPERFAMILY); SSF140111 (SUPERFAMILY)
Aqu2.1.36606_001	325.007	-0.592187	0.168061	-3.52365	0.000425644	0.0147546	DOWN	K07830	RRAS2	Ras-related protein R-Ras2	ras2 protein	191	20	6.28e-137	0.851	5	P:GO:0007264; P:GO:0006184; F:GO:0003924; F:GO:0005525; C:GO:0005886	-	IPR001806 (PRINTS); IPR020849 (SMART); G3DSA:3.40.50.300 (GENE3D); IPR005225 (TIGRFAM); IPR001806 (PFAM); IPR020849 (PANTHER); PTHR24070:SF39 (PANTHER); IPR020849 (PROSITE_PROFILES); IPR027417 (SUPERFAMILY)
Aqu2.1.36619_001	21.1253	1.25106	0.345961	3.61619	0.000298972	0.011283	UP	K05673	ABCC4	ATP-binding cassette, subfamily C (CFTR/MRP), member 4	multidrug resistance-associated protein 4	1363	20	0	0.6305	9	C:GO:0016323; P:GO:0010243; P:GO:0048661; P:GO:0014070; P:GO:0042493; P:GO:0055085; F:GO:0005524; C:GO:0016021; F:GO:0042626	EC:3.6.1.3	IPR003593 (SMART); G3DSA:1.20.1560.10 (GENE3D); IPR003439 (PFAM); G3DSA:3.40.50.300 (GENE3D); IPR001140 (PFAM); PTHR24223 (PANTHER); IPR017871 (PROSITE_PATTERNS); IPR017871 (PROSITE_PATTERNS); CYTOPLASMIC_DOMAIN (PHOBIUS); NON_CYTOPLASMIC_DOMAIN (PHOBIUS); CYTOPLASMIC_DOMAIN (PHOBIUS); TRANSMEMBRANE (PHOBIUS); TRANSMEMBRANE (PHOBIUS); TRANSMEMBRANE (PHOBIUS); NON_CYTOPLASMIC_DOMAIN (PHOBIUS); TRA…
Aqu2.1.36627_001	146.661	0.966013	0.31408	3.07569	0.00210018	0.0436889	UP				PREDICTED: hypothetical protein LOC100639478 [Amphimedon queenslandica]	619	1	0	1	0	-		Coil (COILS); Coil (COILS)
Aqu2.1.36628_001	510.3	4.79213	0.563187	8.50895	1.75519e-17	4.92822e-14	UP				deleted in malignant brain tumors 1	398	20	5.5e-105	0.545	2	F:GO:0005044; C:GO:0016020		IPR001190 (PRINTS); IPR017448 (SMART); G3DSA:3.10.250.10 (GENE3D); IPR001190 (PFAM); PTHR19331 (PANTHER); IPR001190 (PROSITE_PATTERNS); CYTOPLASMIC_DOMAIN (PHOBIUS); NON_CYTOPLASMIC_DOMAIN (PHOBIUS); NON_CYTOPLASMIC_DOMAIN (PHOBIUS); TRANSMEMBRANE (PHOBIUS); CYTOPLASMIC_DOMAIN (PHOBIUS); TRANSMEMBRANE (PHOBIUS); TRANSMEMBRANE (PHOBIUS); IPR001190 (PROSITE_PROFILES); IPR001190 (PROSITE_PROFILES); …
Aqu2.1.36629_001	37.8938	2.21489	0.558579	3.96521	7.3331e-05	0.00406914	UP				deleted in malignant brain tumors 1	483	20	0	0.604	2	F:GO:0005044; C:GO:0016020		IPR001190 (PRINTS); IPR017448 (SMART); G3DSA:3.10.250.10 (GENE3D); IPR001190 (PFAM); PTHR19331 (PANTHER); TRANSMEMBRANE (PHOBIUS); NON_CYTOPLASMIC_DOMAIN (PHOBIUS); CYTOPLASMIC_DOMAIN (PHOBIUS); IPR001190 (PROSITE_PROFILES); IPR001190 (PROSITE_PROFILES); IPR017448 (SUPERFAMILY); IPR017448 (SUPERFAMILY); TMhelix (TMHMM)
Aqu2.1.36632_001	37.7973	1.47322	0.440232	3.34647	0.000818469	0.0229864	UP	K13912	DMBT1	deleted in malignant brain tumors 1 protein	deleted in malignant brain tumors 1	801	20	0	0.6465	9	C:GO:0030670; F:GO:0005515; P:GO:0048518; P:GO:0051707; C:GO:0005576; F:GO:0005044; P:GO:0030855; P:GO:0045087; P:GO:0007165	-	IPR001190 (PRINTS); IPR017448 (SMART); G3DSA:3.10.250.10 (GENE3D); IPR001190 (PFAM); PTHR19331 (PANTHER); PTHR19331:SF192 (PANTHER); IPR001190 (PROSITE_PATTERNS); IPR001190 (PROSITE_PATTERNS); IPR001190 (PROSITE_PATTERNS); IPR001190 (PROSITE_PATTERNS); IPR001190 (PROSITE_PATTERNS); IPR001190 (PROSITE_PATTERNS); TRANSMEMBRANE (PHOBIUS); CYTOPLASMIC_DOMAIN (PHOBIUS); NON_CYTOPLASMIC_DOMAIN (PHOBIUS…
Aqu2.1.36635_001	118.276	2.87265	0.6027	4.76631	1.87632e-06	0.000231067	UP				PREDICTED: hypothetical protein LOC100639603 [Amphimedon queenslandica]	165	2	5.02e-64	0.81	0	-		IPR022640 (PFAM); NON_CYTOPLASMIC_DOMAIN (PHOBIUS); CYTOPLASMIC_DOMAIN (PHOBIUS); TRANSMEMBRANE (PHOBIUS); TMhelix (TMHMM)
Aqu2.1.36636_001	817.719	0.935883	0.229283	4.08177	4.46934e-05	0.00287821	UP	K11857	USP47	ubiquitin carboxyl-terminal hydrolase 47 [EC:3.4.19.12]	ubiquitin carboxyl-terminal hydrolase 47	1487	20	0	0.583	13	P:GO:0030307; P:GO:0043066; F:GO:0071987; P:GO:0045892; C:GO:0005737; C:GO:0019005; P:GO:0043154; F:GO:0004843; P:GO:0035520; P:GO:0006284; P:GO:0042493; P:GO:0010972; P:GO:0006511	-	Coil (COILS); Coil (COILS); IPR001394 (PFAM); IPR027933 (PFAM); G3DSA:2.20.210.10 (GENE3D); PTHR24006:SF98 (PANTHER); PTHR24006 (PANTHER); IPR018200 (PROSITE_PATTERNS); IPR018200 (PROSITE_PATTERNS); IPR028889 (PROSITE_PROFILES); SSF54001 (SUPERFAMILY)
Aqu2.1.36642_001	105.011	1.27798	0.262438	4.86963	1.1181e-06	0.000156969	UP	K15601	KDM3	lysine-specific demethylase 3 [EC:1.14.11.-]	jmjd1a partial	1436	20	0	0.672	15	F:GO:0005515; F:GO:0001047; P:GO:0051573; C:GO:0005737; C:GO:0005730; P:GO:0007290; F:GO:0046872; P:GO:0044710; P:GO:0007165; P:GO:0036123; F:GO:0003700; F:GO:0000976; P:GO:0045944; C:GO:0005667; P:GO:0045449	-	IPR003347 (SMART); IPR003347 (PFAM); G3DSA:2.60.120.650 (GENE3D); PTHR12549:SF3 (PANTHER); PTHR12549 (PANTHER); IPR003347 (PROSITE_PROFILES); SSF51197 (SUPERFAMILY)
Aqu2.1.36764_001	58.5545	3.30405	0.416938	7.92457	2.28938e-15	3.21406e-12	UP				predicted protein [Nematostella vectensis]	383	3	6.88e-16	0.46	0	-		TRANSMEMBRANE (PHOBIUS); NON_CYTOPLASMIC_DOMAIN (PHOBIUS); CYTOPLASMIC_DOMAIN (PHOBIUS); CYTOPLASMIC_DOMAIN (PHOBIUS); TRANSMEMBRANE (PHOBIUS); NON_CYTOPLASMIC_DOMAIN (PHOBIUS); TRANSMEMBRANE (PHOBIUS); TRANSMEMBRANE (PHOBIUS); SIGNAL_PEPTIDE_N_REGION (PHOBIUS); SIGNAL_PEPTIDE (PHOBIUS); SIGNAL_PEPTIDE_C_REGION (PHOBIUS); CYTOPLASMIC_DOMAIN (PHOBIUS); NON_CYTOPLASMIC_DOMAIN (PHOBIUS); SIGNAL_PEPT…
Aqu2.1.37083_001	131.053	-1.1962	0.236377	-5.06058	4.17977e-07	6.82323e-05	DOWN	K02183	CALM	calmodulin	calmodulin 3b (phosphorylase delta)	155	20	8.54e-86	0.9165	25	P:GO:0060316; P:GO:0002027; F:GO:0016301; C:GO:0034704; P:GO:0010880; F:GO:0031996; F:GO:0031997; P:GO:0055117; F:GO:0072542; F:GO:0005509; P:GO:0016310; P:GO:0032465; F:GO:0043274; P:GO:0032516; F:GO:0019904; P:GO:0035307; C:GO:0005813; F:GO:0031432; P:GO:0005513; C:GO:0005876; F:GO:0044325; P:GO:0030801; C:GO:0000922; P:GO:0051343; C:GO:0030017	-	IPR002048 (SMART); IPR011992 (G3DSA:1.10.238.GENE3D); IPR011992 (PFAM); PTHR23050 (PANTHER); IPR018247 (PROSITE_PATTERNS); IPR002048 (PROSITE_PROFILES); SSF47473 (SUPERFAMILY)
Aqu2.1.37095_001	2068.32	0.679528	0.182854	3.71624	0.000202212	0.00857661	UP	K04079	htpG	molecular chaperone HtpG	heat shock protein hsp 90-alpha	733	20	0	0.902	45	C:GO:0009986; C:GO:0031526; F:GO:0005525; F:GO:0002135; F:GO:0042803; P:GO:0051131; P:GO:0042026; F:GO:0002134; P:GO:0003009; F:GO:0051082; C:GO:0043005; C:GO:0016324; P:GO:0045585; F:GO:0017098; P:GO:0045429; C:GO:0043234; C:GO:0005829; F:GO:0032564; C:GO:0016323; F:GO:0003729; P:GO:0009651; P:GO:0006200; P:GO:0006986; P:GO:0045040; F:GO:0044325; P:GO:0045793; P:GO:0009408; C:GO:0048471; P:GO:00…	EC:3.6.1.3	Coil (COILS); IPR020575 (PRINTS); IPR001404 (PIRSF); IPR003594 (SMART); IPR003594 (G3DSA:3.30.565.GENE3D); IPR001404 (PFAM); PF13589 (PFAM); IPR001404 (PANTHER); IPR019805 (PROSITE_PATTERNS); IPR001404 (HAMAP); IPR003594 (SUPERFAMILY); IPR020568 (SUPERFAMILY); SSF110942 (SUPERFAMILY)
Aqu2.1.37173_001	17.231	-1.40604	0.418878	-3.35669	0.000788818	0.0225086	DOWN	K08857	NEK	NIMA (never in mitosis gene a)-related kinase [EC:2.7.11.1]	serine threonine-protein kinase nek11	542	20	0	0.7145	4	P:GO:0006468; F:GO:0005524; F:GO:0004674; P:GO:0009069	EC:2.7.11.0	IPR002290 (SMART); G3DSA:3.30.200.20 (GENE3D); IPR000719 (PFAM); G3DSA:1.10.510.10 (GENE3D); PTHR24362 (PANTHER); PTHR24362:SF100 (PANTHER); IPR008271 (PROSITE_PATTERNS); IPR000719 (PROSITE_PROFILES); IPR011009 (SUPERFAMILY)
Aqu2.1.37201_001	317.862	1.17799	0.355454	3.31404	0.000919568	0.0248744	UP				myomegalin-like isoform x5	1403	20	0	0.4845	3	F:GO:0003674; P:GO:0008150; C:GO:0005575		Coil (COILS); Coil (COILS); Coil (COILS); Coil (COILS); Coil (COILS); Coil (COILS); Coil (COILS); Coil (COILS); Coil (COILS); Coil (COILS); Coil (COILS); Coil (COILS); Coil (COILS); Coil (COILS); Coil (COILS); Coil (COILS); Coil (COILS); IPR012943 (PFAM)
Aqu2.1.37220_001	309.84	0.742147	0.241125	3.07786	0.00208495	0.0436224	UP	K06184	ABCF1	ATP-binding cassette, subfamily F, member 1	atp-binding cassette sub-family f member 1-like	661	20	0	0.8065	3	P:GO:0006200; F:GO:0005524; F:GO:0016887	EC:3.6.1.3	Coil (COILS); Coil (COILS); IPR003593 (SMART); PF12848 (PFAM); G3DSA:3.40.50.300 (GENE3D); IPR003439 (PFAM); PTHR19211:SF14 (PANTHER); PTHR19211 (PANTHER); IPR017871 (PROSITE_PATTERNS); IPR003439 (PROSITE_PROFILES); IPR027417 (SUPERFAMILY)
Aqu2.1.37263_001	1034.68	1.30575	0.201407	6.48316	8.98212e-11	5.25416e-08	UP				---NA---	311	0			0	-		no IPS match
Aqu2.1.37300_001	324.026	2.32172	0.567134	4.09377	4.24411e-05	0.00276635	UP				achain crystal structure of engineered northeast structural genomics consortium target	279	20	6.07e-19	0.537	1	F:GO:0005515		IPR002110 (SMART); IPR020683 (G3DSA:1.25.40.GENE3D); IPR020683 (PFAM); PTHR24193 (PANTHER); IPR002110 (PROSITE_PROFILES); IPR020683 (PROSITE_PROFILES); IPR020683 (SUPERFAMILY)
Aqu2.1.37415_001	73.7698	-1.73564	0.370408	-4.68576	2.7892e-06	0.000313261	DOWN				carnitine o-palmitoyltransferase liver isoform isoform x1	158	20	6.22e-105	0.6385	1	F:GO:0016746		IPR000542 (PFAM); IPR000542 (PANTHER); SSF52777 (SUPERFAMILY)
Aqu2.1.37426_001	136.294	1.23235	0.204216	6.03456	1.59395e-09	6.39356e-07	UP	K00384	trxB	thioredoxin reductase (NADPH) [EC:1.8.1.9]	thioredoxin reductase 3 isoform x1	607	20	0	0.6965	9	F:GO:0050660; F:GO:0004791; F:GO:0050661; F:GO:0009055; P:GO:0045454; F:GO:0015035; P:GO:0055114; P:GO:0006118; P:GO:0006206	EC:1.8.1.9	IPR013027 (PRINTS); PR00411 (PRINTS); IPR023753 (PFAM); IPR012336 (G3DSA:3.40.30.GENE3D); IPR001327 (PFAM); G3DSA:3.50.50.60 (GENE3D); IPR006338 (TIGRFAM); IPR004099 (PFAM); G3DSA:3.50.50.60 (GENE3D); IPR011899 (TIGRFAM); IPR002109 (PFAM); IPR004099 (G3DSA:3.30.390.GENE3D); IPR006338 (PTHR22912:PANTHER); PTHR22912 (PANTHER); IPR011767 (PROSITE_PATTERNS); IPR012999 (PROSITE_PATTERNS); IPR002109 (P…
Aqu2.1.37427_001	212.923	1.17154	0.267176	4.38488	1.16049e-05	0.000999516	UP	K08867	WNK	WNK lysine deficient protein kinase [EC:2.7.11.1]	serine threonine-protein kinase wnk3	1703	20	0	0.716	15	P:GO:0007243; P:GO:0032414; P:GO:0043270; P:GO:0090188; C:GO:0005737; P:GO:0003084; P:GO:0006468; P:GO:2000680; F:GO:0004674; F:GO:0019902; C:GO:0030054; P:GO:0010923; P:GO:0002028; F:GO:0005524; P:GO:0009069	EC:2.7.11.0	Coil (COILS); Coil (COILS); IPR002290 (SMART); IPR000719 (PFAM); G3DSA:3.30.200.20 (GENE3D); G3DSA:3.10.20.90 (GENE3D); G3DSA:1.10.510.10 (GENE3D); PTHR13902 (PANTHER); PTHR13902:SF13 (PANTHER); IPR008271 (PROSITE_PATTERNS); IPR000719 (PROSITE_PROFILES); IPR011009 (SUPERFAMILY)
Aqu2.1.37432_001	81.206	1.01073	0.316065	3.19785	0.00138458	0.0328902	UP				PREDICTED: hypothetical protein LOC100638206 [Amphimedon queenslandica]	1163	1	5.28e-134	1	0	-		G3DSA:2.60.40.150 (GENE3D)
Aqu2.1.37439_001	54.5254	-1.78176	0.402888	-4.42248	9.75761e-06	0.000873294	DOWN	K09210	KLF15	krueppel-like factor 15	krueppel-like factor 15	416	20	0	0.794	2	F:GO:0003676; F:GO:0046872	-	IPR015880 (SMART); IPR007087 (PFAM); IPR013087 (G3DSA:3.30.160.GENE3D); PF13465 (PFAM); PTHR23223 (PANTHER); PTHR23223:SF19 (PANTHER); IPR007087 (PROSITE_PATTERNS); IPR007087 (PROSITE_PROFILES); SSF57667 (SUPERFAMILY)
Aqu2.1.37455_001	419.164	0.842829	0.222374	3.79015	0.000150559	0.00690752	UP				nuak family snf1-like kinase 1-like	387	20	0	0.643	4	P:GO:0006468; F:GO:0005524; F:GO:0004674; P:GO:0009069	EC:2.7.11.0	Coil (COILS); IPR002290 (SMART); IPR000719 (PFAM); G3DSA:3.30.200.20 (GENE3D); G3DSA:1.10.510.10 (GENE3D); PTHR24343 (PANTHER); IPR008271 (PROSITE_PATTERNS); IPR017441 (PROSITE_PATTERNS); IPR000719 (PROSITE_PROFILES); IPR011009 (SUPERFAMILY)
Aqu2.1.37483_001	164.618	1.21304	0.349788	3.46793	0.000524482	0.0166966	UP				---NA---	958	0			0	-		no IPS match
Aqu2.1.37524_001	777.27	0.785955	0.226516	3.46975	0.000520942	0.0166504	UP	K09040	NFE2L1_3	nuclear factor erythroid 2-related factor 1/3	nuclear factor erythroid 2-related factor 1 isoform x1	601	20	1.54e-20	0.5535	4	P:GO:0006355; F:GO:0003700; F:GO:0043565; C:GO:0005634	-	Coil (COILS); IPR004827 (SMART); G3DSA:1.20.5.170 (GENE3D); IPR004826 (PFAM); IPR008917 (G3DSA:1.10.880.GENE3D); PTHR24411 (PANTHER); PTHR24411:SF0 (PANTHER); IPR004827 (PROSITE_PROFILES); IPR008917 (SUPERFAMILY)
Aqu2.1.37537_001	684.686	-1.61799	0.509501	-3.17565	0.00149502	0.0346346	DOWN				---NA---	156	0			0	-		NON_CYTOPLASMIC_DOMAIN (PHOBIUS); SIGNAL_PEPTIDE_C_REGION (PHOBIUS); SIGNAL_PEPTIDE_H_REGION (PHOBIUS); SIGNAL_PEPTIDE_N_REGION (PHOBIUS); SIGNAL_PEPTIDE (PHOBIUS); TMhelix (TMHMM)
Aqu2.1.37538_001	629.489	-1.58738	0.504203	-3.1483	0.00164225	0.0371196	DOWN				---NA---	183	0			0	-		SIGNAL_PEPTIDE_N_REGION (PHOBIUS); SIGNAL_PEPTIDE (PHOBIUS); NON_CYTOPLASMIC_DOMAIN (PHOBIUS); SIGNAL_PEPTIDE_C_REGION (PHOBIUS); SIGNAL_PEPTIDE_H_REGION (PHOBIUS); SignalP-noTM (SIGNALP_EUK); SignalP-noTM (SIGNALP_GRAM_NEGATIVE); SignalP-TM (SIGNALP_GRAM_POSITIVE)
Aqu2.1.37545_001	98.3056	-0.880646	0.277488	-3.17363	0.00150545	0.0347806	DOWN				ptb domain-containing adapter protein ced-6	333	20	1.48e-19	0.5385	6	P:GO:0012501; P:GO:0043652; C:GO:0045335; F:GO:0005124; C:GO:0009898; P:GO:0007165	-	IPR006020 (SMART); IPR011993 (G3DSA:2.30.29.GENE3D); IPR006020 (PFAM); PTHR11232 (PANTHER); PTHR11232:SF11 (PANTHER); IPR006020 (PROSITE_PROFILES); SSF50729 (SUPERFAMILY)
Aqu2.1.37550_001	408.378	0.838587	0.264379	3.17191	0.00151441	0.0348537	UP	K14689	SLC30A2	solute carrier family 30 (zinc transporter), member 2	solute carrier family 30 (zinc transporter) member 2	448	20	0	0.6985	5	P:GO:0055085; P:GO:0006829; C:GO:0016021; F:GO:0008324; C:GO:0005773	-	IPR027469 (G3DSA:1.20.1510.GENE3D); IPR002524 (PFAM); IPR002524 (TIGRFAM); IPR002524 (PANTHER); CYTOPLASMIC_DOMAIN (PHOBIUS); TRANSMEMBRANE (PHOBIUS); CYTOPLASMIC_DOMAIN (PHOBIUS); NON_CYTOPLASMIC_DOMAIN (PHOBIUS); TRANSMEMBRANE (PHOBIUS); CYTOPLASMIC_DOMAIN (PHOBIUS); CYTOPLASMIC_DOMAIN (PHOBIUS); TRANSMEMBRANE (PHOBIUS); NON_CYTOPLASMIC_DOMAIN (PHOBIUS); NON_CYTOPLASMIC_DOMAIN (PHOBIUS); TRANSM…
Aqu2.1.37554_001	77.5913	0.708475	0.203476	3.48186	0.00049794	0.0161445	UP				protein ric1 homolog isoform x1	1492	20	0	0.538	1	F:GO:0005515		IPR009771 (PFAM); IPR015943 (G3DSA:2.130.10.GENE3D); PTHR22746:SF10 (PANTHER); PTHR22746 (PANTHER); IPR017986 (SUPERFAMILY); IPR017986 (SUPERFAMILY)
Aqu2.1.37564_001	48.4359	2.28318	0.478727	4.76927	1.84896e-06	0.000229713	UP	K16343	PLA2G6	calcium-independent phospholipase A2 [EC:3.1.1.4]	85 88 kda calcium-independent phospholipase a2 isoform x1	569	20	1.27e-54	0.496	6	P:GO:0006629; F:GO:0016787; P:GO:0044763; P:GO:0048522; P:GO:0050896; F:GO:0005515	-	IPR002110 (SMART); IPR020683 (G3DSA:1.25.40.GENE3D); G3DSA:3.40.1090.10 (GENE3D); IPR020683 (PFAM); IPR002641 (PFAM); PTHR24139 (PANTHER); PTHR24139:SF0 (PANTHER); IPR002110 (PROSITE_PROFILES); IPR020683 (PROSITE_PROFILES); IPR016035 (SUPERFAMILY); IPR020683 (SUPERFAMILY)
Aqu2.1.37604_001	62.7759	1.6709	0.380526	4.39103	1.12817e-05	0.000983749	UP				ankyrin repeat and sterile alpha motif domain-containing protein 1b-like	1231	20	0	0.6555	1	F:GO:0005515		IPR002110 (PRINTS); IPR006020 (SMART); IPR002110 (SMART); IPR001660 (SMART); IPR020683 (G3DSA:1.25.40.GENE3D); IPR011993 (G3DSA:2.30.29.GENE3D); IPR002110 (PFAM); IPR006020 (PFAM); IPR021129 (PFAM); IPR020683 (PFAM); IPR013761 (G3DSA:1.10.150.GENE3D); PTHR24174 (PANTHER); IPR006020 (PROSITE_PROFILES); IPR020683 (PROSITE_PROFILES); IPR002110 (PROSITE_PROFILES); SSF50729 (SUPERFAMILY); IPR020683 (S…
Aqu2.1.37606_001	143.938	1.32165	0.313321	4.21819	2.46274e-05	0.00186889	UP				uhrf1-binding protein 1-like	1478	20	0	0.454	0	-		Coil (COILS); Coil (COILS); IPR026854 (PFAM); IPR026728 (PANTHER)
Aqu2.1.37611_001	153.151	1.61325	0.523339	3.08261	0.00205193	0.043067	UP	K11434	PRMT1	protein arginine N-methyltransferase 1 [EC:2.1.1.-]	protein arginine n-methyltransferase 1-like isoform x1	393	20	0	0.82	5	C:GO:0005737; P:GO:0043985; P:GO:0060027; F:GO:0016273; F:GO:0008276	-	G3DSA:3.40.50.150 (GENE3D); IPR025714 (PFAM); G3DSA:2.70.160.11 (GENE3D); PTHR11006:SF19 (PANTHER); IPR025799 (PANTHER); IPR025799 (PROSITE_PROFILES); SSF53335 (SUPERFAMILY)
Aqu2.1.37746_001	254.722	-0.967634	0.258832	-3.73847	0.000185144	0.00813012	DOWN				doublecortin domain-containing protein 2	484	20	3.53e-39	0.5805	2	P:GO:0001764; P:GO:0035556	-	IPR003533 (SMART); IPR003533 (PFAM); IPR003533 (G3DSA:3.10.20.GENE3D); PTHR23004 (PANTHER); PTHR23004:SF1 (PANTHER); IPR003533 (PROSITE_PROFILES); IPR003533 (PROSITE_PROFILES); SSF89837 (SUPERFAMILY); SSF89837 (SUPERFAMILY)
Aqu2.1.37789_001	64.7233	0.84693	0.261778	3.2353	0.00121513	0.0300868	UP				adhesin-like protein	1320	20	8.6e-111	0.4465	2	C:GO:0005727; F:GO:0016829		IPR012334 (G3DSA:2.160.20.GENE3D); NON_CYTOPLASMIC_DOMAIN (PHOBIUS); TRANSMEMBRANE (PHOBIUS); TRANSMEMBRANE (PHOBIUS); NON_CYTOPLASMIC_DOMAIN (PHOBIUS); NON_CYTOPLASMIC_DOMAIN (PHOBIUS); SIGNAL_PEPTIDE_N_REGION (PHOBIUS); CYTOPLASMIC_DOMAIN (PHOBIUS); CYTOPLASMIC_DOMAIN (PHOBIUS); SIGNAL_PEPTIDE_C_REGION (PHOBIUS); CYTOPLASMIC_DOMAIN (PHOBIUS); TRANSMEMBRANE (PHOBIUS); SIGNAL_PEPTIDE_H_REGION (PH…
Aqu2.1.37800_001	479.083	2.03436	0.349104	5.82738	5.63041e-09	1.61317e-06	UP	K03462	NAMPT	nicotinamide phosphoribosyltransferase [EC:2.4.2.12]	nicotinamide phosphoribosyltransferase-like	496	20	0	0.783	3	F:GO:0004514; P:GO:0009435; P:GO:0046497	EC:2.4.2.19	IPR016471 (PIRSF); G3DSA:3.20.140.10 (GENE3D); IPR007229 (PFAM); IPR016471 (PTHR11098:PANTHER); PTHR11098 (PANTHER); CYTOPLASMIC_DOMAIN (PHOBIUS); NON_CYTOPLASMIC_DOMAIN (PHOBIUS); TRANSMEMBRANE (PHOBIUS); IPR002638 (SUPERFAMILY); TMhelix (TMHMM)
Aqu2.1.37816_001	541.343	0.565699	0.149251	3.79026	0.000150491	0.00690752	UP	K08056	PDIA3	protein disulfide isomerase family A, member 3 [EC:5.3.4.1]	protein disulfide-isomerase a3-like	803	20	0	0.729	18	P:GO:0018149; P:GO:0006662; F:GO:0003756; P:GO:0018991; P:GO:0036342; P:GO:0008360; P:GO:0006457; P:GO:0040002; P:GO:0045454; P:GO:0045138; F:GO:0003810; P:GO:0010171; P:GO:0080058; P:GO:0040018; C:GO:0005783; P:GO:0040019; F:GO:0015035; P:GO:0006118	EC:5.3.4.1; EC:2.3.2.13	IPR005746 (PRINTS); IPR012336 (G3DSA:3.40.30.GENE3D); IPR008628 (PFAM); IPR013766 (PFAM); IPR005788 (TIGRFAM); IPR005792 (TIGRFAM); IPR012336 (G3DSA:3.40.30.GENE3D); G3DSA:1.10.3630.10 (GENE3D); IPR012336 (G3DSA:3.40.30.GENE3D); PF13848 (PFAM); PTHR18929:SF32 (PANTHER); PTHR18929 (PANTHER); IPR017937 (PROSITE_PATTERNS); IPR017937 (PROSITE_PATTERNS); NON_CYTOPLASMIC_DOMAIN (PHOBIUS); SIGNAL_PEPTID…
Aqu2.1.37834_001	23.4236	1.14798	0.295683	3.88247	0.000103401	0.0052903	UP	K11970	CUL9	p53-associated parkin-like cytoplasmic protein	cullin-9 isoform x1	2429	20	0	0.51	4	C:GO:0031461; P:GO:0006511; F:GO:0031625; F:GO:0008270		IPR019559 (SMART); IPR002867 (SMART); IPR021097 (PFAM); IPR014722 (G3DSA:2.30.30.GENE3D); IPR004939 (PFAM); IPR011991 (G3DSA:1.10.10.GENE3D); IPR001373 (PFAM); IPR013083 (G3DSA:3.30.40.GENE3D); IPR011991 (G3DSA:1.10.10.GENE3D); IPR019559 (PFAM); IPR008979 (G3DSA:2.60.120.GENE3D); G3DSA:1.20.1310.10 (GENE3D); IPR002867 (PFAM); PTHR22771 (PANTHER); IPR017907 (PROSITE_PATTERNS); IPR016158 (PROSITE_P…
Aqu2.1.37876_001	687.317	1.02668	0.280943	3.65442	0.000257763	0.0101936	UP				fh1 fh2 domain-containing protein 3	1822	20	1.18e-141	0.622	2	P:GO:0007015; F:GO:0005488		Coil (COILS); Coil (COILS); Coil (COILS); IPR015425 (SMART); IPR015425 (PFAM); IPR027651 (PTHR23213:PANTHER); PTHR23213 (PANTHER); IPR014768 (PROSITE_PROFILES); IPR015425 (PROSITE_PROFILES); IPR016024 (SUPERFAMILY); SSF101447 (SUPERFAMILY)
Aqu2.1.37883_001	451.95	2.2703	0.622694	3.64593	0.000266425	0.0104479	UP				dbh-like monooxygenase protein 1 homolog	632	20	1.34e-122	0.532	3	P:GO:0055114; F:GO:0016715; F:GO:0005507		IPR000945 (PRINTS); IPR005018 (SMART); PF03712 (PFAM); IPR014784 (G3DSA:2.60.120.GENE3D); IPR000323 (PFAM); IPR015920 (G3DSA:2.60.40.GENE3D); IPR005018 (PFAM); IPR000323 (G3DSA:2.60.120.GENE3D); IPR000945 (PANTHER); PTHR10157:SF15 (PANTHER); SIGNAL_PEPTIDE_H_REGION (PHOBIUS); SIGNAL_PEPTIDE_C_REGION (PHOBIUS); NON_CYTOPLASMIC_DOMAIN (PHOBIUS); SIGNAL_PEPTIDE (PHOBIUS); CYTOPLASMIC_DOMAIN (PHOBIUS…
Aqu2.1.37891_001	51.0635	1.05732	0.278949	3.79037	0.000150421	0.00690752	UP	K05329	TRPML	mucolipin	low quality protein: mucolipin-3-like	670	20	0	0.538	0	-		IPR013122 (PFAM); PTHR12127 (PANTHER); PTHR12127:SF7 (PANTHER); TRANSMEMBRANE (PHOBIUS); CYTOPLASMIC_DOMAIN (PHOBIUS); TRANSMEMBRANE (PHOBIUS); TRANSMEMBRANE (PHOBIUS); NON_CYTOPLASMIC_DOMAIN (PHOBIUS); CYTOPLASMIC_DOMAIN (PHOBIUS); TRANSMEMBRANE (PHOBIUS); TRANSMEMBRANE (PHOBIUS); CYTOPLASMIC_DOMAIN (PHOBIUS); NON_CYTOPLASMIC_DOMAIN (PHOBIUS); TRANSMEMBRANE (PHOBIUS); NON_CYTOPLASMIC_DOMAIN (PHO…
Aqu2.1.37894_001	168.735	1.74625	0.271846	6.42365	1.33044e-10	7.40056e-08	UP				uncharacterized protein loc100908650	611	2	0	0.735	0	-		SSF143503 (SUPERFAMILY)
Aqu2.1.38122_001	15.1787	5.34396	1.6525	3.23387	0.00122127	0.0301324	UP				protein	180	20	9.04e-63	0.5335	0	-		SIGNAL_PEPTIDE_C_REGION (PHOBIUS); SIGNAL_PEPTIDE_N_REGION (PHOBIUS); NON_CYTOPLASMIC_DOMAIN (PHOBIUS); SIGNAL_PEPTIDE (PHOBIUS); SIGNAL_PEPTIDE_H_REGION (PHOBIUS); SignalP-noTM (SIGNALP_GRAM_NEGATIVE); SignalP-TM (SIGNALP_GRAM_POSITIVE); SignalP-noTM (SIGNALP_EUK)
Aqu2.1.38133_001	789.904	1.41288	0.235269	6.00536	1.90913e-09	7.05324e-07	UP				stress-induced-phosphoprotein 1-like isoform x1	865	20	0	0.566	4	F:GO:0046872; F:GO:0000166; F:GO:0003723; F:GO:0005515	-	Coil (COILS); IPR001623 (PRINTS); IPR015940 (SMART); IPR000504 (SMART); IPR019734 (SMART); IPR000571 (SMART); IPR001623 (SMART); IPR001623 (G3DSA:1.10.287.GENE3D); G3DSA:1.10.8.10 (GENE3D); IPR001623 (PFAM); IPR011990 (G3DSA:1.25.40.GENE3D); IPR012677 (G3DSA:3.30.70.GENE3D); PF13414 (PFAM); IPR000449 (PFAM); IPR001440 (PFAM); IPR000504 (PFAM); PTHR22904 (PANTHER); IPR013026 (PROSITE_PROFILES); IP…
Aqu2.1.38134_001	20.5812	-2.63342	0.719114	-3.66203	0.00025022	0.00992328	DOWN				secreted protein	290	20	1.3e-26	0.455	4	F:GO:0046872; P:GO:0006281; F:GO:0008081; C:GO:0005634		SIGNAL_PEPTIDE_N_REGION (PHOBIUS); SIGNAL_PEPTIDE_C_REGION (PHOBIUS); SIGNAL_PEPTIDE (PHOBIUS); SIGNAL_PEPTIDE_H_REGION (PHOBIUS); NON_CYTOPLASMIC_DOMAIN (PHOBIUS); SignalP-noTM (SIGNALP_EUK); SignalP-TM (SIGNALP_GRAM_POSITIVE)
Aqu2.1.38154_001	81.3557	-0.852877	0.240089	-3.55234	0.000381817	0.0135704	DOWN				frizzled smoothened family membrane region containing protein	381	20	0	0.5835	9	P:GO:0016055; P:GO:0044767; P:GO:0007399; F:GO:0042813; P:GO:0048513; P:GO:0009653; C:GO:0044464; C:GO:0016020; F:GO:0005515	-	IPR020067 (SMART); IPR020067 (G3DSA:1.10.2000.GENE3D); IPR020067 (PFAM); IPR026543 (PTHR11309:PANTHER); IPR015526 (PANTHER); SIGNAL_PEPTIDE_H_REGION (PHOBIUS); TRANSMEMBRANE (PHOBIUS); SIGNAL_PEPTIDE_C_REGION (PHOBIUS); SIGNAL_PEPTIDE (PHOBIUS); NON_CYTOPLASMIC_DOMAIN (PHOBIUS); SIGNAL_PEPTIDE_N_REGION (PHOBIUS); CYTOPLASMIC_DOMAIN (PHOBIUS); IPR020067 (PROSITE_PROFILES); SignalP-noTM (SIGNALP_EU…
Aqu2.1.38168_001	66.1006	1.86379	0.312527	5.96361	2.46725e-09	8.44822e-07	UP	K18040	PTPN23	tyrosine-protein phosphatase non-receptor type 23 [EC:3.1.3.48]	tyrosine-protein phosphatase non-receptor type 23	1047	20	1.28e-135	0.5645	6	P:GO:0060271; C:GO:0005769; F:GO:0005515; P:GO:0043162; C:GO:0005932; C:GO:0005634	-	Coil (COILS); Coil (COILS); Coil (COILS); Coil (COILS); IPR004328 (SMART); G3DSA:1.20.140.50 (GENE3D); IPR025304 (PFAM); IPR004328 (G3DSA:1.25.40.GENE3D); G3DSA:1.20.120.560 (GENE3D); IPR004328 (PFAM); PTHR23030 (PANTHER); PTHR23030:SF11 (PANTHER); IPR004328 (PROSITE_PROFILES)
Aqu2.1.38179_001	104.083	1.26654	0.241886	5.2361	1.64003e-07	3.06992e-05	UP				PREDICTED: hypothetical protein LOC100635936 [Amphimedon queenslandica]	156	8	1.86e-103	0.64	0	-		CYTOPLASMIC_DOMAIN (PHOBIUS); TRANSMEMBRANE (PHOBIUS); NON_CYTOPLASMIC_DOMAIN (PHOBIUS); NON_CYTOPLASMIC_DOMAIN (PHOBIUS); TRANSMEMBRANE (PHOBIUS); TMhelix (TMHMM); TMhelix (TMHMM)
Aqu2.1.38199_001	464.529	2.02136	0.229387	8.81202	1.22914e-18	4.31397e-15	UP				PREDICTED: hypothetical protein LOC100636821 [Amphimedon queenslandica]	163	4	2.08e-114	0.7	0	-		TRANSMEMBRANE (PHOBIUS); TRANSMEMBRANE (PHOBIUS); CYTOPLASMIC_DOMAIN (PHOBIUS); NON_CYTOPLASMIC_DOMAIN (PHOBIUS); CYTOPLASMIC_DOMAIN (PHOBIUS); TMhelix (TMHMM); TMhelix (TMHMM)
Aqu2.1.38201_001	121.266	2.73459	0.325805	8.39332	4.72615e-17	1.10584e-13	UP				PREDICTED: hypothetical protein LOC100636946 [Amphimedon queenslandica]	140	7	3.67e-96	0.6686	0	-		CYTOPLASMIC_DOMAIN (PHOBIUS); NON_CYTOPLASMIC_DOMAIN (PHOBIUS); NON_CYTOPLASMIC_DOMAIN (PHOBIUS); TRANSMEMBRANE (PHOBIUS); TRANSMEMBRANE (PHOBIUS); TMhelix (TMHMM); TMhelix (TMHMM)
Aqu2.1.38324_001	137.322	-1.6476	0.321139	-5.13048	2.89e-07	5.13578e-05	DOWN				iroquois homeodomain protein b	323	20	1.13e-22	0.611	6	F:GO:0008233; F:GO:0046872; F:GO:0003700; P:GO:0006355; F:GO:0043565; C:GO:0005634	-	IPR001356 (SMART); IPR008422 (PFAM); IPR009057 (G3DSA:1.10.10.GENE3D); PTHR11211 (PANTHER); PTHR11211:SF10 (PANTHER); IPR017970 (PROSITE_PATTERNS); IPR001356 (PROSITE_PROFILES); IPR009057 (SUPERFAMILY)
Aqu2.1.38337_001	67.3503	-1.19137	0.346107	-3.44221	0.000576973	0.0179206	DOWN				coiled-coil domain-containing protein 104-like isoform x2	458	20	1.79e-36	0.4875	0	-		Coil (COILS); IPR023379 (PFAM); IPR023379 (G3DSA:1.20.1520.GENE3D); PTHR21532:SF0 (PANTHER); PTHR21532 (PANTHER)
Aqu2.1.38369_001	558.47	0.875507	0.26096	3.35495	0.000793797	0.0225589	UP				melanoma inhibitory activity protein 3	1410	20	0	0.4615	0	-		Coil (COILS); Coil (COILS); Coil (COILS); Coil (COILS); Coil (COILS); Coil (COILS); Coil (COILS); PR01217 (PRINTS); PTHR23158 (PANTHER); SIGNAL_PEPTIDE_H_REGION (PHOBIUS); TRANSMEMBRANE (PHOBIUS); SIGNAL_PEPTIDE_N_REGION (PHOBIUS); SIGNAL_PEPTIDE (PHOBIUS); CYTOPLASMIC_DOMAIN (PHOBIUS); SIGNAL_PEPTIDE_C_REGION (PHOBIUS); NON_CYTOPLASMIC_DOMAIN (PHOBIUS); SignalP-noTM (SIGNALP_EUK)
Aqu2.1.38371_001	228.103	1.2718	0.247461	5.13941	2.75603e-07	4.96049e-05	UP	K19476	IST1	vacuolar protein sorting-associated protein IST1	ist1 homolog isoform x1	351	20	0	0.585	0	-		Coil (COILS); IPR005061 (PFAM); PTHR12161:SF3 (PANTHER); PTHR12161 (PANTHER)
Aqu2.1.38385_001	354.274	0.697315	0.195055	3.57496	0.000350279	0.0128284	UP	K14427	SLC12A4_5_6	solute carrier family 12 (potassium/chloride transporter), member 4/5/6	solute carrier family 12 member 6 isoform x3	1093	20	0	0.7185	4	P:GO:0006811; F:GO:0015379; C:GO:0016021; P:GO:0055085		IPR000076 (PRINTS); IPR004842 (TIGRFAM); IPR004841 (PFAM); PTHR11827 (PANTHER); PTHR11827:SF5 (PANTHER); TRANSMEMBRANE (PHOBIUS); TRANSMEMBRANE (PHOBIUS); NON_CYTOPLASMIC_DOMAIN (PHOBIUS); TRANSMEMBRANE (PHOBIUS); TRANSMEMBRANE (PHOBIUS); TRANSMEMBRANE (PHOBIUS); CYTOPLASMIC_DOMAIN (PHOBIUS); NON_CYTOPLASMIC_DOMAIN (PHOBIUS); CYTOPLASMIC_DOMAIN (PHOBIUS); NON_CYTOPLASMIC_DOMAIN (PHOBIUS); TRANSME…
Aqu2.1.38399_001	186.67	0.859958	0.24654	3.4881	0.000486461	0.0160315	UP	K13181	DDX27	ATP-dependent RNA helicase DDX27 [EC:3.6.4.13]	probable atp-dependent rna helicase ddx27	697	20	0	0.68	3	F:GO:0003676; F:GO:0005524; F:GO:0008026	-	Coil (COILS); IPR001650 (SMART); IPR014001 (SMART); G3DSA:3.40.50.300 (GENE3D); G3DSA:3.40.50.300 (GENE3D); IPR011545 (PFAM); IPR001650 (PFAM); PTHR24031 (PANTHER); PTHR24031:SF93 (PANTHER); IPR000629 (PROSITE_PATTERNS); IPR014001 (PROSITE_PROFILES); IPR001650 (PROSITE_PROFILES); IPR014014 (PROSITE_PROFILES); IPR027417 (SUPERFAMILY); IPR027417 (SUPERFAMILY)
Aqu2.1.38434_001	19.1271	-3.06428	0.843893	-3.63113	0.000282184	0.0109135	DOWN				tpa_inf: tepp protein	189	20	4.34e-137	0.497	0	-		no IPS match
Aqu2.1.38443_001	1059.23	1.22739	0.253906	4.83404	1.33792e-06	0.000183777	UP	K08525	NR2B2	retinoid X receptor beta	nuclear receptor subfamily 5 group a member 2-like	517	20	0	0.4865	7	P:GO:0043401; F:GO:0008270; P:GO:0006355; F:GO:0004887; F:GO:0043565; F:GO:0003707; C:GO:0005634	-	IPR001728 (PRINTS); IPR001723 (PRINTS); IPR001628 (PRINTS); IPR001628 (SMART); IPR000536 (SMART); IPR001628 (PFAM); IPR013088 (G3DSA:3.30.50.GENE3D); IPR000536 (PFAM); IPR008946 (G3DSA:1.10.565.GENE3D); PTHR24083 (PANTHER); IPR001628 (PROSITE_PATTERNS); IPR001628 (PROSITE_PROFILES); IPR008946 (SUPERFAMILY); SSF57716 (SUPERFAMILY)
Aqu2.1.38469_001	482.437	0.680992	0.223818	3.04262	0.00234529	0.0465577	UP	K18412	TNRC6	trinucleotide repeat-containing gene 6 protein	trinucleotide repeat-containing gene 6c isoform x2	1304	20	0	0.6445	3	F:GO:0003676; F:GO:0000166; F:GO:0005515	-	IPR000504 (SMART); IPR012677 (G3DSA:3.30.70.GENE3D); G3DSA:1.10.8.10 (GENE3D); IPR000449 (PFAM); IPR015940 (PROSITE_PROFILES); IPR009060 (SUPERFAMILY); SSF54928 (SUPERFAMILY)
Aqu2.1.38476_001	68.1183	-0.696571	0.208491	-3.34102	0.000834714	0.0233437	DOWN				protein chibby homolog 1	139	20	7.39e-20	0.601	1	P:GO:0044763	-	Coil (COILS); Coil (COILS); IPR028118 (PFAM); PTHR21533 (PANTHER)
Aqu2.1.38491_001	37.8631	-1.06634	0.33044	-3.22702	0.00125087	0.0307009	DOWN	K09402	FOXJ1	forkhead box protein J1	forkhead box protein j1	409	20	0	0.5785	14	F:GO:0003700; P:GO:0035502; P:GO:1901248; P:GO:0006955; P:GO:0002520; P:GO:0045944; P:GO:0072016; P:GO:0048583; P:GO:0007389; P:GO:0051250; F:GO:0000976; C:GO:0005634; C:GO:0005667; P:GO:0045449	-	IPR001766 (PRINTS); IPR001766 (SMART); IPR001766 (PFAM); IPR011991 (G3DSA:1.10.10.GENE3D); PTHR11829:SF75 (PANTHER); PTHR11829 (PANTHER); IPR018122 (PROSITE_PATTERNS); IPR018122 (PROSITE_PATTERNS); IPR001766 (PROSITE_PROFILES); SSF46785 (SUPERFAMILY)
Aqu2.1.38518_001	51.0894	1.11588	0.302837	3.68477	0.000228911	0.00931501	UP				arrestin domain protein	378	20	5.77e-40	0.435	1	P:GO:0007165		IPR011022 (SMART); IPR011021 (PFAM); IPR011022 (PFAM); IPR014752 (G3DSA:2.60.40.GENE3D); PTHR11188 (PANTHER); IPR014756 (SUPERFAMILY); IPR014756 (SUPERFAMILY)
Aqu2.1.38540_001	106.619	0.87829	0.194493	4.5158	6.30781e-06	0.000614968	UP	K14996	SLC38A10	solute carrier family 38 (sodium-coupled neutral amino acid transporter), member 10	sodium-coupled neutral amino acid transporter 10	665	20	0	0.552	1	C:GO:0016021	-	Coil (COILS); IPR013057 (PFAM); PTHR22950 (PANTHER); PTHR22950:SF5 (PANTHER); CYTOPLASMIC_DOMAIN (PHOBIUS); TRANSMEMBRANE (PHOBIUS); TRANSMEMBRANE (PHOBIUS); CYTOPLASMIC_DOMAIN (PHOBIUS); TRANSMEMBRANE (PHOBIUS); NON_CYTOPLASMIC_DOMAIN (PHOBIUS); NON_CYTOPLASMIC_DOMAIN (PHOBIUS); TRANSMEMBRANE (PHOBIUS); NON_CYTOPLASMIC_DOMAIN (PHOBIUS); NON_CYTOPLASMIC_DOMAIN (PHOBIUS); CYTOPLASMIC_DOMAIN (PHOBI…
Aqu2.1.38542_001	21.194	-2.82814	0.896878	-3.15332	0.00161424	0.0366704	DOWN	K01137	GNS	N-acetylglucosamine-6-sulfatase [EC:3.1.6.14]	extracellular sulfatase sulf-2-like	492	20	0	0.5585	2	F:GO:0008449; P:GO:0006027	EC:3.1.6.14	IPR012251 (PIRSF); G3DSA:3.30.1120.10 (GENE3D); IPR017849 (G3DSA:3.40.720.GENE3D); IPR000917 (PFAM); PTHR10342 (PANTHER); PTHR10342:SF2 (PANTHER); IPR024607 (PROSITE_PATTERNS); NON_CYTOPLASMIC_DOMAIN (PHOBIUS); SIGNAL_PEPTIDE_N_REGION (PHOBIUS); SIGNAL_PEPTIDE_H_REGION (PHOBIUS); SIGNAL_PEPTIDE (PHOBIUS); SIGNAL_PEPTIDE_C_REGION (PHOBIUS); SignalP-noTM (SIGNALP_GRAM_NEGATIVE); SignalP-TM (SIGNALP…
Aqu2.1.38552_001	29.4037	-0.821904	0.266302	-3.08636	0.00202623	0.0427122	DOWN	K07934	IFT27	intraflagellar transport protein 27	intraflagellar transport protein 27 homolog	191	20	3.75e-137	0.7225	6	F:GO:0005525; F:GO:0005515; C:GO:0097225; C:GO:0030990; C:GO:0097228; P:GO:0007264	-	IPR001806 (PRINTS); IPR001806 (PFAM); IPR005225 (TIGRFAM); G3DSA:3.40.50.300 (GENE3D); PTHR24073:SF276 (PANTHER); PTHR24073 (PANTHER); PS51419 (PROSITE_PROFILES); IPR027417 (SUPERFAMILY)
Aqu2.1.38559_001	203.048	-1.49669	0.408292	-3.66574	0.000246623	0.0098492	DOWN				forkhead box protein l1	282	20	0	0.647	6	F:GO:0003700; F:GO:0043565; C:GO:0005634; P:GO:0006355; C:GO:0005667; P:GO:0045449	-	IPR001766 (PRINTS); IPR001766 (SMART); IPR011991 (G3DSA:1.10.10.GENE3D); IPR001766 (PFAM); PTHR11829 (PANTHER); IPR018122 (PROSITE_PATTERNS); IPR018122 (PROSITE_PATTERNS); IPR001766 (PROSITE_PROFILES); SSF46785 (SUPERFAMILY)
Aqu2.1.38683_001	513.385	0.944265	0.276737	3.41214	0.000644545	0.0195017	UP				an1-type zinc finger protein 6	165	20	7.01e-118	0.594	2	F:GO:0008270; F:GO:0003677	-	IPR000058 (SMART); IPR002653 (SMART); IPR000058 (PFAM); IPR002653 (PFAM); IPR000058 (G3DSA:4.10.1110.GENE3D); PTHR10634 (PANTHER); IPR000058 (PROSITE_PROFILES); IPR002653 (PROSITE_PROFILES); SSF118310 (SUPERFAMILY); SSF57716 (SUPERFAMILY)
Aqu2.1.38721_001	35.1408	-1.14203	0.324803	-3.51608	0.000437976	0.0149969	DOWN				wilms tumor protein 1-interacting protein homolog	909	12	2.59e-09	0.47	1	F:GO:0008270		IPR001781 (SMART); IPR001781 (PFAM); IPR001781 (G3DSA:2.10.110.GENE3D); IPR001781 (G3DSA:2.10.110.GENE3D); PTHR24216 (PANTHER); IPR001781 (PROSITE_PATTERNS); IPR001781 (PROSITE_PATTERNS); IPR001781 (PROSITE_PROFILES); IPR001781 (PROSITE_PROFILES)
Aqu2.1.38736_001	18.0179	-1.78392	0.580988	-3.0705	0.00213703	0.0440005	DOWN	K14613	SLC46A1_3	MFS transporter, PCFT/HCP family, solute carrier family 46 (folate transporter), member 1/3	solute carrier family 46 member 3-like	483	20	2.95e-92	0.4825	2	C:GO:0016021; P:GO:0055085	-	IPR011701 (PFAM); G3DSA:1.20.1250.20 (GENE3D); PTHR23038 (PANTHER); TRANSMEMBRANE (PHOBIUS); TRANSMEMBRANE (PHOBIUS); NON_CYTOPLASMIC_DOMAIN (PHOBIUS); TRANSMEMBRANE (PHOBIUS); NON_CYTOPLASMIC_DOMAIN (PHOBIUS); CYTOPLASMIC_DOMAIN (PHOBIUS); TRANSMEMBRANE (PHOBIUS); CYTOPLASMIC_DOMAIN (PHOBIUS); CYTOPLASMIC_DOMAIN (PHOBIUS); NON_CYTOPLASMIC_DOMAIN (PHOBIUS); TRANSMEMBRANE (PHOBIUS); NON_CYTOPLASMI…
Aqu2.1.38737_001	22.2048	-1.95491	0.460266	-4.24735	2.1631e-05	0.0016871	DOWN	K14613	SLC46A1_3	MFS transporter, PCFT/HCP family, solute carrier family 46 (folate transporter), member 1/3	solute carrier family 46 member 3-like	528	20	7.01e-92	0.4695	2	C:GO:0016021; P:GO:0055085	-	IPR011701 (PFAM); G3DSA:1.20.1250.20 (GENE3D); PTHR23038 (PANTHER); TRANSMEMBRANE (PHOBIUS); TRANSMEMBRANE (PHOBIUS); CYTOPLASMIC_DOMAIN (PHOBIUS); TRANSMEMBRANE (PHOBIUS); NON_CYTOPLASMIC_DOMAIN (PHOBIUS); CYTOPLASMIC_DOMAIN (PHOBIUS); NON_CYTOPLASMIC_DOMAIN (PHOBIUS); NON_CYTOPLASMIC_DOMAIN (PHOBIUS); CYTOPLASMIC_DOMAIN (PHOBIUS); CYTOPLASMIC_DOMAIN (PHOBIUS); NON_CYTOPLASMIC_DOMAIN (PHOBIUS); …
Aqu2.1.38750_001	428.16	1.30822	0.353127	3.70467	0.000211663	0.00876559	UP	K08341	GABARAP	GABA(A) receptor-associated protein	gamma-aminobutyric acid receptor-associated 2-like	121	20	4.65e-84	0.8105	1	P:GO:0006914	-	G3DSA:3.10.20.90 (GENE3D); IPR004241 (PFAM); IPR004241 (PANTHER); SSF54236 (SUPERFAMILY)
Aqu2.1.38752_001	1431.31	1.04294	0.226228	4.61012	4.02442e-06	0.000421633	UP	K08341	GABARAP	GABA(A) receptor-associated protein	gamma-aminobutyric acid receptor-associated 2	118	20	1.62e-81	0.873	16	C:GO:0000139; P:GO:0006891; P:GO:1901799; F:GO:0000149; F:GO:0050811; C:GO:0000421; P:GO:0015031; C:GO:0005829; F:GO:0008017; F:GO:0051117; C:GO:0031410; P:GO:0006914; P:GO:0032781; F:GO:0048487; P:GO:0007165; C:GO:0045298	-	G3DSA:3.10.20.90 (GENE3D); IPR004241 (PFAM); IPR004241 (PANTHER); SSF54236 (SUPERFAMILY)
Aqu2.1.38798_001	313.409	0.787213	0.186771	4.21485	2.49943e-05	0.00187645	UP				tyrosine-protein kinase zap-70	846	20	1.25e-124	0.463	7	P:GO:0006468; P:GO:0035556; P:GO:0019221; F:GO:0005126; F:GO:0004713; F:GO:0005524; C:GO:0005856	EC:2.7.10.0	IPR001245 (PRINTS); IPR000980 (SMART); IPR020635 (SMART); G3DSA:3.30.200.20 (GENE3D); IPR000980 (G3DSA:3.30.505.GENE3D); IPR001245 (PFAM); IPR000980 (PFAM); G3DSA:1.10.510.10 (GENE3D); PTHR24418 (PANTHER); IPR017441 (PROSITE_PATTERNS); IPR008266 (PROSITE_PATTERNS); IPR000299 (PROSITE_PROFILES); IPR000719 (PROSITE_PROFILES); IPR000980 (PROSITE_PROFILES); IPR019748 (SUPERFAMILY); SSF55550 (SUPERFAM…
Aqu2.1.39010_001	39.4311	2.31677	0.623568	3.71534	0.000202933	0.00858127	UP				---NA---	42	0			0	-		no IPS match
Aqu2.1.39114_001	112.84	2.07664	0.345408	6.01212	1.83107e-09	6.94768e-07	UP				skeletal receptor tyrosine protein kinase	617	5	1.3e-49	0.462	1	F:GO:0005515		IPR020067 (G3DSA:1.10.2000.GENE3D); IPR020067 (PFAM); TRANSMEMBRANE (PHOBIUS); TRANSMEMBRANE (PHOBIUS); TRANSMEMBRANE (PHOBIUS); TRANSMEMBRANE (PHOBIUS); NON_CYTOPLASMIC_DOMAIN (PHOBIUS); CYTOPLASMIC_DOMAIN (PHOBIUS); NON_CYTOPLASMIC_DOMAIN (PHOBIUS); TRANSMEMBRANE (PHOBIUS); TRANSMEMBRANE (PHOBIUS); NON_CYTOPLASMIC_DOMAIN (PHOBIUS); CYTOPLASMIC_DOMAIN (PHOBIUS); NON_CYTOPLASMIC_DOMAIN (PHOBIUS);…
Aqu2.1.39120_001	103.456	0.730614	0.189148	3.86265	0.000112166	0.00562391	UP				gprotein-coupled receptor	890	4	1.08e-44	0.42	1	F:GO:0005515		IPR020067 (G3DSA:1.10.2000.GENE3D); IPR020067 (PFAM); TRANSMEMBRANE (PHOBIUS); TRANSMEMBRANE (PHOBIUS); CYTOPLASMIC_DOMAIN (PHOBIUS); TRANSMEMBRANE (PHOBIUS); TRANSMEMBRANE (PHOBIUS); CYTOPLASMIC_DOMAIN (PHOBIUS); CYTOPLASMIC_DOMAIN (PHOBIUS); TRANSMEMBRANE (PHOBIUS); CYTOPLASMIC_DOMAIN (PHOBIUS); CYTOPLASMIC_DOMAIN (PHOBIUS); NON_CYTOPLASMIC_DOMAIN (PHOBIUS); TRANSMEMBRANE (PHOBIUS); TRANSMEMBRA…
Aqu2.1.39124_001	355.94	0.936613	0.195628	4.78773	1.6868e-06	0.000217256	UP				uncharacterized protein loc102808561	463	20	4.19e-53	0.456	0	-		Coil (COILS); IPR006571 (PFAM); PTHR23354 (PANTHER); PTHR23354:SF23 (PANTHER)
Aqu2.1.39159_001	503.702	0.759517	0.18792	4.0417	5.30655e-05	0.00326749	UP	K09291	TPR	nucleoprotein TPR	nucleoprotein tpr	2442	20	0	0.5505	2	C:GO:0005643; P:GO:0006606		Coil (COILS); Coil (COILS); Coil (COILS); Coil (COILS); Coil (COILS); Coil (COILS); Coil (COILS); Coil (COILS); Coil (COILS); Coil (COILS); Coil (COILS); Coil (COILS); Coil (COILS); Coil (COILS); Coil (COILS); Coil (COILS); Coil (COILS); Coil (COILS); Coil (COILS); Coil (COILS); Coil (COILS); Coil (COILS); Coil (COILS); IPR012929 (PFAM); PTHR18898:SF0 (PANTHER); PTHR18898 (PANTHER)
Aqu2.1.39160_001	127.817	-1.26034	0.300418	-4.19528	2.72533e-05	0.00200319	DOWN	K18629	TEKT2	tektin-2	tektin-2	425	20	0	0.6595	2	P:GO:0000226; C:GO:0005874	-	Coil (COILS); IPR000435 (PRINTS); IPR000435 (PFAM); PTHR19960:SF7 (PANTHER); IPR000435 (PANTHER)
Aqu2.1.39184_001	125.605	1.80671	0.40623	4.44751	8.68727e-06	0.000786843	UP				peroxidasin homolog	1221	20	1.32e-08	0.4	1	F:GO:0005515		IPR003598 (SMART); IPR003599 (SMART); IPR013783 (G3DSA:2.60.40.GENE3D); IPR013783 (G3DSA:2.60.40.GENE3D); PF13895 (PFAM); IPR013098 (PFAM); NON_CYTOPLASMIC_DOMAIN (PHOBIUS); NON_CYTOPLASMIC_DOMAIN (PHOBIUS); CYTOPLASMIC_DOMAIN (PHOBIUS); TRANSMEMBRANE (PHOBIUS); SIGNAL_PEPTIDE (PHOBIUS); SIGNAL_PEPTIDE_C_REGION (PHOBIUS); SIGNAL_PEPTIDE_N_REGION (PHOBIUS); SIGNAL_PEPTIDE_H_REGION (PHOBIUS); TRANS…
Aqu2.1.39192_001	2092.08	3.90657	0.544989	7.16817	7.60083e-13	7.62201e-10	UP				PREDICTED: hypothetical protein LOC100631605 [Amphimedon queenslandica]	473	2	0	0.71	0	-		no IPS match
Aqu2.1.39214_001	39.9349	-1.35255	0.329798	-4.10116	4.11077e-05	0.00272233	DOWN	K15116	SLC25A33_36	solute carrier family 25, member 33/36	solute carrier family 25 member 36-a-like	325	20	0	0.589	2	P:GO:0055085; C:GO:0016021	-	IPR002067 (PRINTS); IPR018108 (PFAM); IPR023395 (G3DSA:1.50.40.GENE3D); PTHR24089:SF88 (PANTHER); PTHR24089 (PANTHER); NON_CYTOPLASMIC_DOMAIN (PHOBIUS); TRANSMEMBRANE (PHOBIUS); CYTOPLASMIC_DOMAIN (PHOBIUS); CYTOPLASMIC_DOMAIN (PHOBIUS); NON_CYTOPLASMIC_DOMAIN (PHOBIUS); TRANSMEMBRANE (PHOBIUS); TRANSMEMBRANE (PHOBIUS); IPR018108 (PROSITE_PROFILES); IPR023395 (SUPERFAMILY); TMhelix (TMHMM); TMhel…
Aqu2.1.39223_001	42.1423	-1.68198	0.478586	-3.51449	0.000440607	0.0150287	DOWN	K05692	ACTB_G1	actin beta/gamma 1	PREDICTED: actin-1-like [Amphimedon queenslandica]	368	20	0	0.781	2	C:GO:0044424; F:GO:0000166	-	IPR004000 (PRINTS); IPR004000 (SMART); G3DSA:3.30.420.40 (GENE3D); IPR004000 (PFAM); G3DSA:3.90.640.10 (GENE3D); IPR004000 (PANTHER); IPR020902 (PROSITE_PATTERNS); SSF53067 (SUPERFAMILY)
Aqu2.1.39227_001	329.372	0.615423	0.128304	4.79662	1.61365e-06	0.000209759	UP				myelodysplasia myeloid leukemia isoform g	250	20	0	0.6055	6	C:GO:0005705; P:GO:0006355; P:GO:0050821; P:GO:2000495; C:GO:0048471; C:GO:0005634	-	IPR019376 (PFAM); PTHR13105 (PANTHER)
Aqu2.1.39296_001	1238.68	0.613502	0.198751	3.08679	0.0020233	0.0427122	UP	K03254	EIF3A	translation initiation factor 3 subunit A	eukaryotic translation initiation factor 3 subunit a-like	1057	20	0	0.624	8	C:GO:0005852; C:GO:0016282; C:GO:0033290; P:GO:0006446; P:GO:0001731; F:GO:0003743; C:GO:0005840; F:GO:0005515	-	Coil (COILS); Coil (COILS); Coil (COILS); Coil (COILS); IPR000717 (SMART); IPR000717 (PFAM); PTHR14005 (PANTHER); IPR027512 (PTHR14005:PANTHER); IPR027512 (HAMAP)
Aqu2.1.39305_001	6.35591	-3.67398	1.01319	-3.62616	0.000287667	0.0110042	DOWN				activating transcription factor 7-interacting protein 1 isoform x1	381	20	2.03e-41	0.4895	3	P:GO:0015074; P:GO:0006310; F:GO:0003677		IPR021893 (PFAM); IPR013762 (G3DSA:1.10.443.GENE3D); IPR011010 (SUPERFAMILY)
Aqu2.1.39338_001	37.0563	1.25838	0.378401	3.32552	0.00088255	0.0241994	UP				PREDICTED: hypothetical protein LOC100636692 [Amphimedon queenslandica]	194	20	3.08e-141	0.4945	4	F:GO:0003674; P:GO:0008150; C:GO:0005575; F:GO:0005524		no IPS match
Aqu2.1.39535_001	6.91412	2.6188	0.840862	3.11443	0.00184302	0.0401149	UP				retrotransposon ty1-copia subclass	197	20	1.6e-25	0.521	1	F:GO:0003824	-	PF14227 (PFAM); NON_CYTOPLASMIC_DOMAIN (PHOBIUS); SIGNAL_PEPTIDE_H_REGION (PHOBIUS); SIGNAL_PEPTIDE_C_REGION (PHOBIUS); SIGNAL_PEPTIDE (PHOBIUS); SIGNAL_PEPTIDE_N_REGION (PHOBIUS)
Aqu2.1.39648_001	70.8047	1.75124	0.401992	4.35642	1.32207e-05	0.0011181	UP	K04593	LPHN2	latrophilin 2	latrophilin-2-like isoform x3	2205	20	0	0.546	4	C:GO:0016021; F:GO:0004930; P:GO:0007218; F:GO:0005515	-	Coil (COILS); IPR000832 (PRINTS); IPR003598 (SMART); IPR001879 (SMART); IPR000203 (SMART); IPR003599 (SMART); PF13895 (PFAM); IPR001879 (PFAM); IPR000832 (PFAM); IPR022624 (PFAM); IPR013783 (G3DSA:2.60.40.GENE3D); IPR000203 (PFAM); IPR013783 (G3DSA:2.60.40.GENE3D); IPR013106 (PFAM); PTHR12011 (PANTHER); NON_CYTOPLASMIC_DOMAIN (PHOBIUS); CYTOPLASMIC_DOMAIN (PHOBIUS); SIGNAL_PEPTIDE_C_REGION (PHOBI…
Aqu2.1.39649_001	6.80935	3.62026	0.791891	4.57166	4.83866e-06	0.000492246	UP				---NA---	68	0			0	-		no IPS match
Aqu2.1.39650_001	63.4882	1.27281	0.320749	3.96823	7.2408e-05	0.00403387	UP	K04593	LPHN2	latrophilin 2	latrophilin-2 isoform x1	1177	20	7.18e-89	0.4825	4	P:GO:0007218; C:GO:0016021; C:GO:0005886; F:GO:0004930	-	IPR000832 (PRINTS); IPR000203 (SMART); IPR000832 (PFAM); IPR000203 (PFAM); IPR022624 (PFAM); IPR001879 (PFAM); PTHR12011 (PANTHER); PTHR12011:SF173 (PANTHER); CYTOPLASMIC_DOMAIN (PHOBIUS); SIGNAL_PEPTIDE_C_REGION (PHOBIUS); TRANSMEMBRANE (PHOBIUS); SIGNAL_PEPTIDE (PHOBIUS); TRANSMEMBRANE (PHOBIUS); TRANSMEMBRANE (PHOBIUS); NON_CYTOPLASMIC_DOMAIN (PHOBIUS); NON_CYTOPLASMIC_DOMAIN (PHOBIUS); TRANSM…
Aqu2.1.39660_001	120.274	-0.979248	0.282018	-3.47229	0.000516044	0.0165783	DOWN	K06053	RBPSUH	recombining binding protein suppressor of hairless	recombining binding protein suppressor of hairless isoform x2	670	20	0	0.7615	4	P:GO:0006355; F:GO:0000982; F:GO:0000978; C:GO:0005634	-	G3DSA:2.80.10.50 (GENE3D); IPR015350 (PFAM); IPR015351 (G3DSA:2.60.40.GENE3D); IPR015351 (PFAM); IPR013783 (G3DSA:2.60.40.GENE3D); PTHR10665 (PANTHER); IPR014756 (SUPERFAMILY); IPR008967 (SUPERFAMILY); IPR015350 (SUPERFAMILY)
Aqu2.1.39683_001	283.751	0.485263	0.131383	3.6935	0.000221191	0.00905335	UP	K10643	CNOT4	CCR4-NOT transcription complex subunit 4 [EC:2.3.2.27]	ccr4-not transcription complex subunit 4 isoform x3	1007	20	0	0.8095	10	C:GO:0005829; F:GO:0003723; F:GO:0008270; P:GO:0000289; C:GO:0030014; F:GO:0004842; F:GO:0005515; P:GO:0051865; F:GO:0000166; C:GO:0005634	EC:6.3.2.19	IPR000504 (SMART); IPR003954 (SMART); PF13893 (PFAM); PF14570 (PFAM); IPR013083 (G3DSA:3.30.40.GENE3D); IPR012677 (G3DSA:3.30.70.GENE3D); PTHR12603 (PANTHER); PTHR12603:SF0 (PANTHER); IPR000571 (PROSITE_PROFILES); IPR001841 (PROSITE_PROFILES); IPR000504 (PROSITE_PROFILES); SSF54928 (SUPERFAMILY); SSF57850 (SUPERFAMILY)
Aqu2.1.39685_001	36.0736	1.25043	0.301825	4.14289	3.42959e-05	0.00239274	UP	K08766	CPT2	carnitine O-palmitoyltransferase 2 [EC:2.3.1.21]	carnitine o-palmitoyltransferase mitochondrial	664	20	0	0.5805	1	F:GO:0016746	-	IPR000542 (PFAM); IPR000542 (PANTHER); CYTOPLASMIC_DOMAIN (PHOBIUS); TRANSMEMBRANE (PHOBIUS); NON_CYTOPLASMIC_DOMAIN (PHOBIUS); SSF52777 (SUPERFAMILY)
Aqu2.1.39689_001	29.8937	-2.25013	0.648586	-3.46929	0.000521845	0.0166504	DOWN				mitotic-spindle organizing protein 2-like	96	20	1.4e-09	0.69	7	F:GO:0003674; C:GO:0005737; C:GO:0008274; C:GO:0005856; C:GO:0005819; P:GO:0008150; C:GO:0005813		IPR024332 (PFAM)
Aqu2.1.39717_001	22.9823	2.94348	0.710836	4.14087	3.45984e-05	0.00239274	UP	K01858	INO1	myo-inositol-1-phosphate synthase [EC:5.5.1.4]	inositol-3-phosphate synthase 1-a-like	879	20	0	0.83	6	C:GO:0005737; P:GO:0008654; F:GO:0004512; P:GO:0006021; P:GO:0019872; F:GO:0005515	EC:5.5.1.4	Coil (COILS); Coil (COILS); IPR016040 (G3DSA:3.40.50.GENE3D); G3DSA:3.30.360.10 (GENE3D); IPR013021 (PFAM); IPR002587 (PFAM); IPR002587 (PANTHER); PTHR11510:SF0 (PANTHER); SSF55347 (SUPERFAMILY); SSF51735 (SUPERFAMILY); IPR000008 (SUPERFAMILY)
Aqu2.1.39724_001	140.509	0.91255	0.297334	3.06911	0.002147	0.0440668	UP				rims-binding protein 2	1348	20	0	0.5715	1	F:GO:0005515		Coil (COILS); Coil (COILS); Coil (COILS); Coil (COILS); Coil (COILS); Coil (COILS); Coil (COILS); Coil (COILS); Coil (COILS); IPR001452 (PRINTS); IPR001452 (SMART); IPR003961 (SMART); PF14604 (PFAM); G3DSA:2.30.30.40 (GENE3D); IPR011511 (PFAM); PTHR14234 (PANTHER); IPR001452 (PROSITE_PROFILES); IPR001452 (SUPERFAMILY)
Aqu2.1.39736_001	86.5723	0.501786	0.159887	3.13838	0.00169883	0.0379171	UP	K09113	MLX	MAX-like protein X	carbohydrate-responsive element-binding protein	911	20	0	0.696	1	F:GO:0046983		Coil (COILS); Coil (COILS); IPR011598 (SMART); IPR011598 (G3DSA:4.10.280.GENE3D); IPR011598 (PFAM); PTHR15741 (PANTHER); PTHR15741:SF13 (PANTHER); IPR011598 (PROSITE_PROFILES); IPR011598 (SUPERFAMILY)
Aqu2.1.39769_001	152.644	1.30999	0.416491	3.14531	0.00165909	0.0373269	UP				PREDICTED: hypothetical protein LOC100640701 [Amphimedon queenslandica]	201	1	2.08e-05	0.46	0	-		no IPS match
Aqu2.1.39770_001	105.798	1.54446	0.442904	3.48711	0.000488269	0.0160534	UP				PREDICTED: hypothetical protein LOC100640701 [Amphimedon queenslandica]	164	1	1.31e-06	0.5	0	-		no IPS match
Aqu2.1.39771_001	326.259	0.447347	0.145702	3.07028	0.00213859	0.0440005	UP	K11292	SUPT6H	transcription elongation factor SPT6	transcription elongation factor spt6	1525	20	0	0.6795	6	P:GO:0032784; P:GO:0006357; F:GO:0005515; F:GO:0003677; F:GO:0016788; F:GO:0003723	-	Coil (COILS); IPR017072 (PIRSF); IPR000980 (SMART); IPR028088 (PFAM); IPR023097 (G3DSA:1.10.150.GENE3D); IPR006641 (G3DSA:3.30.420.GENE3D); IPR000980 (G3DSA:3.30.505.GENE3D); IPR028083 (PFAM); IPR027999 (PFAM); IPR000980 (PFAM); IPR023323 (G3DSA:1.10.3500.GENE3D); IPR003029 (PFAM); PF14635 (PFAM); IPR012340 (G3DSA:2.40.50.GENE3D); IPR028231 (PFAM); PTHR10145:SF1 (PANTHER); IPR017072 (PANTHER); IP…
Aqu2.1.39829_001	36.2494	-3.1257	0.886728	-3.52499	0.000423505	0.0147168	DOWN				---NA---	320	0			0	-		IPR005135 (G3DSA:3.60.10.GENE3D); IPR005135 (PFAM); IPR005135 (SUPERFAMILY)
Aqu2.1.39875_001	302.924	1.32474	0.348449	3.80183	0.000143632	0.00667575	UP	K08509	SNAP29	synaptosomal-associated protein 29	synaptosomal-associated protein 29	206	20	2.95e-147	0.5165	1	F:GO:0005515		Coil (COILS); Coil (COILS); IPR000727 (SMART); G3DSA:1.20.5.110 (GENE3D); PTHR19305 (PANTHER); IPR000727 (PROSITE_PROFILES); SSF58038 (SUPERFAMILY)
Aqu2.1.39877_001	80.7048	-1.02065	0.254472	-4.01087	6.04967e-05	0.00356854	DOWN				PREDICTED: hypothetical protein LOC100635220 [Amphimedon queenslandica]	209	1	7.23e-97	1	0	-		no IPS match
Aqu2.1.39901_001	271.356	-1.56859	0.354702	-4.42229	9.76616e-06	0.000873294	DOWN	K11251	H2A	histone H2A	histone h2a	132	20	2.88e-88	0.8955	5	C:GO:0000786; F:GO:0003677; P:GO:0006334; F:GO:0046982; C:GO:0005634	-	IPR002119 (PRINTS); IPR002119 (SMART); IPR009072 (G3DSA:1.10.20.GENE3D); IPR007125 (PFAM); PTHR23430 (PANTHER); IPR002119 (PROSITE_PATTERNS); IPR009072 (SUPERFAMILY)
Aqu2.1.39927_001	209.139	0.673219	0.206933	3.25333	0.00114062	0.0288563	UP	K09571	FKBP4_5	FK506-binding protein 4/5 [EC:5.2.1.8]	peptidyl-prolyl cis-trans isomerase fkbp4-like	500	20	0	0.6705	3	P:GO:0006457; P:GO:0018208; F:GO:0005515	-	IPR019734 (SMART); G3DSA:3.10.50.40 (GENE3D); IPR001179 (PFAM); PF13414 (PFAM); IPR001440 (PFAM); IPR011990 (G3DSA:1.25.40.GENE3D); PTHR10516:SF25 (PANTHER); IPR023566 (PANTHER); IPR013026 (PROSITE_PROFILES); IPR019734 (PROSITE_PROFILES); IPR001179 (PROSITE_PROFILES); SSF54534 (SUPERFAMILY); SSF48452 (SUPERFAMILY)
Aqu2.1.39939_001	145.156	0.877431	0.26056	3.36748	0.000758591	0.0218683	UP				wiskott-aldrich syndrome protein family member 3-like	835	20	0	0.5855	3	C:GO:0005856; P:GO:0030036; F:GO:0003779	-	Coil (COILS); IPR003124 (SMART); IPR003124 (PFAM); IPR028288 (PANTHER); PTHR12902:SF1 (PANTHER); IPR003124 (PROSITE_PROFILES)
Aqu2.1.39957_001	68.87	0.775983	0.254067	3.05425	0.00225627	0.0453808	UP	K06972	uncharacterized protein		presequence mitochondrial-like	1007	20	0	0.678	3	P:GO:0006508; F:GO:0046872; F:GO:0004222		IPR013578 (PFAM); IPR007863 (PFAM); IPR011237 (G3DSA:3.30.830.GENE3D); IPR011765 (PFAM); IPR011237 (G3DSA:3.30.830.GENE3D); PTHR11851:SF68 (PANTHER); PTHR11851 (PANTHER); IPR001431 (PROSITE_PATTERNS); IPR011249 (SUPERFAMILY); IPR011249 (SUPERFAMILY); IPR011249 (SUPERFAMILY); IPR011249 (SUPERFAMILY)
Aqu2.1.39971_001	107.704	-1.17902	0.328094	-3.59353	0.000326227	0.0120842	DOWN	K01187	malZ	alpha-glucosidase [EC:3.2.1.20]	alpha-glucosidase	897	20	0	0.6465	4	F:GO:0004553; P:GO:0005975; C:GO:0016023; F:GO:0030246	EC:3.2.1.0	IPR000322 (PFAM); IPR000519 (G3DSA:4.10.110.GENE3D); IPR025887 (PFAM); IPR000519 (PFAM); PTHR22762 (PANTHER); PTHR22762:SF9 (PANTHER); IPR000322 (PROSITE_PATTERNS); IPR000322 (PROSITE_PATTERNS); SIGNAL_PEPTIDE_N_REGION (PHOBIUS); SIGNAL_PEPTIDE (PHOBIUS); SIGNAL_PEPTIDE_C_REGION (PHOBIUS); SIGNAL_PEPTIDE_H_REGION (PHOBIUS); NON_CYTOPLASMIC_DOMAIN (PHOBIUS); IPR000519 (PROSITE_PROFILES); SignalP-n…
Aqu2.1.39989_001	32.8398	-1.17048	0.358691	-3.26318	0.00110168	0.0283788	DOWN				uncharacterized protein c11orf65 homolog	315	20	0	0.608	1	F:GO:0005515		IPR000048 (SMART); IPR000048 (PROSITE_PROFILES)
Aqu2.1.40043_001	354.016	-0.704934	0.220697	-3.19412	0.00140256	0.0331465	DOWN				---NA---	421	0			0	-		Coil (COILS); Coil (COILS); Coil (COILS)
Aqu2.1.40045_001	48.8952	-0.903717	0.299603	-3.01638	0.00255814	0.049811	DOWN	K07297	ADIPOR	adiponectin receptor	adiponectin receptor protein 2	355	20	0	0.606	1	C:GO:0016021	-	IPR004254 (PFAM); PTHR20855:SF13 (PANTHER); IPR004254 (PANTHER); TRANSMEMBRANE (PHOBIUS); TRANSMEMBRANE (PHOBIUS); NON_CYTOPLASMIC_DOMAIN (PHOBIUS); CYTOPLASMIC_DOMAIN (PHOBIUS); CYTOPLASMIC_DOMAIN (PHOBIUS); CYTOPLASMIC_DOMAIN (PHOBIUS); CYTOPLASMIC_DOMAIN (PHOBIUS); TRANSMEMBRANE (PHOBIUS); TRANSMEMBRANE (PHOBIUS); TRANSMEMBRANE (PHOBIUS); NON_CYTOPLASMIC_DOMAIN (PHOBIUS); TRANSMEMBRANE (PHOBIU…
Aqu2.1.40235_001	817.672	0.798573	0.264465	3.01958	0.00253126	0.0494559	UP				safb-like transcription modulator-like	1020	20	0	0.4585	2	F:GO:0003676; F:GO:0000166		Coil (COILS); Coil (COILS); Coil (COILS); IPR000504 (SMART); IPR003034 (SMART); IPR003034 (PFAM); IPR003034 (G3DSA:1.10.720.GENE3D); IPR000504 (PFAM); IPR012677 (G3DSA:3.30.70.GENE3D); PTHR24622 (PANTHER); IPR000504 (PROSITE_PROFILES); IPR003034 (PROSITE_PROFILES); SSF54928 (SUPERFAMILY); SSF68906 (SUPERFAMILY)
Aqu2.1.40327_001	41.4988	-1.27543	0.340295	-3.74802	0.000178233	0.00786859	DOWN				zinc metalloproteinase nas-13-like	623	20	1.89e-174	0.602	6	P:GO:0044763; F:GO:0008270; P:GO:0061036; F:GO:0004222; P:GO:0006508; C:GO:0005576	EC:3.4.24.0	IPR001506 (PRINTS); IPR006026 (SMART); IPR001506 (PFAM); IPR024079 (G3DSA:3.40.390.GENE3D); PTHR10127 (PANTHER); SIGNAL_PEPTIDE_H_REGION (PHOBIUS); SIGNAL_PEPTIDE_N_REGION (PHOBIUS); SIGNAL_PEPTIDE_C_REGION (PHOBIUS); SIGNAL_PEPTIDE (PHOBIUS); NON_CYTOPLASMIC_DOMAIN (PHOBIUS); SignalP-noTM (SIGNALP_GRAM_NEGATIVE); SignalP-TM (SIGNALP_GRAM_POSITIVE); SignalP-noTM (SIGNALP_EUK); SSF55486 (SUPERFAMI…
Aqu2.1.40422_001	11.9656	1.24555	0.400609	3.10914	0.00187631	0.0406716	UP				smad nuclear-interacting protein 1	212	20	1.29e-41	0.72	1	F:GO:0005515		IPR000253 (G3DSA:2.60.200.GENE3D); PTHR23308:SF15 (PANTHER); PTHR23308 (PANTHER)
Aqu2.1.40603_001	157.986	1.33738	0.341705	3.91386	9.08327e-05	0.00486718	UP				platelet-derived growth factor receptor beta-like isoform x1	1008	20	0	0.5125	6	F:GO:0004713; C:GO:0016021; P:GO:0007165; P:GO:0018108; F:GO:0005524; F:GO:0005515	EC:2.7.10.0	IPR003599 (SMART); IPR013783 (G3DSA:2.60.40.GENE3D); G3DSA:1.10.510.10 (GENE3D); G3DSA:3.30.200.20 (GENE3D); IPR001245 (PFAM); IPR013106 (PFAM); PTHR24416 (PANTHER); IPR017441 (PROSITE_PATTERNS); IPR008266 (PROSITE_PATTERNS); TRANSMEMBRANE (PHOBIUS); SIGNAL_PEPTIDE_H_REGION (PHOBIUS); SIGNAL_PEPTIDE (PHOBIUS); SIGNAL_PEPTIDE_C_REGION (PHOBIUS); CYTOPLASMIC_DOMAIN (PHOBIUS); SIGNAL_PEPTIDE_N_REGIO…
Aqu2.1.40641_001	18.5734	-1.42362	0.382807	-3.71889	0.000200099	0.00857661	DOWN				---NA---	372	0			1	F:GO:0005515		G3DSA:3.30.60.30 (GENE3D); IPR000716 (G3DSA:4.10.800.GENE3D); IPR000716 (PFAM); NON_CYTOPLASMIC_DOMAIN (PHOBIUS); SIGNAL_PEPTIDE_C_REGION (PHOBIUS); SIGNAL_PEPTIDE (PHOBIUS); SIGNAL_PEPTIDE_H_REGION (PHOBIUS); SIGNAL_PEPTIDE_N_REGION (PHOBIUS); IPR000716 (PROSITE_PROFILES); IPR002350 (PROSITE_PROFILES); SignalP-noTM (SIGNALP_EUK); SignalP-TM (SIGNALP_GRAM_POSITIVE); SignalP-noTM (SIGNALP_GRAM_NEG…
Aqu2.1.40662_001	53.7077	0.687594	0.216379	3.17772	0.00148436	0.0344444	UP				nitric oxide-associated protein 1	583	20	0	0.551	1	F:GO:0005525	-	G3DSA:3.40.50.300 (GENE3D); IPR006073 (PFAM); PTHR11089:SF1 (PANTHER); PTHR11089 (PANTHER); IPR027417 (SUPERFAMILY)
Aqu2.1.40666_001	103.321	1.09845	0.284264	3.86418	0.000111465	0.00560879	UP				cub and sushi domain-containing protein 3-like isoform x1	642	20	1.4e-25	0.481	1	F:GO:0005515		IPR000436 (SMART); IPR013783 (G3DSA:2.60.40.GENE3D); PF13895 (PFAM); IPR013098 (PFAM); G3DSA:2.10.70.10 (GENE3D); G3DSA:2.10.70.10 (GENE3D); IPR013783 (G3DSA:2.60.40.GENE3D); IPR000436 (PFAM); PTHR19325 (PANTHER); TRANSMEMBRANE (PHOBIUS); NON_CYTOPLASMIC_DOMAIN (PHOBIUS); CYTOPLASMIC_DOMAIN (PHOBIUS); NON_CYTOPLASMIC_DOMAIN (PHOBIUS); TRANSMEMBRANE (PHOBIUS); IPR007110 (PROSITE_PROFILES); IPR0004…
Aqu2.1.40709_001	121.146	1.40299	0.241152	5.81789	5.95965e-09	1.64054e-06	UP				heat shock 70 kda protein 12b-like	702	20	0	0.6175	2	P:GO:0048514; P:GO:0002040		G3DSA:3.30.420.40 (GENE3D); G3DSA:3.30.420.40 (GENE3D); PTHR14187 (PANTHER); PTHR14187:SF36 (PANTHER); SSF53067 (SUPERFAMILY); SSF53067 (SUPERFAMILY)
Aqu2.1.40764_001	99.4156	2.50531	0.672176	3.72717	0.000193643	0.00839058	UP				---NA---	98	0			0	-		no IPS match
Aqu2.1.40765_001	205.908	1.6026	0.325529	4.92306	8.52019e-07	0.000124599	UP				PREDICTED: hypothetical protein LOC100635012 [Amphimedon queenslandica]	157	8	6.77e-111	0.6888	0	-		TRANSMEMBRANE (PHOBIUS); CYTOPLASMIC_DOMAIN (PHOBIUS); NON_CYTOPLASMIC_DOMAIN (PHOBIUS); NON_CYTOPLASMIC_DOMAIN (PHOBIUS); TRANSMEMBRANE (PHOBIUS); TMhelix (TMHMM); TMhelix (TMHMM)
Aqu2.1.40821_001	20.3962	-1.18398	0.364983	-3.24393	0.00117891	0.0295549	DOWN	K15837	GPSM2	G-protein signaling modulator 2	g-protein signalling modulator	653	20	6.4e-46	0.539	9	P:GO:0008105; P:GO:0040001; P:GO:0045165; P:GO:0051301; C:GO:0005938; P:GO:0007405; P:GO:0051294; C:GO:0045177; F:GO:0005515	-	Coil (COILS); Coil (COILS); IPR019734 (SMART); IPR011990 (G3DSA:1.25.40.GENE3D); IPR011990 (G3DSA:1.25.40.GENE3D); IPR019734 (PFAM); PF13424 (PFAM); PTHR10098 (PANTHER); IPR013026 (PROSITE_PROFILES); IPR013026 (PROSITE_PROFILES); SSF48452 (SUPERFAMILY); SSF48452 (SUPERFAMILY)
Aqu2.1.40873_001	106.922	2.90753	0.560576	5.18668	2.14081e-07	3.90323e-05	UP				glycogen phosphorylase-like	544	2	2.66e-05	0.375	4	F:GO:0004645; P:GO:0005975; F:GO:0030170; F:GO:0008184		Coil (COILS)
Aqu2.1.40884_001	250.305	-1.16038	0.207176	-5.60095	2.13177e-08	5.34426e-06	DOWN	K07897	RAB7A	Ras-related protein Rab-7A	rab small monomeric gtpase	225	20	5.37e-19	0.506	2	F:GO:0005525; P:GO:0007264		IPR001806 (PRINTS); IPR001806 (PFAM); G3DSA:3.40.50.300 (GENE3D); PTHR24073:SF57 (PANTHER); PTHR24073 (PANTHER); PS51419 (PROSITE_PROFILES); IPR027417 (SUPERFAMILY)
Aqu2.1.40890_001	60.0998	-1.52953	0.342579	-4.46477	8.01559e-06	0.000750206	DOWN	K06129	LYPLA3	lysophospholipase III [EC:3.1.1.5]	phosphatidylcholine-sterol acyltransferase-like	397	20	0	0.626	3	P:GO:0006629; F:GO:0008374; P:GO:0042967	-	G3DSA:3.40.50.1820 (GENE3D); IPR003386 (PFAM); PTHR11440 (PANTHER); SIGNAL_PEPTIDE_H_REGION (PHOBIUS); SIGNAL_PEPTIDE_C_REGION (PHOBIUS); SIGNAL_PEPTIDE (PHOBIUS); NON_CYTOPLASMIC_DOMAIN (PHOBIUS); SIGNAL_PEPTIDE_N_REGION (PHOBIUS); SignalP-noTM (SIGNALP_EUK); SignalP-TM (SIGNALP_GRAM_POSITIVE); SignalP-noTM (SIGNALP_GRAM_NEGATIVE); SSF53474 (SUPERFAMILY); TMhelix (TMHMM)
Aqu2.1.40908_001	774.347	0.653963	0.200927	3.25473	0.00113499	0.0288563	UP	K02875	RP-L14e	large subunit ribosomal protein L14e	60s ribosomal protein l14	134	20	8.04e-90	0.742	4	C:GO:0005840; F:GO:0003735; P:GO:0006412; P:GO:0042254	-	IPR002784 (PFAM); IPR014722 (G3DSA:2.30.30.GENE3D); PTHR11127 (PANTHER); IPR008991 (SUPERFAMILY)
Aqu2.1.40911_001	58.7179	0.676913	0.199419	3.39442	0.000687738	0.0204558	UP	K03038	PSMD7	26S proteasome regulatory subunit N8	26s proteasome non-atpase regulatory subunit 7-like	344	20	0	0.856	3	P:GO:0021551; C:GO:0000502; F:GO:0005515	-	IPR000555 (SMART); IPR024969 (PFAM); IPR000555 (PFAM); PTHR10540:SF7 (PANTHER); PTHR10540 (PANTHER)
Aqu2.1.40917_001	238.427	1.02616	0.287273	3.57207	0.00035417	0.0129148	UP				sh3 and px domain-containing protein 2a-like	292	20	0	0.6	2	F:GO:0035091; P:GO:0007154	-	IPR001683 (SMART); IPR001683 (PFAM); IPR001683 (G3DSA:3.30.1520.GENE3D); PTHR15706 (PANTHER); PTHR15706:SF2 (PANTHER); IPR001683 (PROSITE_PROFILES); IPR001683 (SUPERFAMILY)
Aqu2.1.40972_001	902.42	1.76619	0.226726	7.78994	6.70396e-15	8.55608e-12	UP	K05850	ATP2B	Ca2+ transporting ATPase, plasma membrane [EC:3.6.3.8]	plasma membrane calcium-transporting atpase 2 isoform x1	1256	20	0	0.633	5	P:GO:0006812; C:GO:0016021; F:GO:0046872; F:GO:0000166; F:GO:0005388		IPR001757 (PRINTS); IPR004014 (SMART); IPR008250 (G3DSA:2.70.150.GENE3D); IPR023298 (G3DSA:1.20.1110.GENE3D); IPR023214 (PFAM); IPR001757 (TIGRFAM); IPR008250 (PFAM); IPR004014 (PFAM); IPR023299 (G3DSA:3.40.1110.GENE3D); IPR006068 (PFAM); IPR022141 (PFAM); PTHR24093 (PANTHER); PTHR24093:SF1 (PANTHER); IPR018303 (PROSITE_PATTERNS); NON_CYTOPLASMIC_DOMAIN (PHOBIUS); TRANSMEMBRANE (PHOBIUS); NON_CYT…
Aqu2.1.41034_001	1054.16	0.401184	0.12857	3.12036	0.00180633	0.0396855	UP	K02974	RP-S24e	small subunit ribosomal protein S24e	ribosomal protein s24	130	20	2.4e-66	0.836	5	C:GO:0005840; F:GO:0003735; P:GO:0006412; F:GO:0000166; P:GO:0042254	-	IPR012677 (G3DSA:3.30.70.GENE3D); IPR001976 (PFAM); IPR001976 (PANTHER); IPR018098 (PROSITE_PATTERNS); IPR001976 (PRODOM); IPR001976 (HAMAP); IPR012678 (SUPERFAMILY)
Aqu2.1.41042_001	86.4861	-0.602949	0.171245	-3.52097	0.000429971	0.0148635	DOWN	K01259	pip	proline iminopeptidase [EC:3.4.11.5]	proline iminopeptidase	333	20	0	0.744	3	C:GO:0005737; P:GO:0006508; F:GO:0004177	EC:3.4.11.0	IPR000073 (PRINTS); IPR002410 (PRINTS); IPR005944 (PIRSF); IPR000073 (PFAM); IPR005944 (TIGRFAM); G3DSA:3.40.50.1820 (GENE3D); IPR005944 (PTHR10992:PANTHER); PTHR10992 (PANTHER); SSF53474 (SUPERFAMILY)
Aqu2.1.41048_001	24.476	1.30954	0.39478	3.31715	0.000909414	0.0246949	UP	K01365	CTSL	cathepsin L [EC:3.4.22.15]	cathepsin l	409	20	2.16e-179	0.698	2	F:GO:0008234; P:GO:0006508	-	IPR000668 (PRINTS); IPR013201 (SMART); IPR000668 (SMART); IPR000668 (PFAM); IPR013201 (PFAM); G3DSA:3.90.70.10 (GENE3D); IPR013128 (PANTHER); IPR025661 (PROSITE_PATTERNS); IPR025660 (PROSITE_PATTERNS); SIGNAL_PEPTIDE_N_REGION (PHOBIUS); SIGNAL_PEPTIDE_H_REGION (PHOBIUS); SIGNAL_PEPTIDE (PHOBIUS); NON_CYTOPLASMIC_DOMAIN (PHOBIUS); SIGNAL_PEPTIDE_C_REGION (PHOBIUS); SignalP-noTM (SIGNALP_EUK); Sign…
Aqu2.1.41051_001	332.091	1.0008	0.272405	3.67394	0.000238836	0.00960748	UP	K09516	RETSAT	all-trans-retinol 13,14-reductase [EC:1.3.99.23]	all-trans-retinol -reductase-like	628	20	0	0.704	0	-		G3DSA:3.50.50.60 (GENE3D); PF13450 (PFAM); PTHR10668 (PANTHER); PTHR10668:SF5 (PANTHER); TRANSMEMBRANE (PHOBIUS); CYTOPLASMIC_DOMAIN (PHOBIUS); SIGNAL_PEPTIDE_N_REGION (PHOBIUS); NON_CYTOPLASMIC_DOMAIN (PHOBIUS); SIGNAL_PEPTIDE_H_REGION (PHOBIUS); TRANSMEMBRANE (PHOBIUS); SIGNAL_PEPTIDE (PHOBIUS); NON_CYTOPLASMIC_DOMAIN (PHOBIUS); SIGNAL_PEPTIDE_C_REGION (PHOBIUS); SSF51905 (SUPERFAMILY); TMhelix…
Aqu2.1.41088_001	208.931	0.924578	0.240872	3.83845	0.000123811	0.00613968	UP	K04442	MAPKAPK5	mitogen-activated protein kinase-activated protein kinase 5 [EC:2.7.11.1]	map kinase-activated protein kinase 5 isoform x1	474	20	0	0.653	11	P:GO:0007265; P:GO:0006468; F:GO:0002039; F:GO:0004674; F:GO:0005524; P:GO:0090400; C:GO:0005737; F:GO:0051019; C:GO:0005634; P:GO:0032007; P:GO:0009069	EC:2.7.11.0	IPR002290 (SMART); G3DSA:1.10.510.10 (GENE3D); IPR000719 (PFAM); G3DSA:3.30.200.20 (GENE3D); PTHR24349 (PANTHER); PTHR24349:SF62 (PANTHER); IPR008271 (PROSITE_PATTERNS); IPR000719 (PROSITE_PROFILES); IPR011009 (SUPERFAMILY)
Aqu2.1.41092_001	533.33	3.02755	0.446562	6.77968	1.2044e-11	9.39364e-09	UP	K03174	TRAF3	TNF receptor-associated factor 3	tnf receptor-associated factor 3	483	20	0	0.524	7	F:GO:0008270; C:GO:0005737; P:GO:0002224; P:GO:0001817; P:GO:0044238; P:GO:0043170; F:GO:0019899	-	Coil (COILS); IPR002083 (SMART); G3DSA:2.60.210.10 (GENE3D); PF02176 (PFAM); IPR002083 (PFAM); PTHR10131 (PANTHER); IPR002083 (PROSITE_PROFILES); IPR001293 (PROSITE_PROFILES); IPR008974 (SUPERFAMILY)
Aqu2.1.41093_001	24.4176	2.70698	0.571311	4.7382	2.15624e-06	0.000252229	UP				cyclic nucleotide-binding domain-containing protein 2-like	373	20	9.98e-35	0.448	0	-		IPR014710 (G3DSA:2.60.120.GENE3D); IPR000595 (PFAM); PTHR23011 (PANTHER); IPR018490 (SUPERFAMILY); IPR018490 (SUPERFAMILY)
Aqu2.1.41094_001	171.223	2.20381	0.375226	5.87329	4.27229e-09	1.33286e-06	UP	K16601	TTLL4	tubulin polyglutamylase TTLL4 [EC:6.-.-.-]	tubulin polyglutamylase ttll4	753	20	0	0.6425	1	P:GO:0018095		IPR004344 (PFAM); IPR027748 (PTHR12241:PANTHER); PTHR12241 (PANTHER); IPR004344 (PROSITE_PROFILES); SSF56059 (SUPERFAMILY)
Aqu2.1.41123_001	332.218	3.88591	0.613739	6.33154	2.42721e-10	1.21699e-07	UP				---NA---	239	0			0	-		SIGNAL_PEPTIDE_N_REGION (PHOBIUS); CYTOPLASMIC_DOMAIN (PHOBIUS); NON_CYTOPLASMIC_DOMAIN (PHOBIUS); SIGNAL_PEPTIDE (PHOBIUS); SIGNAL_PEPTIDE_C_REGION (PHOBIUS); TRANSMEMBRANE (PHOBIUS); SIGNAL_PEPTIDE_H_REGION (PHOBIUS); SignalP-noTM (SIGNALP_EUK); TMhelix (TMHMM); TMhelix (TMHMM)
Aqu2.1.41124_001	64.0451	5.6479	1.32151	4.27383	1.92144e-05	0.00156832	UP				---NA---	226	0			0	-		TRANSMEMBRANE (PHOBIUS); SIGNAL_PEPTIDE_N_REGION (PHOBIUS); SIGNAL_PEPTIDE_C_REGION (PHOBIUS); NON_CYTOPLASMIC_DOMAIN (PHOBIUS); CYTOPLASMIC_DOMAIN (PHOBIUS); SIGNAL_PEPTIDE (PHOBIUS); SIGNAL_PEPTIDE_H_REGION (PHOBIUS); SignalP-TM (SIGNALP_GRAM_POSITIVE); SignalP-noTM (SIGNALP_EUK)
Aqu2.1.41125_001	389.122	2.19586	0.469929	4.67276	2.97184e-06	0.000331124	UP				---NA---	215	0			0	-		TRANSMEMBRANE (PHOBIUS); SIGNAL_PEPTIDE (PHOBIUS); SIGNAL_PEPTIDE_N_REGION (PHOBIUS); NON_CYTOPLASMIC_DOMAIN (PHOBIUS); CYTOPLASMIC_DOMAIN (PHOBIUS); SIGNAL_PEPTIDE_C_REGION (PHOBIUS); SIGNAL_PEPTIDE_H_REGION (PHOBIUS); SignalP-TM (SIGNALP_GRAM_POSITIVE); SignalP-noTM (SIGNALP_EUK)
Aqu2.1.41127_001	146.522	2.62605	0.514936	5.09976	3.40085e-07	5.8225e-05	UP				---NA---	271	0			0	-		CYTOPLASMIC_DOMAIN (PHOBIUS); SIGNAL_PEPTIDE (PHOBIUS); SIGNAL_PEPTIDE_N_REGION (PHOBIUS); NON_CYTOPLASMIC_DOMAIN (PHOBIUS); SIGNAL_PEPTIDE_C_REGION (PHOBIUS); TRANSMEMBRANE (PHOBIUS); SIGNAL_PEPTIDE_H_REGION (PHOBIUS); SignalP-TM (SIGNALP_GRAM_POSITIVE); SignalP-noTM (SIGNALP_GRAM_NEGATIVE); SignalP-noTM (SIGNALP_EUK)
Aqu2.1.41162_001	31.3748	-2.2312	0.495709	-4.50102	6.76295e-06	0.000650309	DOWN				PREDICTED: hypothetical protein LOC100633286 [Amphimedon queenslandica]	154	1	1.29e-109	1	0	-		no IPS match
Aqu2.1.41167_001	43.1559	-1.43563	0.357355	-4.01738	5.88498e-05	0.00351694	DOWN				caspase partial	844	20	9.61e-17	0.4695	13	P:GO:0097190; P:GO:1901700; C:GO:0043234; P:GO:0006508; P:GO:0010033; P:GO:0042981; C:GO:0044425; C:GO:0005737; F:GO:0005515; C:GO:0043229; P:GO:0044767; P:GO:0048731; F:GO:0004197	-	IPR015917 (PRINTS); IPR015917 (SMART); G3DSA:3.40.50.1460 (GENE3D); IPR011600 (PFAM); PTHR10454 (PANTHER); IPR002138 (PROSITE_PROFILES); IPR001309 (PROSITE_PROFILES); SSF52129 (SUPERFAMILY)
Aqu2.1.41184_001	129.609	1.26692	0.247865	5.11134	3.19887e-07	5.54431e-05	UP	K05681	ABCG2	ATP-binding cassette, subfamily G (WHITE), member 2	atp-binding cassette sub-family g member 2-like	633	20	0	0.6725	3	C:GO:0016020; F:GO:0005524; F:GO:0016887	-	IPR003593 (SMART); G3DSA:3.40.50.300 (GENE3D); IPR013525 (PFAM); IPR003439 (PFAM); PTHR19241 (PANTHER); PTHR19241:SF25 (PANTHER); TRANSMEMBRANE (PHOBIUS); TRANSMEMBRANE (PHOBIUS); CYTOPLASMIC_DOMAIN (PHOBIUS); NON_CYTOPLASMIC_DOMAIN (PHOBIUS); CYTOPLASMIC_DOMAIN (PHOBIUS); NON_CYTOPLASMIC_DOMAIN (PHOBIUS); TRANSMEMBRANE (PHOBIUS); NON_CYTOPLASMIC_DOMAIN (PHOBIUS); NON_CYTOPLASMIC_DOMAIN (PHOBIUS)…
Aqu2.1.41188_001	259.505	0.602007	0.16424	3.6654	0.000246949	0.0098492	UP	K13192	RBM26	RNA-binding protein 26	rna-binding protein 26	894	20	8.85e-90	0.429	4	F:GO:0003676; P:GO:0006397; F:GO:0046872; F:GO:0000166		IPR000504 (SMART); IPR002483 (PFAM); IPR000571 (PFAM); IPR002483 (G3DSA:1.20.1390.GENE3D); IPR012677 (G3DSA:3.30.70.GENE3D); PF14259 (PFAM); PTHR14398 (PANTHER); IPR000571 (PROSITE_PROFILES); IPR000504 (PROSITE_PROFILES); SSF90229 (SUPERFAMILY); SSF54928 (SUPERFAMILY)
Aqu2.1.41216_001	28.9205	1.42047	0.40786	3.48275	0.000496295	0.0161445	UP	K04498	EP300	E1A/CREB-binding protein [EC:2.3.1.48]	creb-binding partial	2516	20	0	0.641	18	P:GO:0006357; F:GO:0003712; F:GO:0008134; P:GO:0001666; P:GO:0007165; P:GO:0042981; P:GO:0048518; F:GO:0008270; P:GO:0042221; F:GO:0003677; P:GO:0016573; P:GO:0033554; F:GO:0004402; P:GO:0048731; C:GO:0005667; P:GO:0045449; C:GO:0000123; P:GO:0042967	EC:2.3.1.48	Coil (COILS); IPR000197 (SMART); IPR000433 (SMART); G3DSA:3.40.50.300 (GENE3D); IPR003101 (G3DSA:1.10.246.GENE3D); IPR003101 (PFAM); IPR000433 (PFAM); IPR000197 (G3DSA:1.20.1020.GENE3D); IPR000197 (PFAM); IPR000197 (G3DSA:1.20.1020.GENE3D); PTHR13808:SF1 (PANTHER); PTHR13808 (PANTHER); IPR000433 (PROSITE_PATTERNS); IPR000433 (PROSITE_PATTERNS); IPR000197 (PROSITE_PROFILES); IPR003101 (PROSITE_PRO…
Aqu2.1.41220_001	53.9815	-1.6061	0.468764	-3.42625	0.000611982	0.0188	DOWN				beta-ig-h3 fasciclin	460	20	5e-11	0.4315	1	P:GO:0007155		IPR000782 (SMART); IPR000782 (G3DSA:2.30.180.GENE3D); IPR000782 (G3DSA:2.30.180.GENE3D); IPR000782 (PFAM); PTHR10900 (PANTHER); SIGNAL_PEPTIDE_N_REGION (PHOBIUS); NON_CYTOPLASMIC_DOMAIN (PHOBIUS); SIGNAL_PEPTIDE (PHOBIUS); SIGNAL_PEPTIDE_C_REGION (PHOBIUS); SIGNAL_PEPTIDE_H_REGION (PHOBIUS); IPR000782 (PROSITE_PROFILES); IPR000782 (PROSITE_PROFILES); SignalP-TM (SIGNALP_GRAM_POSITIVE); SignalP-no…
Aqu2.1.41245_001	11.5968	-2.16056	0.52906	-4.08377	4.43115e-05	0.00286677	DOWN				---NA---	156	0			0	-		SIGNAL_PEPTIDE_N_REGION (PHOBIUS); SIGNAL_PEPTIDE_C_REGION (PHOBIUS); SIGNAL_PEPTIDE (PHOBIUS); NON_CYTOPLASMIC_DOMAIN (PHOBIUS); SIGNAL_PEPTIDE_H_REGION (PHOBIUS); SignalP-TM (SIGNALP_GRAM_POSITIVE); SignalP-noTM (SIGNALP_EUK); SignalP-noTM (SIGNALP_GRAM_NEGATIVE)
Aqu2.1.41258_001	82.472	-0.661969	0.216449	-3.05831	0.00222592	0.0450833	DOWN				protein mef2bnb homolog	167	20	4.09e-17	0.5465	1	F:GO:0046872		IPR019320 (PFAM); PTHR21146:SF0 (PANTHER); IPR019320 (PANTHER)
Aqu2.1.41268_001	119.707	2.29874	0.39366	5.8394	5.23904e-09	1.59522e-06	UP				dna-n1-methyladenine dioxygenase	184	20	1.81e-14	0.4365	2	F:GO:0016706; P:GO:0055114		IPR027450 (PFAM); IPR027450 (G3DSA:2.60.120.GENE3D); IPR005123 (PROSITE_PROFILES); SSF51197 (SUPERFAMILY)
Aqu2.1.41300_001	93.291	0.644061	0.19655	3.27682	0.00104982	0.027497	UP				ankyrin repeat and lem domain-containing protein 2	860	20	0	0.515	1	F:GO:0005515		IPR002110 (SMART); IPR020683 (PFAM); IPR003887 (PFAM); IPR011015 (G3DSA:1.10.720.GENE3D); IPR020683 (G3DSA:1.25.40.GENE3D); PTHR20976 (PANTHER); IPR020683 (PROSITE_PROFILES); IPR003887 (PROSITE_PROFILES); IPR002110 (PROSITE_PROFILES); IPR011015 (SUPERFAMILY); IPR020683 (SUPERFAMILY)
Aqu2.1.41304_001	448.323	0.765879	0.23184	3.30348	0.000954916	0.0256058	UP	K11654	SMARCA5	SWI/SNF-related matrix-associated actin-dependent regulator of chromatin subfamily A member 5 [EC:3.6.4.-]	swi snf-related matrix-associated actin-dependent regulator of chromatin subfamily a member 5	1047	20	0	0.8265	8	F:GO:0004386; F:GO:0003677; P:GO:0060041; P:GO:0043044; F:GO:0005524; C:GO:0005634; F:GO:0031491; C:GO:0000785	-	Coil (COILS); IPR001650 (SMART); IPR001005 (SMART); IPR014001 (SMART); G3DSA:3.40.50.300 (GENE3D); IPR015194 (PFAM); IPR001650 (PFAM); IPR015195 (PFAM); IPR000330 (PFAM); IPR009057 (G3DSA:1.10.10.GENE3D); PTHR10799:SF304 (PANTHER); PTHR10799 (PANTHER); IPR014001 (PROSITE_PROFILES); IPR001650 (PROSITE_PROFILES); IPR017884 (PROSITE_PROFILES); IPR015194 (SUPERFAMILY); IPR009057 (SUPERFAMILY); IPR027…
Aqu2.1.41320_001	243.701	0.518659	0.166758	3.11025	0.00186926	0.0406231	UP	K10779	ATRX	transcriptional regulator ATRX [EC:3.6.4.12]	transcriptional regulator atrx	1913	20	0	0.618	4	F:GO:0005524; F:GO:0004386; F:GO:0003677; F:GO:0005515	-	Coil (COILS); Coil (COILS); Coil (COILS); Coil (COILS); Coil (COILS); IPR014001 (SMART); IPR001650 (SMART); IPR001650 (PFAM); IPR013083 (G3DSA:3.30.40.GENE3D); IPR000330 (PFAM); G3DSA:3.40.50.300 (GENE3D); PTHR10799:SF53 (PANTHER); PTHR10799 (PANTHER); IPR014001 (PROSITE_PROFILES); IPR001650 (PROSITE_PROFILES); IPR025766 (PROSITE_PROFILES); IPR019787 (PROSITE_PROFILES); IPR027417 (SUPERFAMILY); I…
Aqu2.1.41326_001	749.674	1.15515	0.254109	4.5459	5.4701e-06	0.000548534	UP				uncharacterized protein loc100004316	2186	20	3.01e-79	0.5195	4	F:GO:0005515; P:GO:0006801; F:GO:0046872; P:GO:0055114		IPR001452 (PRINTS); IPR001452 (SMART); PF14604 (PFAM); IPR001424 (PFAM); IPR001424 (G3DSA:2.60.40.GENE3D); G3DSA:2.30.30.40 (GENE3D); IPR001452 (PFAM); IPR001424 (G3DSA:2.60.40.GENE3D); G3DSA:2.30.30.40 (GENE3D); G3DSA:2.30.30.40 (GENE3D); G3DSA:2.30.30.40 (GENE3D); PTHR20910:SF0 (PANTHER); PTHR20910 (PANTHER); TRANSMEMBRANE (PHOBIUS); SIGNAL_PEPTIDE_C_REGION (PHOBIUS); NON_CYTOPLASMIC_DOMAIN (PH…
Aqu2.1.41377_001	163.741	0.857795	0.220429	3.89148	9.96335e-05	0.00512364	UP	K17585	PHACTR4	phosphatase and actin regulator 4	phosphatase and actin regulator 4	507	20	0	0.638	7	P:GO:0016331; P:GO:0048646; P:GO:0007399; F:GO:0005515; P:GO:0048513; P:GO:0007165; C:GO:0044464	-	IPR004018 (SMART); IPR004018 (PFAM); PTHR12751 (PANTHER); PTHR12751:SF4 (PANTHER); IPR004018 (PROSITE_PROFILES)
Aqu2.1.41441_001	205.727	1.3026	0.327998	3.97138	7.14581e-05	0.00399682	UP				---NA---	478	0			0	-		NON_CYTOPLASMIC_DOMAIN (PHOBIUS); SIGNAL_PEPTIDE_N_REGION (PHOBIUS); SIGNAL_PEPTIDE_C_REGION (PHOBIUS); TRANSMEMBRANE (PHOBIUS); SIGNAL_PEPTIDE (PHOBIUS); SIGNAL_PEPTIDE_H_REGION (PHOBIUS); CYTOPLASMIC_DOMAIN (PHOBIUS); SignalP-noTM (SIGNALP_EUK); TMhelix (TMHMM)
Aqu2.1.41475_001	29.6609	-1.46316	0.308635	-4.74075	2.12932e-06	0.000252229	DOWN	K06069	PRKCI	atypical protein kinase C iota type [EC:2.7.11.13]	protein kinase c iota type	554	20	0	0.7395	31	P:GO:0043524; P:GO:0034351; P:GO:0035089; P:GO:0007015; C:GO:0005923; P:GO:0070555; C:GO:0016324; C:GO:0031252; C:GO:0043234; F:GO:0005543; P:GO:0046326; F:GO:0046872; C:GO:0005829; P:GO:0048194; F:GO:0004697; P:GO:0016477; P:GO:0045216; P:GO:0032869; P:GO:2000353; F:GO:0019904; P:GO:0051092; F:GO:0005524; P:GO:0042462; P:GO:0090004; P:GO:0010976; P:GO:0035556; C:GO:0005634; P:GO:0060252; C:GO:00…	EC:2.7.11.13	IPR000961 (SMART); IPR002290 (SMART); IPR002219 (SMART); IPR000719 (PFAM); G3DSA:3.30.200.20 (GENE3D); G3DSA:1.10.510.10 (GENE3D); G3DSA:3.10.20.240 (GENE3D); IPR002219 (PFAM); G3DSA:3.30.60.20 (GENE3D); IPR017892 (PFAM); IPR000270 (PFAM); PTHR24357 (PANTHER); PTHR24357:SF58 (PANTHER); IPR008271 (PROSITE_PATTERNS); IPR017441 (PROSITE_PATTERNS); IPR002219 (PROSITE_PATTERNS); IPR000961 (PROSITE_PRO…
Aqu2.1.41477_001	46.8274	-3.95074	0.983677	-4.01629	5.91208e-05	0.00351694	DOWN	K02738	PSMB6	20S proteasome subunit beta 1 [EC:3.4.25.1]	proteasome subunit beta type-6	229	20	2.02e-167	0.835	5	C:GO:0005737; C:GO:0005839; C:GO:0005634; F:GO:0004298; P:GO:0051603	EC:3.4.25.0	IPR000243 (PRINTS); IPR001353 (PFAM); G3DSA:3.60.20.10 (GENE3D); PTHR11599 (PANTHER); PTHR11599:SF4 (PANTHER); IPR016050 (PROSITE_PATTERNS); IPR023333 (PROSITE_PROFILES); SSF56235 (SUPERFAMILY)
Aqu2.1.41506_001	75.4148	2.42794	0.438303	5.53941	3.03493e-08	7.34609e-06	UP				---NA---	384	0			0	-		IPR013783 (G3DSA:2.60.40.GENE3D); SIGNAL_PEPTIDE_C_REGION (PHOBIUS); NON_CYTOPLASMIC_DOMAIN (PHOBIUS); SIGNAL_PEPTIDE_N_REGION (PHOBIUS); SIGNAL_PEPTIDE_H_REGION (PHOBIUS); SIGNAL_PEPTIDE (PHOBIUS)
Aqu2.1.41585_001	27.9051	-0.988837	0.321352	-3.07711	0.00209017	0.0436665	DOWN	K15731	CTDSP	carboxy-terminal domain RNA polymerase II polypeptide A small phosphatase [EC:3.1.3.16]	carboxy-terminal domain rna polymerase ii polypeptide a small phosphatase 1	287	20	0	0.7225	8	P:GO:0006470; P:GO:0006357; P:GO:0050768; F:GO:0008420; C:GO:0005634; P:GO:0045665; C:GO:0008287; F:GO:0005515	-	IPR004274 (SMART); IPR011948 (TIGRFAM); IPR004274 (PFAM); IPR023214 (G3DSA:3.40.50.GENE3D); PTHR12210 (PANTHER); IPR004274 (PROSITE_PROFILES); IPR023214 (SUPERFAMILY)
Aqu2.1.41587_001	74.0308	-0.649611	0.188564	-3.44504	0.000570985	0.017774	DOWN				fkbp-type peptidyl-prolyl cis-trans isomerase	120	20	9.82e-83	0.7015	4	P:GO:0000413; P:GO:0006457; F:GO:0003755; C:GO:0005737	EC:5.2.1.8	IPR001179 (PFAM); G3DSA:3.10.50.40 (GENE3D); IPR023566 (PANTHER); PTHR10516:SF214 (PANTHER); IPR001179 (PROSITE_PROFILES); SSF54534 (SUPERFAMILY)
Aqu2.1.41615_001	748.21	0.786649	0.231352	3.40023	0.000673285	0.020154	UP	K07189	PPP1R3	protein phosphatase 1 regulatory subunit 3A/B/C/D/E	protein phosphatase 1 regulatory subunit 3e-like	335	20	7.67e-30	0.52	1	F:GO:0005515		IPR005036 (PFAM); PTHR12307 (PANTHER); IPR005036 (PROSITE_PROFILES)
Aqu2.1.41617_001	296.03	1.87342	0.370659	5.0543	4.31982e-07	6.9708e-05	UP				hig1 domain family member mitochondrial	89	20	8.39e-57	0.705	1	C:GO:0016021	-	IPR007667 (PFAM); PTHR12297 (PANTHER); NON_CYTOPLASMIC_DOMAIN (PHOBIUS); TRANSMEMBRANE (PHOBIUS); TRANSMEMBRANE (PHOBIUS); NON_CYTOPLASMIC_DOMAIN (PHOBIUS); CYTOPLASMIC_DOMAIN (PHOBIUS); IPR007667 (PROSITE_PROFILES); TMhelix (TMHMM); TMhelix (TMHMM)
Aqu2.1.41648_001	574.632	1.19342	0.296188	4.02927	5.59495e-05	0.00339291	UP				ph domain containing protein	321	20	6.72e-15	0.488	2	F:GO:0043167; P:GO:0009987	-	Coil (COILS); IPR001849 (SMART); IPR011993 (G3DSA:2.30.29.GENE3D); IPR001849 (PFAM); PTHR12092 (PANTHER); IPR001849 (PROSITE_PROFILES); SSF50729 (SUPERFAMILY)
Aqu2.1.41649_001	200.155	0.390751	0.127281	3.06999	0.00214063	0.0440005	UP	K15501	PPP6R3	serine/threonine-protein phosphatase 6 regulatory subunit 3	serine threonine-protein phosphatase 6 regulatory subunit 3 isoform x2	934	20	0	0.5705	1	F:GO:0005488		Coil (COILS); IPR007587 (PFAM); IPR007587 (PANTHER); IPR016024 (SUPERFAMILY)
Aqu2.1.41671_001	102.602	0.673388	0.219233	3.07156	0.00212942	0.0440005	UP	K10402	KIF20	kinesin family member 20	kinesin-like protein kif20a-like	1291	20	0	0.554	8	F:GO:0005524; F:GO:0008017; F:GO:0003777; P:GO:0007018; C:GO:0005871; C:GO:0005874; C:GO:0005794; P:GO:0000910		Coil (COILS); Coil (COILS); Coil (COILS); Coil (COILS); Coil (COILS); Coil (COILS); Coil (COILS); Coil (COILS); Coil (COILS); Coil (COILS); IPR001752 (PRINTS); IPR001752 (SMART); IPR001752 (PFAM); IPR001752 (G3DSA:3.40.850.GENE3D); IPR027640 (PANTHER); IPR027326 (PTHR24115:PANTHER); IPR001752 (PROSITE_PROFILES); IPR027417 (SUPERFAMILY)
Aqu2.1.41681_001	92.5785	-1.09369	0.277349	-3.94338	8.03427e-05	0.00435495	DOWN				troponin slow skeletal and cardiac muscles-like	851	20	3.57e-09	0.693	2	P:GO:0060048; F:GO:0005509	-	Coil (COILS); Coil (COILS); IPR002048 (SMART); IPR011992 (G3DSA:1.10.238.GENE3D); IPR011992 (G3DSA:1.10.238.GENE3D); IPR011992 (PFAM); PTHR23064:SF2 (PANTHER); PTHR23064 (PANTHER); IPR018247 (PROSITE_PATTERNS); IPR002048 (PROSITE_PROFILES); IPR002048 (PROSITE_PROFILES); SSF47473 (SUPERFAMILY)
Aqu2.1.41683_001	105.745	-1.34852	0.379426	-3.55412	0.000379248	0.0135134	DOWN				deleted in malignant brain tumors 1	295	20	5.55e-76	0.5845	3	F:GO:0005044; C:GO:0016020; P:GO:0007165	-	IPR001190 (PRINTS); IPR017448 (SMART); IPR001190 (PFAM); G3DSA:3.10.250.10 (GENE3D); PTHR19331 (PANTHER); IPR001190 (PROSITE_PATTERNS); NON_CYTOPLASMIC_DOMAIN (PHOBIUS); TRANSMEMBRANE (PHOBIUS); CYTOPLASMIC_DOMAIN (PHOBIUS); IPR001190 (PROSITE_PROFILES); IPR017448 (SUPERFAMILY); TMhelix (TMHMM)
Aqu2.1.41769_001	1824.56	0.593886	0.183542	3.2357	0.00121346	0.0300868	UP	K03243	EIF5B	translation initiation factor 5B	eukaryotic translation initiation factor 5b	1206	20	0	0.8145	6	F:GO:0003743; P:GO:0006184; F:GO:0003924; F:GO:0005525; C:GO:0005840; P:GO:0006446	-	Coil (COILS); Coil (COILS); IPR000795 (PRINTS); IPR023115 (G3DSA:3.40.50.GENE3D); IPR004161 (PFAM); PF14578 (PFAM); IPR000795 (PFAM); G3DSA:2.40.30.10 (GENE3D); G3DSA:3.40.50.300 (GENE3D); IPR005225 (TIGRFAM); IPR023115 (PFAM); PTHR23115 (PANTHER); IPR015760 (PTHR23115:PANTHER); IPR027417 (SUPERFAMILY); IPR023115 (SUPERFAMILY); IPR009000 (SUPERFAMILY)
Aqu2.1.41940_001	248.418	1.27255	0.295624	4.30463	1.67265e-05	0.00137323	UP	K04496	CTBP	C-terminal binding protein	c-terminal-binding protein 1	346	20	0	0.6735	12	P:GO:0050872; P:GO:0000122; F:GO:0051287; C:GO:0017053; C:GO:0005737; F:GO:0016616; C:GO:0005667; P:GO:0035067; F:GO:0003700; P:GO:0055114; F:GO:0008134; P:GO:0045449	EC:1.1.1.0	IPR006139 (PFAM); IPR016040 (G3DSA:3.40.50.GENE3D); IPR006140 (PFAM); PTHR10996 (PANTHER); PTHR10996:SF11 (PANTHER); SSF52283 (SUPERFAMILY); SSF51735 (SUPERFAMILY)
Aqu2.1.41949_001	91.6875	1.32944	0.297203	4.47318	7.70643e-06	0.000731017	UP				serine hydrolase-like protein 2 isoform x1	313	20	1.9e-45	0.5	1	F:GO:0016787		G3DSA:3.40.50.1820 (GENE3D); PF12697 (PFAM); PTHR10992:SF97 (PANTHER); PTHR10992 (PANTHER); SSF53474 (SUPERFAMILY)
Aqu2.1.41960_001	41.7445	1.07804	0.328582	3.2809	0.00103478	0.0272045	UP				tnf receptor-associated factor 4-like	393	20	4.23e-113	0.5855	16	P:GO:0000209; F:GO:0004871; P:GO:0051865; P:GO:0043507; P:GO:0046849; P:GO:0001503; P:GO:0048468; P:GO:0043123; F:GO:0004842; P:GO:0050852; P:GO:0007250; P:GO:0009887; P:GO:0070498; P:GO:0045672; P:GO:0031666; F:GO:0005515	EC:6.3.2.19	Coil (COILS); G3DSA:2.60.210.10 (GENE3D); IPR002083 (PFAM); IPR027139 (PTHR10131:PANTHER); PTHR10131 (PANTHER); IPR002083 (PROSITE_PROFILES); IPR008974 (SUPERFAMILY)
Aqu2.1.41969_001	83.4021	-1.67762	0.429407	-3.90683	9.35132e-05	0.00495408	DOWN				protein	1201	8	2.52e-28	0.4163	0	-		IPR006626 (SMART); TRANSMEMBRANE (PHOBIUS); NON_CYTOPLASMIC_DOMAIN (PHOBIUS); NON_CYTOPLASMIC_DOMAIN (PHOBIUS); CYTOPLASMIC_DOMAIN (PHOBIUS); NON_CYTOPLASMIC_DOMAIN (PHOBIUS); CYTOPLASMIC_DOMAIN (PHOBIUS); TRANSMEMBRANE (PHOBIUS); TRANSMEMBRANE (PHOBIUS); NON_CYTOPLASMIC_DOMAIN (PHOBIUS); TRANSMEMBRANE (PHOBIUS); TRANSMEMBRANE (PHOBIUS); TRANSMEMBRANE (PHOBIUS); NON_CYTOPLASMIC_DOMAIN (PHOBIUS); …
Aqu2.1.42001_001	88.407	2.56586	0.551711	4.65073	3.30763e-06	0.000359967	UP				helicase with zinc finger domain 2	3692	20	0	0.4755	2	P:GO:0007165; F:GO:0005515		Coil (COILS); Coil (COILS); Coil (COILS); Coil (COILS); Coil (COILS); Coil (COILS); IPR000488 (SMART); IPR000488 (PFAM); PF13086 (PFAM); IPR011029 (G3DSA:1.10.533.GENE3D); G3DSA:3.40.50.300 (GENE3D); G3DSA:3.40.50.300 (GENE3D); PF13087 (PFAM); PTHR10887 (PANTHER); NON_CYTOPLASMIC_DOMAIN (PHOBIUS); TRANSMEMBRANE (PHOBIUS); TRANSMEMBRANE (PHOBIUS); CYTOPLASMIC_DOMAIN (PHOBIUS); NON_CYTOPLASMIC_DOMA…
Aqu2.1.42005_001	60.4692	-4.36842	1.36585	-3.19832	0.00138232	0.0328902	DOWN				elongation factor 2	251	20	1.56e-120	0.54	4	P:GO:0006468; F:GO:0005524; F:GO:0004674; P:GO:0009069	EC:2.7.11.0	IPR004166 (SMART); IPR004166 (PFAM); PTHR14187:SF29 (PANTHER); PTHR14187 (PANTHER); IPR004166 (PROSITE_PROFILES); IPR011009 (SUPERFAMILY)
Aqu2.1.42015_001	177.412	1.41906	0.333075	4.26048	2.03988e-05	0.00160887	UP	K04459	DUSP	dual specificity MAP kinase phosphatase [EC:3.1.3.16 3.1.3.48]	dual specificity protein phosphatase 1	461	20	0	0.599	4	F:GO:0004725; F:GO:0017017; P:GO:0035335; P:GO:0006570	EC:3.1.3.48	IPR008343 (PRINTS); IPR001763 (SMART); IPR020422 (SMART); IPR001763 (G3DSA:3.40.250.GENE3D); IPR001763 (PFAM); IPR000340 (PFAM); G3DSA:3.90.190.10 (GENE3D); IPR024950 (PANTHER); IPR016130 (PROSITE_PATTERNS); IPR000387 (PROSITE_PROFILES); IPR020422 (PROSITE_PROFILES); IPR001763 (PROSITE_PROFILES); IPR001763 (SUPERFAMILY); SSF52799 (SUPERFAMILY)
Aqu2.1.42031_001	248.273	0.840115	0.228264	3.68046	0.000232813	0.0094464	UP				lymphocyte cytosolic protein 2	1159	2	6.59e-14	0.575	1	F:GO:0005515		IPR000980 (PRINTS); IPR001660 (SMART); IPR000980 (SMART); IPR000980 (G3DSA:3.30.505.GENE3D); IPR021129 (PFAM); IPR000980 (PFAM); IPR013761 (G3DSA:1.10.150.GENE3D); PTHR14098:SF11 (PANTHER); PTHR14098 (PANTHER); IPR001660 (PROSITE_PROFILES); IPR000980 (PROSITE_PROFILES); IPR013761 (SUPERFAMILY); SSF55550 (SUPERFAMILY)
Aqu2.1.42046_001	69.0865	1.3753	0.335715	4.09662	4.19224e-05	0.00275023	UP	K16307	CDC42BP	serine/threonine-protein kinase MRCK [EC:2.7.11.1]	serine threonine-protein kinase mrck alpha isoform x3	1554	20	0	0.6215	9	F:GO:0005083; P:GO:0006468; P:GO:0035556; F:GO:0004674; F:GO:0046872; P:GO:0031532; F:GO:0005543; F:GO:0005524; P:GO:0009069	EC:2.7.11.0	Coil (COILS); Coil (COILS); Coil (COILS); Coil (COILS); Coil (COILS); IPR000961 (SMART); IPR002290 (SMART); IPR001849 (SMART); IPR001180 (SMART); IPR002219 (SMART); IPR011993 (G3DSA:2.30.29.GENE3D); G3DSA:3.30.60.20 (GENE3D); IPR002219 (PFAM); G3DSA:3.30.200.20 (GENE3D); G3DSA:1.20.5.340 (GENE3D); IPR000719 (PFAM); IPR001180 (PFAM); G3DSA:1.10.510.10 (GENE3D); IPR026611 (PTHR22988:PANTHER); PTHR2…
Aqu2.1.42052_001	23.149	1.57937	0.481047	3.2832	0.00102635	0.0270335	UP	K04361	EGFR	epidermal growth factor receptor [EC:2.7.10.1]	epidermal growth factor receptor-like	1434	20	0	0.5255	5	P:GO:0006468; C:GO:0016020; F:GO:0005524; F:GO:0004714; P:GO:0007169	EC:2.7.10.0	IPR001245 (PRINTS); IPR006212 (SMART); IPR020635 (SMART); PF14843 (PFAM); IPR000494 (G3DSA:3.80.20.GENE3D); G3DSA:3.30.200.20 (GENE3D); IPR000494 (G3DSA:3.80.20.GENE3D); IPR006211 (PFAM); IPR000494 (PFAM); G3DSA:2.10.220.10 (GENE3D); G3DSA:2.10.220.10 (GENE3D); G3DSA:2.10.220.10 (GENE3D); IPR001245 (PFAM); G3DSA:1.10.510.10 (GENE3D); PTHR24416:SF95 (PANTHER); PTHR24416 (PANTHER); IPR017441 (PROSI…
Aqu2.1.42057_001	318.07	-0.748785	0.198797	-3.76658	0.000165502	0.00742325	DOWN	K13403	MTHFD2	methylenetetrahydrofolate dehydrogenase(NAD+) / 5,10-methenyltetrahydrofolate cyclohydrolase [EC:1.5.1.15 3.5.4.9]	bifunctional methylenetetrahydrofolate dehydrogenase mitochondrial	342	20	0	0.712	4	P:GO:0055114; F:GO:0004488; P:GO:0009396; P:GO:0046487	EC:1.5.1.5	IPR000672 (PRINTS); IPR016040 (G3DSA:3.40.50.GENE3D); G3DSA:3.40.192.10 (GENE3D); IPR020630 (PFAM); IPR020631 (PFAM); PTHR10025 (PANTHER); PTHR10025:SF17 (PANTHER); IPR020867 (PROSITE_PATTERNS); IPR020867 (PROSITE_PATTERNS); IPR000672 (HAMAP); SSF53223 (SUPERFAMILY); SSF51735 (SUPERFAMILY)
Aqu2.1.42072_001	162.834	0.705719	0.172078	4.10116	4.11093e-05	0.00272233	UP	K08576	CAPN7	calpain-7 [EC:3.4.22.-]	calpain-7	850	20	0	0.585	3	F:GO:0004198; P:GO:0006508; C:GO:0005622		IPR022684 (PRINTS); IPR001300 (SMART); IPR007330 (PFAM); G3DSA:2.60.120.380 (GENE3D); G3DSA:3.90.70.10 (GENE3D); G3DSA:1.20.58.280 (GENE3D); IPR001300 (PFAM); PTHR10183:SF22 (PANTHER); PTHR10183 (PANTHER); IPR001300 (PROSITE_PROFILES); SSF54001 (SUPERFAMILY); SSF116846 (SUPERFAMILY); IPR022682 (SUPERFAMILY)
Aqu2.1.42105_001	94.2781	1.05223	0.239323	4.3967	1.09911e-05	0.000964399	UP	K19366	SPG20	spartin	spartin isoform x2	558	20	3.17e-44	0.4725	4	P:GO:0044763; P:GO:0007275; C:GO:0005737; P:GO:0065007	-	Coil (COILS); IPR007330 (SMART); IPR009686 (PFAM); G3DSA:1.20.58.280 (GENE3D); PTHR21068:SF10 (PANTHER); PTHR21068 (PANTHER); SSF116846 (SUPERFAMILY)
Aqu2.1.42150_001	415.555	0.925865	0.2668	3.47026	0.000519957	0.0166504	UP	K07200	PRKAG	5'-AMP-activated protein kinase, regulatory gamma subunit	5 -amp-activated protein kinase subunit gamma-2- partial	580	20	0	0.7805	19	F:GO:0008603; P:GO:0007243; F:GO:0030295; F:GO:0016208; F:GO:0019901; P:GO:0006110; C:GO:0031588; P:GO:0006469; F:GO:0043531; P:GO:0005977; P:GO:0045860; P:GO:0019217; F:GO:0004862; P:GO:0010800; F:GO:0004679; F:GO:0008607; F:GO:0005524; C:GO:0005952; P:GO:0009069	-	IPR000644 (SMART); G3DSA:3.10.580.10 (GENE3D); IPR000644 (PFAM); PTHR13780:SF13 (PANTHER); PTHR13780 (PANTHER); IPR000644 (PROSITE_PROFILES); IPR000644 (PROSITE_PROFILES); IPR000644 (PROSITE_PROFILES); IPR000644 (PROSITE_PROFILES); SSF54631 (SUPERFAMILY); SSF54631 (SUPERFAMILY)
Aqu2.1.42167_001	38.9183	-1.02592	0.315507	-3.25166	0.00114735	0.0289705	DOWN				breast cancer type 1 susceptibility protein homolog	150	20	1.58e-103	0.6335	7	F:GO:0003677; P:GO:0016567; F:GO:0004842; C:GO:0005634; F:GO:0008270; P:GO:0006281; F:GO:0005515	EC:6.3.2.19	IPR001841 (SMART); IPR013083 (G3DSA:3.30.40.GENE3D); IPR018957 (PFAM); IPR011364 (PANTHER); IPR017907 (PROSITE_PATTERNS); IPR001841 (PROSITE_PROFILES); SSF57850 (SUPERFAMILY)
Aqu2.1.42168_001	126.704	-0.944715	0.283631	-3.33079	0.000866006	0.0239328	DOWN				---NA---	358	0			0	-		G3DSA:2.10.60.10 (GENE3D); G3DSA:2.10.60.10 (GENE3D); SIGNAL_PEPTIDE_N_REGION (PHOBIUS); TRANSMEMBRANE (PHOBIUS); NON_CYTOPLASMIC_DOMAIN (PHOBIUS); SIGNAL_PEPTIDE (PHOBIUS); SIGNAL_PEPTIDE_C_REGION (PHOBIUS); CYTOPLASMIC_DOMAIN (PHOBIUS); SIGNAL_PEPTIDE_H_REGION (PHOBIUS); SignalP-noTM (SIGNALP_EUK); SSF57302 (SUPERFAMILY); SSF57302 (SUPERFAMILY); TMhelix (TMHMM)
Aqu2.1.42172_001	20.7157	-1.59748	0.5225	-3.05738	0.0022328	0.0450833	DOWN	K15716	ZSWIM2	E3 ubiquitin-protein ligase ZSWIM2 [EC:2.3.2.27]	e3 ubiquitin-protein ligase zswim2	629	20	0	0.567	3	P:GO:0009987; F:GO:0008270; F:GO:0005515	-	IPR000433 (SMART); IPR001841 (SMART); IPR013083 (G3DSA:3.30.40.GENE3D); IPR001841 (PFAM); IPR013083 (G3DSA:3.30.40.GENE3D); IPR007527 (PFAM); IPR000433 (PFAM); PTHR21540 (PANTHER); PTHR21540:SF0 (PANTHER); IPR000433 (PROSITE_PATTERNS); IPR001841 (PROSITE_PROFILES); IPR019787 (PROSITE_PROFILES); IPR000433 (PROSITE_PROFILES); IPR007527 (PROSITE_PROFILES); IPR001841 (PROSITE_PROFILES); SSF57850 (SUP…
Aqu2.1.42178_001	101.449	-0.715031	0.196773	-3.63378	0.000279303	0.0108319	DOWN				protein lin-9 homolog	598	20	7.96e-89	0.5725	5	C:GO:0005730; F:GO:0005515; P:GO:0007049; C:GO:0017053; P:GO:0006351	-	Coil (COILS); IPR010561 (PFAM); IPR028305 (PTHR21689:PANTHER); IPR010561 (PANTHER)
Aqu2.1.42191_001	218.178	1.08073	0.309136	3.49596	0.000472367	0.0157146	UP				insulin-like growth factor 2 mrna-binding protein 1-like	714	20	4.14e-74	0.576	2	F:GO:0003723; F:GO:0000166		IPR000504 (SMART); IPR004087 (SMART); IPR000504 (PFAM); G3DSA:3.30.1370.10 (GENE3D); IPR012677 (G3DSA:3.30.70.GENE3D); IPR004088 (PFAM); G3DSA:3.30.1370.10 (GENE3D); IPR012677 (G3DSA:3.30.70.GENE3D); PF14259 (PFAM); PTHR10288:SF59 (PANTHER); PTHR10288 (PANTHER); IPR004088 (PROSITE_PROFILES); IPR004088 (PROSITE_PROFILES); IPR000504 (PROSITE_PROFILES); SSF54791 (SUPERFAMILY); SSF54791 (SUPERFAMILY)…
Aqu2.1.42193_001	156.208	1.20256	0.293376	4.09904	4.14861e-05	0.00273438	UP	K12236	NFX1	transcriptional repressor NF-X1	transcriptional repressor nf-x1-like	1145	20	0	0.572	6	P:GO:0006355; F:GO:0003700; F:GO:0008270; C:GO:0005634; F:GO:0003676; F:GO:0005515		Coil (COILS); IPR000967 (SMART); IPR001374 (SMART); G3DSA:3.30.1370.50 (GENE3D); IPR001374 (PFAM); IPR000967 (PFAM); PTHR12360:SF0 (PANTHER); PTHR12360 (PANTHER); IPR019786 (PROSITE_PATTERNS); IPR001841 (PROSITE_PROFILES); IPR019787 (PROSITE_PROFILES); IPR001374 (PROSITE_PROFILES); SSF82708 (SUPERFAMILY); SSF57850 (SUPERFAMILY)
Aqu2.1.42197_001	311.502	0.632542	0.199322	3.17347	0.00150627	0.0347806	UP				PREDICTED: hypothetical protein LOC100631641 [Amphimedon queenslandica]	751	1	0	0.99	0	-		no IPS match
Aqu2.1.42198_001	58.0764	1.27586	0.335659	3.80106	0.000144081	0.00667575	UP				protein kinase	765	20	1.08e-28	0.483	3	F:GO:0005524; P:GO:0006468; F:GO:0004674	-	Coil (COILS); IPR002290 (SMART); G3DSA:1.10.510.10 (GENE3D); G3DSA:3.30.200.20 (GENE3D); IPR000719 (PFAM); PTHR24361 (PANTHER); PTHR24361:SF129 (PANTHER); IPR017441 (PROSITE_PATTERNS); IPR008271 (PROSITE_PATTERNS); IPR000719 (PROSITE_PROFILES); IPR011009 (SUPERFAMILY)
Aqu2.1.42242_001	45.4791	-0.817622	0.225678	-3.62297	0.000291244	0.0110807	DOWN				PREDICTED: hypothetical protein LOC100634423 [Amphimedon queenslandica]	524	1	0	1	1	F:GO:0005543	-	IPR001849 (SMART); IPR011993 (G3DSA:2.30.29.GENE3D); IPR001849 (PFAM); IPR001849 (PROSITE_PROFILES); SSF50729 (SUPERFAMILY)
Aqu2.1.42288_001	29.5573	-1.68923	0.537951	-3.14012	0.00168877	0.0377525	DOWN	K00572	WNT7	wingless-type MMTV integration site family, member 7	protein wnt-7b	408	20	0	0.5485	26	P:GO:0048468; P:GO:0016055; P:GO:0060669; P:GO:0072044; P:GO:0009966; F:GO:0005102; P:GO:0042592; P:GO:0016043; P:GO:0030900; P:GO:0002009; P:GO:0044237; C:GO:0005737; P:GO:0030182; P:GO:0072207; C:GO:0005578; P:GO:0045595; P:GO:0048523; P:GO:0048522; P:GO:0008283; P:GO:0030855; P:GO:0048514; P:GO:0007389; P:GO:0051239; P:GO:0010604; P:GO:0030324; P:GO:0009887	-	IPR005817 (PRINTS); IPR005817 (SMART); IPR005817 (PFAM); IPR005817 (PANTHER); SIGNAL_PEPTIDE (PHOBIUS); NON_CYTOPLASMIC_DOMAIN (PHOBIUS); SIGNAL_PEPTIDE_H_REGION (PHOBIUS); SIGNAL_PEPTIDE_N_REGION (PHOBIUS); SIGNAL_PEPTIDE_C_REGION (PHOBIUS)
Aqu2.1.42293_001	288.112	0.449025	0.14343	3.13062	0.00174436	0.0386264	UP	K03178	UBE1	ubiquitin-activating enzyme E1 [EC:6.2.1.45]	ubiquitin-like modifier-activating enzyme 1 isoform x3	978	20	0	0.7185	4	F:GO:0016874; F:GO:0008641; P:GO:0006464; F:GO:0005524	-	IPR000011 (PRINTS); IPR018965 (SMART); IPR000594 (PFAM); IPR019572 (PFAM); IPR018075 (TIGRFAM); IPR000127 (PFAM); IPR016040 (G3DSA:3.40.50.GENE3D); IPR018965 (PFAM); IPR016040 (G3DSA:3.40.50.GENE3D); IPR023280 (G3DSA:1.10.3240.GENE3D); PTHR10953:SF4 (PANTHER); PTHR10953 (PANTHER); IPR018074 (PROSITE_PATTERNS); CYTOPLASMIC_DOMAIN (PHOBIUS); TRANSMEMBRANE (PHOBIUS); NON_CYTOPLASMIC_DOMAIN (PHOBIUS)…
Aqu2.1.42527_001	12.6178	1.6049	0.402087	3.99142	6.56779e-05	0.00379445	UP	K02540	MCM2	DNA replication licensing factor MCM2 [EC:3.6.4.12]	dna replication licensing factor mcm2	878	20	0	0.8515	18	C:GO:0000785; F:GO:0042393; P:GO:0071353; P:GO:0006268; P:GO:0030174; F:GO:0046872; F:GO:0003688; C:GO:0042555; F:GO:0016887; C:GO:0005664; F:GO:0003682; P:GO:0006200; P:GO:0006334; F:GO:0005524; F:GO:0003678; P:GO:0007049; C:GO:0046809; C:GO:0005657	EC:3.6.1.3	IPR001208 (PRINTS); IPR008045 (PRINTS); IPR001208 (SMART); IPR012340 (G3DSA:2.40.50.GENE3D); IPR008045 (PFAM); G3DSA:3.40.50.300 (GENE3D); IPR027925 (PFAM); IPR001208 (PFAM); G3DSA:3.30.1640.10 (GENE3D); PTHR11630 (PANTHER); PTHR11630:SF44 (PANTHER); IPR018525 (PROSITE_PATTERNS); IPR001208 (PROSITE_PROFILES); IPR012340 (SUPERFAMILY); IPR027417 (SUPERFAMILY)
Aqu2.1.42531_001	420.662	0.812212	0.268381	3.02633	0.00247539	0.0487405	UP				von willebrand factor a domain-containing protein 5a-like	826	20	0	0.546	3	C:GO:0016021; P:GO:0016192; C:GO:0005634	-	IPR002035 (SMART); PF13768 (PFAM); IPR002035 (G3DSA:3.40.50.GENE3D); G3DSA:1.20.5.110 (GENE3D); IPR013694 (PFAM); PTHR10338:SF39 (PANTHER); PTHR10338 (PANTHER); IPR013694 (PROSITE_PROFILES); IPR001388 (PROSITE_PROFILES); IPR002035 (PROSITE_PROFILES); SSF53300 (SUPERFAMILY); SSF58038 (SUPERFAMILY)
Aqu2.1.42542_001	121.951	0.52987	0.162195	3.26688	0.00108742	0.0282185	UP	K14327	UPF2	regulator of nonsense transcripts 2	regulator of nonsense transcripts 2 isoform x1	1183	20	0	0.6145	2	F:GO:0005515; F:GO:0003723		Coil (COILS); Coil (COILS); Coil (COILS); Coil (COILS); IPR003890 (SMART); IPR016021 (G3DSA:1.25.40.GENE3D); IPR007193 (PFAM); IPR003890 (PFAM); PTHR12839 (PANTHER); IPR016024 (SUPERFAMILY); IPR016024 (SUPERFAMILY); IPR016024 (SUPERFAMILY)
Aqu2.1.42574_001	298.768	3.15517	0.354004	8.9128	4.97614e-19	2.32867e-15	UP	K00799	GST	glutathione S-transferase [EC:2.5.1.18]	glutathione transferase omega-1	252	20	0	0.585	6	P:GO:0044763; F:GO:0004364; C:GO:0005737; P:GO:0006749; P:GO:0006803; F:GO:0005515	EC:2.5.1.18	IPR005442 (PRINTS); IPR012336 (G3DSA:3.40.30.GENE3D); IPR004045 (PFAM); IPR010987 (G3DSA:1.20.1050.GENE3D); PTHR11260 (PANTHER); PTHR11260:SF78 (PANTHER); IPR004045 (PROSITE_PROFILES); IPR010987 (PROSITE_PROFILES); IPR012336 (SUPERFAMILY); IPR010987 (SUPERFAMILY)
Aqu2.1.42575_001	213.331	0.799806	0.237071	3.3737	0.000741655	0.0215571	UP				disintegrin and metalloproteinase domain-containing protein 10-like	188	20	1.31e-23	0.4965	6	P:GO:0048856; P:GO:0007275; P:GO:0044767; P:GO:0007219; F:GO:0004222; P:GO:0006509	-	PTHR11905 (PANTHER); IPR027053 (PTHR11905:PANTHER); CYTOPLASMIC_DOMAIN (PHOBIUS); TRANSMEMBRANE (PHOBIUS); NON_CYTOPLASMIC_DOMAIN (PHOBIUS); TMhelix (TMHMM)
Aqu2.1.42577_001	1075.43	0.878818	0.256612	3.4247	0.000615486	0.0188664	UP				uncharacterized protein loc100185713	211	11	1.62e-150	0.5109	0	-		TRANSMEMBRANE (PHOBIUS); CYTOPLASMIC_DOMAIN (PHOBIUS); SIGNAL_PEPTIDE_C_REGION (PHOBIUS); SIGNAL_PEPTIDE_N_REGION (PHOBIUS); SIGNAL_PEPTIDE_H_REGION (PHOBIUS); SIGNAL_PEPTIDE (PHOBIUS); NON_CYTOPLASMIC_DOMAIN (PHOBIUS); SignalP-noTM (SIGNALP_EUK); SignalP-noTM (SIGNALP_GRAM_NEGATIVE); SignalP-TM (SIGNALP_GRAM_POSITIVE); TMhelix (TMHMM)
Aqu2.1.42585_001	84.7166	0.693338	0.200385	3.46002	0.00054013	0.0170402	UP	K01886	QARS	glutaminyl-tRNA synthetase [EC:6.1.1.18]	glutamine--trna ligase	761	20	0	0.77	4	F:GO:0004819; F:GO:0005524; C:GO:0005737; P:GO:0006425	EC:6.1.1.18	IPR000924 (PRINTS); G3DSA:3.90.800.10 (GENE3D); IPR014729 (G3DSA:3.40.50.GENE3D); IPR020061 (G3DSA:1.10.1160.GENE3D); IPR007638 (PFAM); IPR004514 (TIGRFAM); IPR020058 (PFAM); IPR020059 (PFAM); IPR007639 (PFAM); IPR020056 (G3DSA:2.40.240.GENE3D); PTHR10119:SF15 (PANTHER); IPR000924 (PANTHER); IPR001412 (PROSITE_PATTERNS); SSF52374 (SUPERFAMILY); IPR011035 (SUPERFAMILY)
Aqu2.1.42599_001	197.955	-0.902884	0.281237	-3.2104	0.00132551	0.0320032	DOWN				protein fam72a-like	156	20	1.16e-111	0.706	1	C:GO:0005575		IPR026768 (PFAM); IPR026768 (PANTHER)
Aqu2.1.42643_001	23.0462	-2.53758	0.576218	-4.40385	1.06347e-05	0.000938993	DOWN				---NA---	137	0			0	-		no IPS match
Aqu2.1.42672_001	40.9274	0.962388	0.284821	3.37892	0.000727707	0.0212824	UP				methyltransferase-like protein 10	226	20	1.83e-162	0.68	2	F:GO:0008168; P:GO:0032259	EC:2.1.1.0	IPR025714 (PFAM); G3DSA:3.40.50.150 (GENE3D); PTHR12843:SF0 (PANTHER); IPR026635 (PANTHER); SSF53335 (SUPERFAMILY)
Aqu2.1.42680_001	28.8715	1.60349	0.399531	4.01344	5.98412e-05	0.00354477	UP	K04357	EGF	epidermal growth factor	neurogenic locus notch homolog protein 1- partial	2506	20	0	0.5025	5	F:GO:0005515; F:GO:0005509; P:GO:0006810; C:GO:0016020; F:GO:0005215		IPR000742 (SMART); IPR000033 (SMART); IPR001881 (SMART); IPR000742 (PFAM); IPR011042 (G3DSA:2.120.10.GENE3D); IPR026823 (PFAM); G3DSA:2.10.25.10 (GENE3D); G3DSA:2.10.25.10 (GENE3D); PF14670 (PFAM); IPR013032 (PFAM); G3DSA:2.10.25.10 (GENE3D); G3DSA:2.10.25.10 (GENE3D); G3DSA:2.170.300.10 (GENE3D); G3DSA:2.10.25.10 (GENE3D); G3DSA:2.10.25.10 (GENE3D); G3DSA:2.10.25.10 (GENE3D); G3DSA:2.10.25.10 (G…
Aqu2.1.42695_001	321.55	0.454405	0.125926	3.6085	0.000307978	0.0115917	UP	K10592	HUWE1	E3 ubiquitin-protein ligase HUWE1 [EC:2.3.2.26]	e3 ubiquitin-protein ligase huwe1	4600	20	0	0.554	5	P:GO:0044763; P:GO:0016567; C:GO:0005634; F:GO:0004842; F:GO:0005515	-	Coil (COILS); IPR000569 (SMART); IPR015940 (SMART); G3DSA:3.30.2160.10 (GENE3D); G3DSA:1.10.8.10 (GENE3D); IPR010314 (PFAM); IPR004170 (PFAM); IPR000569 (PFAM); IPR010309 (PFAM); IPR025527 (PFAM); IPR000449 (PFAM); PTHR11254 (PANTHER); PTHR11254:SF155 (PANTHER); TRANSMEMBRANE (PHOBIUS); CYTOPLASMIC_DOMAIN (PHOBIUS); NON_CYTOPLASMIC_DOMAIN (PHOBIUS); IPR000569 (PROSITE_PROFILES); IPR004170 (PROSIT…
Aqu2.1.42733_001	366.293	-1.08234	0.291713	-3.71029	0.000207021	0.00870167	DOWN				small lysine-rich protein 1	128	11	2.37e-52	0.6082	0	-		no IPS match
Aqu2.1.42779_001	99.4612	0.756531	0.247147	3.06105	0.0022056	0.044876	UP				nadph-dependent fmn reductase	119	20	1.78e-30	0.6685	1	F:GO:0016491		IPR005025 (PFAM); G3DSA:3.40.50.360 (GENE3D); PTHR30543 (PANTHER); PTHR30543:SF1 (PANTHER); SSF52218 (SUPERFAMILY)
Aqu2.1.42782_001	15.553	-1.96176	0.553758	-3.54263	0.000396165	0.0140449	DOWN				---NA---	128	0			0	-		no IPS match
Aqu2.1.43102_001	61.0869	0.884182	0.250745	3.52622	0.00042153	0.0146845	UP	K01754	E4.3.1.19	threonine dehydratase [EC:4.3.1.19]	threo-3-hydroxyaspartate ammonia-lyase-like	443	20	0	0.7355	1	P:GO:0008152	-	IPR001926 (PFAM); G3DSA:3.40.50.1100 (GENE3D); PTHR10314 (PANTHER); PTHR10314:SF17 (PANTHER); IPR001926 (SUPERFAMILY)
Aqu2.1.43252_001	136.766	-5.96455	1.41378	-4.21887	2.45525e-05	0.00186889	DOWN				dispanin subfamily a member 2b-like	181	20	9.79e-44	0.519	2	P:GO:0009607; C:GO:0016021	-	IPR007593 (PFAM); NON_CYTOPLASMIC_DOMAIN (PHOBIUS); NON_CYTOPLASMIC_DOMAIN (PHOBIUS); TRANSMEMBRANE (PHOBIUS); TRANSMEMBRANE (PHOBIUS); CYTOPLASMIC_DOMAIN (PHOBIUS); TMhelix (TMHMM); TMhelix (TMHMM); TMhelix (TMHMM)
Aqu2.1.43256_001	326.319	0.571533	0.144846	3.94581	7.95318e-05	0.0043277	UP	K12580	CNOT3	CCR4-NOT transcription complex subunit 3	ccr4-not transcription complex subunit 3-like isoform x1	947	20	0	0.842	2	C:GO:0005634; P:GO:0006355	-	Coil (COILS); Coil (COILS); IPR012270 (PIRSF); IPR007207 (PFAM); IPR007282 (PFAM); PTHR23326 (PANTHER); PTHR23326:SF0 (PANTHER)
Aqu2.1.43258_001	7.94719	1.88666	0.568226	3.32027	0.000899303	0.0244677	UP				signal transducer	602	20	9.34e-55	0.451	2	P:GO:0038032; F:GO:0008270		IPR016137 (SMART); IPR001781 (SMART); G3DSA:1.10.167.10 (GENE3D); IPR000342 (PFAM); IPR001781 (G3DSA:2.10.110.GENE3D); IPR001781 (PFAM); IPR001781 (G3DSA:2.10.110.GENE3D); PTHR24216 (PANTHER); IPR001781 (PROSITE_PATTERNS); IPR001781 (PROSITE_PROFILES); IPR001781 (PROSITE_PROFILES); IPR016137 (PROSITE_PROFILES); IPR016137 (SUPERFAMILY)
Aqu2.1.43267_001	1230.38	0.661365	0.204118	3.24012	0.00119481	0.029794	UP				proline-rich transmembrane protein 1-like	335	20	3.22e-72	0.5345	2	P:GO:0009607; C:GO:0016021	-	IPR007593 (PFAM); NON_CYTOPLASMIC_DOMAIN (PHOBIUS); TRANSMEMBRANE (PHOBIUS); NON_CYTOPLASMIC_DOMAIN (PHOBIUS); TRANSMEMBRANE (PHOBIUS); TRANSMEMBRANE (PHOBIUS); TRANSMEMBRANE (PHOBIUS); NON_CYTOPLASMIC_DOMAIN (PHOBIUS); CYTOPLASMIC_DOMAIN (PHOBIUS); CYTOPLASMIC_DOMAIN (PHOBIUS); TMhelix (TMHMM); TMhelix (TMHMM); TMhelix (TMHMM); TMhelix (TMHMM)
Aqu2.1.43340_001	66.6322	-0.807274	0.263379	-3.06507	0.00217618	0.04451	DOWN	K19685	TTC26	intraflagellar transport protein 56	tetratricopeptide repeat protein 26	557	20	0	0.7835	5	C:GO:0072372; P:GO:0042384; C:GO:0036064; P:GO:0008594; F:GO:0005515	-	IPR011990 (G3DSA:1.25.40.GENE3D); IPR011990 (G3DSA:1.25.40.GENE3D); IPR011990 (G3DSA:1.25.40.GENE3D); PF13414 (PFAM); PTHR14781 (PANTHER); PTHR14781:SF0 (PANTHER); IPR013026 (PROSITE_PROFILES); SSF48452 (SUPERFAMILY); SSF48452 (SUPERFAMILY)
Aqu2.1.43350_001	31.2425	-2.88258	0.738621	-3.90266	9.51431e-05	0.00499048	DOWN				caspase-7	513	20	7.37e-166	0.526	7	P:GO:0006508; P:GO:0006915; F:GO:0004197; P:GO:0006869; F:GO:0008289; C:GO:0005576; P:GO:0042157	-	IPR015917 (SMART); G3DSA:3.40.50.1460 (GENE3D); IPR011600 (PFAM); IPR008405 (PFAM); IPR008405 (PANTHER); TRANSMEMBRANE (PHOBIUS); TRANSMEMBRANE (PHOBIUS); NON_CYTOPLASMIC_DOMAIN (PHOBIUS); CYTOPLASMIC_DOMAIN (PHOBIUS); CYTOPLASMIC_DOMAIN (PHOBIUS); IPR001309 (PROSITE_PROFILES); SSF52129 (SUPERFAMILY); TMhelix (TMHMM); TMhelix (TMHMM)
Aqu2.1.43418_001	64.1948	1.13793	0.216583	5.25403	1.48805e-07	2.86174e-05	UP	K16738	NDE1	nuclear distribution protein NudE	nuclear distribution protein nude homolog 1	326	20	0	0.6485	7	P:GO:0021987; C:GO:0005813; C:GO:0000776; F:GO:0005515; P:GO:0000132; C:GO:0005737; P:GO:0051303	-	Coil (COILS); Coil (COILS); Coil (COILS); IPR006964 (PFAM); PTHR10921 (PANTHER)
Aqu2.1.43424_001	201.843	0.593688	0.1591	3.73153	0.00019032	0.00827329	UP				uncharacterized protein loc593274 isoform 2	328	20	0	0.717	4	C:GO:0016021; C:GO:0005737; F:GO:0016627; P:GO:0006629	-	IPR010721 (PFAM); PTHR32251:SF0 (PANTHER); PTHR32251 (PANTHER); NON_CYTOPLASMIC_DOMAIN (PHOBIUS); CYTOPLASMIC_DOMAIN (PHOBIUS); TRANSMEMBRANE (PHOBIUS); NON_CYTOPLASMIC_DOMAIN (PHOBIUS); NON_CYTOPLASMIC_DOMAIN (PHOBIUS); CYTOPLASMIC_DOMAIN (PHOBIUS); CYTOPLASMIC_DOMAIN (PHOBIUS); TRANSMEMBRANE (PHOBIUS); TRANSMEMBRANE (PHOBIUS); TRANSMEMBRANE (PHOBIUS); TRANSMEMBRANE (PHOBIUS); NON_CYTOPLASMIC_DO…
Aqu2.1.43447_001	91.9644	1.52671	0.418113	3.65143	0.000260779	0.0102551	UP				cytoplasmic phosphatidylinositol transfer protein 1-like	264	20	0	0.797	2	C:GO:0005622; P:GO:0006810	-	IPR001666 (PRINTS); IPR001666 (PFAM); IPR023393 (G3DSA:3.30.530.GENE3D); PTHR10658:SF5 (PANTHER); IPR001666 (PANTHER); SSF55961 (SUPERFAMILY)
Aqu2.1.43463_001	54.7455	1.58589	0.393203	4.03326	5.50088e-05	0.00337235	UP	K05667	ABCC3	ATP-binding cassette, subfamily C (CFTR/MRP), member 3	canalicular multispecific organic anion transporter 2	1093	20	0	0.7155	4	F:GO:0005524; F:GO:0042626; P:GO:0055085; C:GO:0016021	EC:3.6.1.15	IPR003593 (SMART); G3DSA:3.40.50.300 (GENE3D); G3DSA:1.20.1560.10 (GENE3D); IPR003439 (PFAM); IPR001140 (PFAM); PTHR24223 (PANTHER); PTHR24223:SF61 (PANTHER); IPR017871 (PROSITE_PATTERNS); IPR017871 (PROSITE_PATTERNS); NON_CYTOPLASMIC_DOMAIN (PHOBIUS); CYTOPLASMIC_DOMAIN (PHOBIUS); CYTOPLASMIC_DOMAIN (PHOBIUS); NON_CYTOPLASMIC_DOMAIN (PHOBIUS); NON_CYTOPLASMIC_DOMAIN (PHOBIUS); TRANSMEMBRANE (PHO…
Aqu2.1.43479_001	14.3762	-2.19449	0.500181	-4.38739	1.1472e-05	0.000994167	DOWN				dispanin subfamily a member 2b-like	166	9	8.52e-22	0.5644	2	P:GO:0009607; C:GO:0016021		IPR007593 (PFAM); CYTOPLASMIC_DOMAIN (PHOBIUS); NON_CYTOPLASMIC_DOMAIN (PHOBIUS); TRANSMEMBRANE (PHOBIUS); NON_CYTOPLASMIC_DOMAIN (PHOBIUS); TRANSMEMBRANE (PHOBIUS); TMhelix (TMHMM); TMhelix (TMHMM)
Aqu2.1.43480_001	254.674	-1.51584	0.31988	-4.73879	2.14993e-06	0.000252229	DOWN				PREDICTED: hypothetical protein LOC100639982 [Amphimedon queenslandica]	330	4	1.98e-20	0.6175	2	P:GO:0009607; C:GO:0016021		IPR007593 (PFAM); PTHR10502 (PANTHER); PTHR10502:SF69 (PANTHER); CYTOPLASMIC_DOMAIN (PHOBIUS); TRANSMEMBRANE (PHOBIUS); CYTOPLASMIC_DOMAIN (PHOBIUS); NON_CYTOPLASMIC_DOMAIN (PHOBIUS); TRANSMEMBRANE (PHOBIUS); NON_CYTOPLASMIC_DOMAIN (PHOBIUS); TRANSMEMBRANE (PHOBIUS); TMhelix (TMHMM); TMhelix (TMHMM); TMhelix (TMHMM)
Aqu2.1.43481_001	121.932	-1.49408	0.296576	-5.03777	4.70988e-07	7.51386e-05	DOWN				proline-rich transmembrane protein 1-like	201	6	3.08e-18	0.5633	2	P:GO:0009607; C:GO:0016021		IPR007593 (PFAM); NON_CYTOPLASMIC_DOMAIN (PHOBIUS); CYTOPLASMIC_DOMAIN (PHOBIUS); NON_CYTOPLASMIC_DOMAIN (PHOBIUS); TRANSMEMBRANE (PHOBIUS); TRANSMEMBRANE (PHOBIUS); SSF81995 (SUPERFAMILY); TMhelix (TMHMM); TMhelix (TMHMM)
Aqu2.1.43521_001	211.247	0.902324	0.179849	5.01712	5.24528e-07	8.18205e-05	UP	K00569	TPMT	thiopurine S-methyltransferase [EC:2.1.1.67]	probable thiopurine s-methyltransferase	227	20	4.64e-169	0.5955	1	F:GO:0008119	EC:2.1.1.67	IPR025835 (PIRSF); IPR008854 (PFAM); G3DSA:3.40.50.150 (GENE3D); PTHR10259 (PANTHER); IPR008854 (PROSITE_PROFILES); SSF53335 (SUPERFAMILY)
Aqu2.1.43550_001	90.3086	0.804886	0.209221	3.84705	0.000119549	0.00596552	UP				uncharacterized protein loc661485 isoform x5	1149	20	0	0.5175	5	F:GO:0008270; F:GO:0005543; C:GO:0005622; F:GO:0005509; F:GO:0005515	-	IPR001452 (SMART); IPR001849 (SMART); IPR001849 (PFAM); IPR004012 (PFAM); IPR011993 (G3DSA:2.30.29.GENE3D); IPR001452 (PFAM); G3DSA:2.30.30.40 (GENE3D); IPR004012 (PROSITE_PROFILES); IPR001849 (PROSITE_PROFILES); IPR001452 (PROSITE_PROFILES); SSF50729 (SUPERFAMILY); IPR001452 (SUPERFAMILY); SSF140741 (SUPERFAMILY)
Aqu2.1.43565_001	21.1817	-1.57941	0.393243	-4.01639	5.90973e-05	0.00351694	DOWN	K00485	FMO	dimethylaniline monooxygenase (N-oxide forming) [EC:1.14.13.8]	dimethylaniline monooxygenase	483	20	0	0.5245	5	C:GO:0005789; F:GO:0050660; F:GO:0050661; F:GO:0004499; P:GO:0055114	EC:1.14.13.8	IPR000960 (PRINTS); IPR020946 (PFAM); G3DSA:3.50.50.60 (GENE3D); PTHR23023:SF4 (PANTHER); PTHR23023 (PANTHER); TRANSMEMBRANE (PHOBIUS); NON_CYTOPLASMIC_DOMAIN (PHOBIUS); CYTOPLASMIC_DOMAIN (PHOBIUS); SSF51905 (SUPERFAMILY)
Aqu2.1.43573_001	39.3614	-0.938831	0.252565	-3.71719	0.000201448	0.00857661	DOWN				disrupted in renal carcinoma protein 2 homolog	103	12	1.42e-05	0.52	12	C:GO:0016021; P:GO:0055085; F:GO:0005216; P:GO:0071805; P:GO:0051260; C:GO:0016020; P:GO:0006813; F:GO:0005267; P:GO:0006811; P:GO:0006810; C:GO:0008076; F:GO:0005249		G3DSA:1.20.1250.20 (GENE3D); PTHR10924 (PANTHER); PTHR10924:SF0 (PANTHER); CYTOPLASMIC_DOMAIN (PHOBIUS); TRANSMEMBRANE (PHOBIUS); NON_CYTOPLASMIC_DOMAIN (PHOBIUS); TRANSMEMBRANE (PHOBIUS); NON_CYTOPLASMIC_DOMAIN (PHOBIUS); TMhelix (TMHMM); TMhelix (TMHMM)
Aqu2.1.43574_001	138.975	-1.06126	0.313146	-3.38902	0.00070144	0.0207336	DOWN				disrupted in renal carcinoma protein 2 homolog	935	20	7.63e-50	0.483	2	P:GO:0055085; C:GO:0016021		G3DSA:1.20.1250.20 (GENE3D); G3DSA:1.20.1250.20 (GENE3D); G3DSA:1.20.1250.20 (GENE3D); IPR011701 (PFAM); PTHR10924 (PANTHER); TRANSMEMBRANE (PHOBIUS); TRANSMEMBRANE (PHOBIUS); CYTOPLASMIC_DOMAIN (PHOBIUS); TRANSMEMBRANE (PHOBIUS); TRANSMEMBRANE (PHOBIUS); TRANSMEMBRANE (PHOBIUS); TRANSMEMBRANE (PHOBIUS); CYTOPLASMIC_DOMAIN (PHOBIUS); CYTOPLASMIC_DOMAIN (PHOBIUS); TRANSMEMBRANE (PHOBIUS); TRANSMEM…
Aqu2.1.43612_001	181.47	-2.30687	0.477366	-4.8325	1.34832e-06	0.000183777	DOWN	K01183	E3.2.1.14	chitinase [EC:3.2.1.14]	chitotriosidase-1	476	20	3.07e-105	0.4625	3	P:GO:0006032; F:GO:0004568; P:GO:0005975	-	IPR011583 (SMART); IPR013781 (G3DSA:3.20.20.GENE3D); IPR001223 (PFAM); PTHR11177 (PANTHER); IPR001579 (PROSITE_PATTERNS); SIGNAL_PEPTIDE_N_REGION (PHOBIUS); NON_CYTOPLASMIC_DOMAIN (PHOBIUS); SIGNAL_PEPTIDE (PHOBIUS); SIGNAL_PEPTIDE_C_REGION (PHOBIUS); SIGNAL_PEPTIDE_H_REGION (PHOBIUS); SignalP-noTM (SIGNALP_EUK); IPR017853 (SUPERFAMILY)
Aqu2.1.43617_001	436.272	1.0719	0.312363	3.43158	0.000600074	0.0185152	UP				PREDICTED: hypothetical protein LOC100636606 [Amphimedon queenslandica]	209	3	7.77e-24	0.4667	0	-		IPR007829 (PFAM); CYTOPLASMIC_DOMAIN (PHOBIUS); SIGNAL_PEPTIDE_N_REGION (PHOBIUS); NON_CYTOPLASMIC_DOMAIN (PHOBIUS); SIGNAL_PEPTIDE (PHOBIUS); NON_CYTOPLASMIC_DOMAIN (PHOBIUS); SIGNAL_PEPTIDE_C_REGION (PHOBIUS); SIGNAL_PEPTIDE_H_REGION (PHOBIUS); TRANSMEMBRANE (PHOBIUS); TRANSMEMBRANE (PHOBIUS); SignalP-noTM (SIGNALP_EUK); SignalP-noTM (SIGNALP_GRAM_NEGATIVE); SignalP-TM (SIGNALP_GRAM_POSITIVE); …
Aqu2.1.43673_001	525.845	0.693708	0.198679	3.4916	0.000480129	0.015935	UP				band -like protein 3-like	1472	20	2.44e-43	0.5415	4	C:GO:0019898; C:GO:0005737; F:GO:0008092; C:GO:0005856		IPR019750 (PRINTS); IPR000798 (PRINTS); IPR019749 (SMART); G3DSA:3.10.20.90 (GENE3D); IPR014352 (G3DSA:1.20.80.GENE3D); IPR019748 (PFAM); IPR018979 (PFAM); IPR018980 (PFAM); IPR011993 (G3DSA:2.30.29.GENE3D); PTHR23280 (PANTHER); IPR000299 (PROSITE_PROFILES); SSF50729 (SUPERFAMILY); IPR019748 (SUPERFAMILY); SSF54236 (SUPERFAMILY)
Aqu2.1.43687_001	446.285	0.598035	0.143346	4.17196	3.01992e-05	0.0021854	UP	K12821	PRPF40	pre-mRNA-processing factor 40	pre-mrna-processing factor 40 homolog b	907	20	0	0.6615	2	P:GO:0044763; F:GO:0005515	-	Coil (COILS); Coil (COILS); Coil (COILS); Coil (COILS); IPR002713 (SMART); IPR001202 (SMART); IPR002713 (G3DSA:1.10.10.GENE3D); IPR002713 (PFAM); G3DSA:2.20.70.10 (GENE3D); IPR001202 (PFAM); PTHR11864 (PANTHER); IPR001202 (PROSITE_PATTERNS); IPR002713 (PROSITE_PROFILES); IPR001202 (PROSITE_PROFILES); IPR002713 (SUPERFAMILY); IPR001202 (SUPERFAMILY)
Aqu2.1.43739_001	109.27	-0.969584	0.290562	-3.33692	0.000847116	0.0235966	DOWN				mast cell carboxypeptidase a	424	20	0	0.5275	3	P:GO:0006508; F:GO:0004181; F:GO:0008270	EC:3.4.17.0	IPR000834 (PRINTS); IPR000834 (SMART); IPR000834 (PFAM); G3DSA:3.40.630.10 (GENE3D); PTHR11705 (PANTHER); SIGNAL_PEPTIDE_H_REGION (PHOBIUS); SIGNAL_PEPTIDE_N_REGION (PHOBIUS); NON_CYTOPLASMIC_DOMAIN (PHOBIUS); SIGNAL_PEPTIDE (PHOBIUS); SIGNAL_PEPTIDE_C_REGION (PHOBIUS); SignalP-noTM (SIGNALP_EUK); SignalP-noTM (SIGNALP_GRAM_NEGATIVE); SSF53187 (SUPERFAMILY)
Aqu2.1.43762_001	105.268	-0.634991	0.208751	-3.04185	0.00235127	0.0465577	DOWN				uncharacterized protein loc582174	201	2	0.000265	0.505	0	-		Coil (COILS); IPR019528 (PFAM)
Aqu2.1.43793_001	127.814	-1.26341	0.308667	-4.09311	4.25623e-05	0.00276635	DOWN				von willebrand factor d and egf domain-containing protein	335	20	2.85e-29	0.5495	1	F:GO:0005515		IPR000742 (SMART); IPR013032 (PFAM); G3DSA:2.10.25.10 (GENE3D); PTHR24044 (PANTHER); IPR013032 (PROSITE_PATTERNS); IPR013032 (PROSITE_PATTERNS); IPR013032 (PROSITE_PATTERNS); IPR013032 (PROSITE_PATTERNS); IPR013032 (PROSITE_PATTERNS); IPR013032 (PROSITE_PATTERNS); IPR013032 (PROSITE_PATTERNS); IPR013032 (PROSITE_PATTERNS); CYTOPLASMIC_DOMAIN (PHOBIUS); TRANSMEMBRANE (PHOBIUS); NON_CYTOPLASMIC_DOM…
Aqu2.1.43815_001	51.5314	0.676318	0.200833	3.36757	0.000758342	0.0218683	UP	K10611	RBX2	RING-box protein 2	ring-box protein 2 isoform x1	132	20	9.12e-74	0.8105	7	C:GO:0005737; F:GO:0019788; P:GO:0045116; C:GO:0005634; F:GO:0008270; C:GO:0031466; F:GO:0005515	-	IPR001841 (SMART); IPR013083 (G3DSA:3.30.40.GENE3D); IPR024766 (PFAM); PTHR11210 (PANTHER); PTHR11210:SF3 (PANTHER); IPR001841 (PROSITE_PROFILES); SSF57850 (SUPERFAMILY)
Aqu2.1.43823_001	103.249	2.09801	0.346814	6.04937	1.4541e-09	6.00415e-07	UP	K05658	ABCB1	ATP-binding cassette, subfamily B (MDR/TAP), member 1 [EC:3.6.3.44]	multidrug resistance protein 1	1104	20	0	0.652	4	F:GO:0042626; P:GO:0055085; F:GO:0005524; C:GO:0016021	EC:3.6.1.15	IPR003593 (SMART); IPR001140 (PFAM); IPR003439 (PFAM); G3DSA:3.40.50.300 (GENE3D); G3DSA:1.20.1560.10 (GENE3D); PTHR24221:SF24 (PANTHER); PTHR24221 (PANTHER); IPR017871 (PROSITE_PATTERNS); NON_CYTOPLASMIC_DOMAIN (PHOBIUS); TRANSMEMBRANE (PHOBIUS); NON_CYTOPLASMIC_DOMAIN (PHOBIUS); NON_CYTOPLASMIC_DOMAIN (PHOBIUS); CYTOPLASMIC_DOMAIN (PHOBIUS); TRANSMEMBRANE (PHOBIUS); TRANSMEMBRANE (PHOBIUS); TRA…
Aqu2.1.43840_001	624.954	1.35335	0.267362	5.06187	4.15173e-07	6.82323e-05	UP	K12035	TRIM71	tripartite motif-containing protein 71 [EC:2.3.2.27]	e3 ubiquitin-protein ligase trim71-like	707	20	7.12e-46	0.439	6	P:GO:0044763; P:GO:0007275; P:GO:0050794; F:GO:0005515; F:GO:0008270; C:GO:0005622	-	Coil (COILS); IPR001298 (SMART); IPR000315 (G3DSA:4.10.45.GENE3D); IPR017868 (PFAM); IPR013783 (G3DSA:2.60.40.GENE3D); IPR000315 (PFAM); IPR011042 (G3DSA:2.120.10.GENE3D); IPR001258 (PFAM); PTHR24103 (PANTHER); PTHR24103:SF134 (PANTHER); IPR013017 (PROSITE_PROFILES); IPR000315 (PROSITE_PROFILES); IPR017868 (PROSITE_PROFILES); SSF101898 (SUPERFAMILY); IPR014756 (SUPERFAMILY); SSF57845 (SUPERFAMILY)
Aqu2.1.43899_001	30.1954	-0.964446	0.27401	-3.51975	0.000431962	0.0148635	DOWN	K04615	GABBR	gamma-aminobutyric acid type B receptor	gamma-aminobutyric acid type b receptor subunit 2	976	20	1.73e-39	0.412	4	C:GO:0044464; P:GO:0007186; C:GO:0016021; F:GO:0004965	-	IPR000337 (PRINTS); IPR002455 (PRINTS); IPR017978 (PFAM); IPR001828 (PFAM); G3DSA:3.40.50.2300 (GENE3D); PTHR10519 (PANTHER); TRANSMEMBRANE (PHOBIUS); NON_CYTOPLASMIC_DOMAIN (PHOBIUS); NON_CYTOPLASMIC_DOMAIN (PHOBIUS); NON_CYTOPLASMIC_DOMAIN (PHOBIUS); CYTOPLASMIC_DOMAIN (PHOBIUS); SIGNAL_PEPTIDE_N_REGION (PHOBIUS); TRANSMEMBRANE (PHOBIUS); SIGNAL_PEPTIDE_C_REGION (PHOBIUS); CYTOPLASMIC_DOMAIN (P…
Aqu2.1.43908_001	6.85603	2.44473	0.616749	3.96389	7.3737e-05	0.00407556	UP	K04615	GABBR	gamma-aminobutyric acid type B receptor	gamma-aminobutyric acid type b receptor subunit 2-like	763	20	7.67e-171	0.494	3	C:GO:0016021; P:GO:0007186; F:GO:0004965		IPR002455 (PRINTS); IPR000337 (PRINTS); IPR001828 (PFAM); G3DSA:3.40.50.2300 (GENE3D); G3DSA:3.40.50.2300 (GENE3D); IPR017978 (PFAM); PTHR10519 (PANTHER); TRANSMEMBRANE (PHOBIUS); CYTOPLASMIC_DOMAIN (PHOBIUS); SIGNAL_PEPTIDE_N_REGION (PHOBIUS); SIGNAL_PEPTIDE (PHOBIUS); TRANSMEMBRANE (PHOBIUS); CYTOPLASMIC_DOMAIN (PHOBIUS); SIGNAL_PEPTIDE_H_REGION (PHOBIUS); NON_CYTOPLASMIC_DOMAIN (PHOBIUS); CYTO…
Aqu2.1.43909_001	398.267	0.866068	0.229722	3.77007	0.000163201	0.00736712	UP	K05643	ABCA3	ATP-binding cassette, subfamily A (ABC1), member 3	atp-binding cassette sub-family a member 3-like	1970	20	0	0.5905	2	F:GO:0016887; F:GO:0005524		IPR003593 (SMART); PF12698 (PFAM); G3DSA:3.40.50.300 (GENE3D); IPR003439 (PFAM); IPR026082 (PANTHER); PTHR19229:SF36 (PANTHER); IPR017871 (PROSITE_PATTERNS); CYTOPLASMIC_DOMAIN (PHOBIUS); TRANSMEMBRANE (PHOBIUS); TRANSMEMBRANE (PHOBIUS); NON_CYTOPLASMIC_DOMAIN (PHOBIUS); NON_CYTOPLASMIC_DOMAIN (PHOBIUS); CYTOPLASMIC_DOMAIN (PHOBIUS); CYTOPLASMIC_DOMAIN (PHOBIUS); TRANSMEMBRANE (PHOBIUS); NON_CYTO…
Aqu2.1.43935_001	44.3241	-1.5169	0.296229	-5.12071	3.04392e-07	5.3417e-05	DOWN	K09848	TRAF4	TNF receptor-associated factor 4	tnf receptor-associated factor 4	354	20	5.13e-21	0.4365	5	P:GO:0044699; P:GO:0009987; P:GO:0065007; F:GO:0008270; F:GO:0005515	-	Coil (COILS); G3DSA:2.60.210.10 (GENE3D); PF02176 (PFAM); PTHR10131:SF52 (PANTHER); PTHR10131 (PANTHER); IPR001293 (PROSITE_PROFILES); IPR008974 (SUPERFAMILY)
Aqu2.1.43959_001	116.407	0.57363	0.189994	3.0192	0.00253445	0.0494559	UP	K07198	PRKAA	5'-AMP-activated protein kinase, catalytic alpha subunit [EC:2.7.11.11]	5 -amp-activated protein kinase catalytic subunit alpha-2-like	526	20	0	0.691	4	P:GO:0006468; F:GO:0005524; F:GO:0004674; P:GO:0009069	EC:2.7.11.0	IPR002290 (SMART); IPR000719 (PFAM); G3DSA:1.10.510.10 (GENE3D); G3DSA:3.30.200.20 (GENE3D); PTHR24343 (PANTHER); PTHR24343:SF15 (PANTHER); IPR008271 (PROSITE_PATTERNS); IPR017441 (PROSITE_PATTERNS); IPR000719 (PROSITE_PROFILES); IPR011009 (SUPERFAMILY); IPR028375 (SUPERFAMILY)
Aqu2.1.43974_001	276.121	0.721912	0.215728	3.34641	0.000818662	0.0229864	UP	K04491	TCF7L2	transcription factor 7-like 2	tcf lef transcription factor	413	20	0	0.7015	41	F:GO:0003700; P:GO:0032024; C:GO:0000790; P:GO:0031016; P:GO:0048660; P:GO:0032092; P:GO:0048699; P:GO:0009749; P:GO:0007420; P:GO:0043570; F:GO:0035257; P:GO:0044334; C:GO:0005654; F:GO:0000978; F:GO:0008013; P:GO:0043433; F:GO:0001103; P:GO:0048625; P:GO:0042593; P:GO:0046827; P:GO:0045944; P:GO:0045444; C:GO:0032993; C:GO:0070369; F:GO:0070016; P:GO:0000122; P:GO:0007050; F:GO:0019901; P:GO:20…	-	IPR009071 (SMART); IPR027397 (G3DSA:4.10.900.GENE3D); IPR009071 (PFAM); IPR013558 (PFAM); IPR009071 (G3DSA:1.10.30.GENE3D); IPR024940 (PANTHER); IPR028782 (PTHR10373:PANTHER); IPR009071 (PROSITE_PROFILES); IPR009071 (SUPERFAMILY)
Aqu2.1.43975_001	69.173	1.38011	0.398809	3.46057	0.000539041	0.0170402	UP	K04594	LPHN3	latrophilin 3	latrophilin cirl-like isoform 1	1677	20	0	0.602	7	P:GO:0006468; F:GO:0004674; F:GO:0005524; P:GO:0009069; C:GO:0016021; F:GO:0004930; P:GO:0007218	EC:2.7.11.0	IPR000832 (PRINTS); IPR000203 (SMART); IPR002290 (SMART); IPR000832 (PFAM); IPR000203 (PFAM); IPR000719 (PFAM); G3DSA:3.30.200.20 (GENE3D); G3DSA:1.10.510.10 (GENE3D); PTHR12011 (PANTHER); IPR008271 (PROSITE_PATTERNS); CYTOPLASMIC_DOMAIN (PHOBIUS); NON_CYTOPLASMIC_DOMAIN (PHOBIUS); TRANSMEMBRANE (PHOBIUS); CYTOPLASMIC_DOMAIN (PHOBIUS); CYTOPLASMIC_DOMAIN (PHOBIUS); NON_CYTOPLASMIC_DOMAIN (PHOBIUS…
Aqu2.1.43976_001	10.0008	2.25783	0.591055	3.82001	0.000133447	0.00631581	UP				probable g-protein coupled receptor 133-like	177	20	6.55e-14	0.6	3	P:GO:0007186; C:GO:0016021; F:GO:0004930	-	IPR000832 (PFAM); PTHR12011 (PANTHER); TRANSMEMBRANE (PHOBIUS); NON_CYTOPLASMIC_DOMAIN (PHOBIUS); CYTOPLASMIC_DOMAIN (PHOBIUS); TRANSMEMBRANE (PHOBIUS); CYTOPLASMIC_DOMAIN (PHOBIUS); TMhelix (TMHMM); TMhelix (TMHMM)
Aqu2.1.43993_001	17.1863	-0.974657	0.319912	-3.04664	0.00231418	0.0462056	DOWN	K12229	DAPP1	dual adapter for phosphotyrosine and 3-phosphotyrosine and 3-phosphoinositide	dual adapter for phosphotyrosine and 3-phosphotyrosine and 3-phosphoinositide	284	20	0	0.7105	9	C:GO:0005829; P:GO:0035335; F:GO:0005547; F:GO:0004725; P:GO:0007165; C:GO:0005886; F:GO:0043325; P:GO:0006570; F:GO:0005515	EC:3.1.3.48	IPR000980 (PRINTS); IPR001849 (SMART); IPR000980 (SMART); IPR000980 (PFAM); IPR001849 (PFAM); IPR000980 (G3DSA:3.30.505.GENE3D); IPR011993 (G3DSA:2.30.29.GENE3D); PTHR22820 (PANTHER); PTHR22820:SF3 (PANTHER); IPR001849 (PROSITE_PROFILES); IPR000980 (PROSITE_PROFILES); SSF50729 (SUPERFAMILY); SSF55550 (SUPERFAMILY)
Aqu2.1.44001_001	22.3586	-1.57367	0.461053	-3.41321	0.000642036	0.0195017	DOWN				---NA---	298	0			0	-		Coil (COILS); IPR013761 (G3DSA:1.10.150.GENE3D); IPR021129 (PFAM); IPR013761 (SUPERFAMILY)
Aqu2.1.44021_001	65.8869	1.39608	0.387579	3.60205	0.000315717	0.0118196	UP				ubiquitin specific	905	20	0	0.6415	4	P:GO:0006511; F:GO:0005515; F:GO:0004221; P:GO:0016579	EC:3.1.2.15	Coil (COILS); IPR001394 (PFAM); PTHR22975:SF2 (PANTHER); PTHR22975 (PANTHER); IPR028889 (PROSITE_PROFILES); SSF54001 (SUPERFAMILY)
Aqu2.1.44031_001	465.698	1.13559	0.290594	3.90783	9.31307e-05	0.0049525	UP	K12396	AP3D1	AP-3 complex subunit delta-1	ap-3 complex subunit delta-1 isoform x1	816	20	0	0.741	17	P:GO:0048490; C:GO:0030117; C:GO:0005802; F:GO:0008565; P:GO:0061088; P:GO:0008089; C:GO:0005765; C:GO:0005794; P:GO:0006886; P:GO:0048007; P:GO:0006829; C:GO:0043195; P:GO:0051138; P:GO:0033365; P:GO:0048499; C:GO:0010008; F:GO:0005488	-	IPR017105 (PIRSF); IPR010474 (PFAM); IPR002553 (PFAM); IPR011989 (G3DSA:1.25.10.GENE3D); PTHR22781 (PANTHER); PTHR22781:SF11 (PANTHER); IPR016024 (SUPERFAMILY)
Aqu2.1.44032_001	1239.18	0.983763	0.2568	3.83086	0.000127697	0.00614961	UP	K12396	AP3D1	AP-3 complex subunit delta-1	ap-3 complex subunit delta-1	459	20	0	0.6755	6	C:GO:0030117; F:GO:0008565; C:GO:0005794; P:GO:0006886; P:GO:0016192; P:GO:0002376	-	Coil (COILS); PTHR22781 (PANTHER); PTHR22781:SF11 (PANTHER)
Aqu2.1.44050_001	7.63965	-5.66711	1.50989	-3.75333	0.000174503	0.00775775	DOWN				---NA---	178	0			0	-		Coil (COILS); Coil (COILS)
Aqu2.1.44052_001	274.81	0.523906	0.150103	3.49032	0.00048245	0.0159743	UP	K12830	SF3B3	splicing factor 3B subunit 3	splicing factor 3b subunit 3	1214	20	0	0.8675	6	P:GO:0008380; F:GO:0003676; C:GO:0005689; P:GO:0006397; C:GO:0071013; F:GO:0005515	-	IPR004871 (PFAM); PF10433 (PFAM); IPR015943 (G3DSA:2.130.10.GENE3D); PTHR10644:SF1 (PANTHER); PTHR10644 (PANTHER); IPR017986 (SUPERFAMILY)
Aqu2.1.44103_001	118.676	0.90622	0.281364	3.22081	0.00127831	0.0311026	UP				ccaat enhancer-binding protein gamma	227	20	2.77e-166	0.637	10	P:GO:0044763; P:GO:0006355; P:GO:0050896; P:GO:0048513; F:GO:0043565; P:GO:0002376; F:GO:0003700; P:GO:0044767; C:GO:0005667; P:GO:0045449	-	Coil (COILS); IPR004827 (SMART); IPR004827 (PFAM); G3DSA:1.20.5.170 (GENE3D); PTHR23334 (PANTHER); IPR004827 (PROSITE_PROFILES); SSF57959 (SUPERFAMILY)
Aqu2.1.44107_001	82.4344	1.10224	0.197919	5.56917	2.5595e-08	6.30401e-06	UP	K15370	PLCL2	inactive phospholipase C-like protein 2	inactive phospholipase c-like protein 2-like isoform x1	1074	20	0	0.575	9	P:GO:0035556; F:GO:0004871; F:GO:0005543; F:GO:0004435; F:GO:0005509; P:GO:0007242; P:GO:0009395; P:GO:0046339; F:GO:0005515	EC:3.1.4.11	Coil (COILS); Coil (COILS); IPR001192 (PRINTS); IPR000909 (SMART); IPR000008 (SMART); IPR001849 (SMART); IPR002048 (SMART); IPR001711 (SMART); IPR011992 (PFAM); IPR017946 (G3DSA:3.20.20.GENE3D); IPR000909 (PFAM); IPR011992 (G3DSA:1.10.238.GENE3D); IPR000008 (PFAM); IPR011993 (G3DSA:2.30.29.GENE3D); IPR001711 (PFAM); IPR015359 (PFAM); G3DSA:2.60.40.150 (GENE3D); IPR001192 (PANTHER); IPR018247 (PRO…
Aqu2.1.44111_001	416.297	0.982612	0.205892	4.77245	1.81994e-06	0.000228126	UP				---NA---	2534	0			0	-		Coil (COILS); Coil (COILS); Coil (COILS); Coil (COILS)
Aqu2.1.44115_001	19.3015	-1.44758	0.382857	-3.78098	0.000156212	0.00712034	DOWN				---NA---	100	0			0	-		CYTOPLASMIC_DOMAIN (PHOBIUS); TRANSMEMBRANE (PHOBIUS); NON_CYTOPLASMIC_DOMAIN (PHOBIUS); TMhelix (TMHMM)
Aqu2.1.44144_001	36.3231	-0.839852	0.241165	-3.48247	0.000496803	0.0161445	DOWN				progestin and adipoq receptor family member 3-like	358	20	0	0.6505	1	C:GO:0016021	-	IPR004254 (PFAM); IPR004254 (PANTHER); PTHR20855:SF11 (PANTHER); NON_CYTOPLASMIC_DOMAIN (PHOBIUS); NON_CYTOPLASMIC_DOMAIN (PHOBIUS); TRANSMEMBRANE (PHOBIUS); TRANSMEMBRANE (PHOBIUS); TRANSMEMBRANE (PHOBIUS); NON_CYTOPLASMIC_DOMAIN (PHOBIUS); TRANSMEMBRANE (PHOBIUS); TRANSMEMBRANE (PHOBIUS); NON_CYTOPLASMIC_DOMAIN (PHOBIUS); CYTOPLASMIC_DOMAIN (PHOBIUS); CYTOPLASMIC_DOMAIN (PHOBIUS); TRANSMEMBRANE…
Aqu2.1.44157_001	86.2624	-0.914257	0.302233	-3.02501	0.00248623	0.0488854	DOWN				---NA---	182	0			0	-		no IPS match
Aqu2.1.44175_001	48.6676	-1.34902	0.445424	-3.02861	0.0024568	0.0484424	DOWN	K04393	CDC42	cell division control protein 42	cc42_canal cell division control protein 42	193	20	4.42e-37	0.569	3	P:GO:0007264; F:GO:0005525; C:GO:0005622		IPR001806 (PRINTS); IPR003578 (SMART); IPR001806 (PFAM); G3DSA:3.40.50.300 (GENE3D); IPR005225 (TIGRFAM); PTHR24072 (PANTHER); PS51419 (PROSITE_PROFILES); IPR027417 (SUPERFAMILY)
Aqu2.1.44181_001	36.5543	-3.92655	0.7884	-4.98041	6.345e-07	9.57822e-05	DOWN				peptide-binding protein	385	20	3.37e-113	0.525	5	P:GO:0006855; C:GO:0016020; F:GO:0015238; P:GO:0055085; F:GO:0015297		SIGNAL_PEPTIDE_N_REGION (PHOBIUS); SIGNAL_PEPTIDE_C_REGION (PHOBIUS); SIGNAL_PEPTIDE (PHOBIUS); SIGNAL_PEPTIDE_H_REGION (PHOBIUS); NON_CYTOPLASMIC_DOMAIN (PHOBIUS); SignalP-noTM (SIGNALP_EUK)
Aqu2.1.44244_001	25.9368	-1.42803	0.383759	-3.72116	0.000198313	0.00854025	DOWN				uncharacterized protein loc100182412	162	11	4.27e-115	0.5836	0	-		no IPS match
Aqu2.1.44251_001	32.4281	-1.32631	0.325182	-4.07868	4.52917e-05	0.00289023	DOWN				leucine rich repeat protein	359	20	0	0.6345	1	F:GO:0005515		SM00364 (SMART); IPR003591 (SMART); PF13855 (PFAM); PF13504 (PFAM); G3DSA:3.80.10.10 (GENE3D); IPR001611 (PFAM); PTHR23155:SF301 (PANTHER); PTHR23155 (PANTHER); NON_CYTOPLASMIC_DOMAIN (PHOBIUS); TRANSMEMBRANE (PHOBIUS); CYTOPLASMIC_DOMAIN (PHOBIUS); IPR001611 (PROSITE_PROFILES); IPR001611 (PROSITE_PROFILES); IPR001611 (PROSITE_PROFILES); IPR001611 (PROSITE_PROFILES); IPR001611 (PROSITE_PROFILES);…
Aqu2.1.44270_001	49.8288	-2.00316	0.57012	-3.51358	0.000442115	0.0150287	DOWN				PREDICTED: hypothetical protein LOC100636839 [Amphimedon queenslandica]	237	2	1.25e-14	0.54	0	-		TRANSMEMBRANE (PHOBIUS); CYTOPLASMIC_DOMAIN (PHOBIUS); NON_CYTOPLASMIC_DOMAIN (PHOBIUS); TMhelix (TMHMM)
Aqu2.1.44298_001	46.1744	-1.22364	0.347837	-3.51786	0.000435042	0.0149329	DOWN	K06240	LAMA3_5	laminin, alpha 3/5	laminin subunit alpha	2675	20	0	0.437	7	P:GO:0051179; P:GO:0048731; P:GO:0050789; P:GO:0044763; P:GO:0044767; P:GO:0040011; F:GO:0005515	-	Coil (COILS); PR00011 (PRINTS); IPR002049 (SMART); IPR000742 (SMART); IPR001791 (SMART); IPR002049 (PFAM); IPR013320 (G3DSA:2.60.120.GENE3D); G3DSA:2.10.25.10 (GENE3D); IPR013320 (G3DSA:2.60.120.GENE3D); IPR001791 (PFAM); G3DSA:2.10.25.10 (GENE3D); PTHR10574 (PANTHER); PTHR10574:SF39 (PANTHER); IPR013032 (PROSITE_PATTERNS); IPR002049 (PROSITE_PATTERNS); IPR013032 (PROSITE_PATTERNS); IPR002049 (PR…
Aqu2.1.44324_001	891.733	0.791665	0.177793	4.45273	8.47838e-06	0.000774816	UP				basigin-like isoform x1	422	19	0	0.4842	2	C:GO:0016020; F:GO:0005515		IPR003599 (SMART); IPR013783 (G3DSA:2.60.40.GENE3D); PF13895 (PFAM); PTHR10075 (PANTHER); IPR009151 (PTHR10075:PANTHER); SIGNAL_PEPTIDE_H_REGION (PHOBIUS); TRANSMEMBRANE (PHOBIUS); SIGNAL_PEPTIDE_N_REGION (PHOBIUS); SIGNAL_PEPTIDE (PHOBIUS); CYTOPLASMIC_DOMAIN (PHOBIUS); NON_CYTOPLASMIC_DOMAIN (PHOBIUS); SIGNAL_PEPTIDE_C_REGION (PHOBIUS); IPR007110 (PROSITE_PROFILES); SignalP-noTM (SIGNALP_EUK); …
Aqu2.1.44327_001	273.718	-0.590882	0.191325	-3.08837	0.0020126	0.0426705	DOWN				---NA---	82	0			0	-		no IPS match

## Sheet: S3.2 HNB 2 hpe
Table S3.2. 1843 significantly differentially expressed genes in A. queenslandica juveniles exposed to healthy native bacteria for 2 hours.
DEGs								Gene annotation
Protein coding seq. ID	baseMean	log2FoldChange	lfcSE	stat	pvalue	padj	UP or DOWN	K_no.	Name	Definition	Description	Length	No.Hits	Min.eValue	MeanSimilarity	No.GOs	GOs	EnzymeCodes	InterProScan
Aqu2.1.00094_001	40.5693	-2.70057	0.71327	-3.78618	0.000152983	0.00255986	DOWN				PREDICTED: hypothetical protein LOC100636543 [Amphimedon queenslandica]	261	9	1.51e-172	0.4878	6	P:GO:0006865; C:GO:0030288; F:GO:0020037; F:GO:0009055; C:GO:0016021; C:GO:0016020		CYTOPLASMIC_DOMAIN (PHOBIUS); NON_CYTOPLASMIC_DOMAIN (PHOBIUS); TRANSMEMBRANE (PHOBIUS); TMhelix (TMHMM); TMhelix (TMHMM)
Aqu2.1.00205_001	6.39735	-5.63353	1.22214	-4.60955	4.03548e-06	0.000113992	DOWN				---NA---	131	0			0	-		TRANSMEMBRANE (PHOBIUS); NON_CYTOPLASMIC_DOMAIN (PHOBIUS); CYTOPLASMIC_DOMAIN (PHOBIUS); TMhelix (TMHMM)
Aqu2.1.00301_001	27.8161	1.3433	0.364011	3.69027	0.000224013	0.00345595	UP				uv excision repair protein rad23 homolog b-like	56	16	1.89e-28	0.79	8	F:GO:0031593; P:GO:0006289; F:GO:0003684; P:GO:0045070; C:GO:0043234; F:GO:0003697; P:GO:0032434; C:GO:0005634	-	IPR004806 (PRINTS); G3DSA:1.10.8.10 (GENE3D); IPR000449 (PFAM); PTHR10621 (PANTHER); IPR015940 (PROSITE_PROFILES); IPR009060 (SUPERFAMILY)
Aqu2.1.00447_001	87.0308	3.10705	0.378043	8.21878	2.05585e-16	3.70027e-14	UP				cytoplasmic phosphatidylinositol transfer protein 1	83	20	2.05e-54	0.813	5	C:GO:0005737; P:GO:0046488; F:GO:0008526; P:GO:0007165; P:GO:0015914	-	IPR001666 (PRINTS); IPR001666 (PFAM); IPR023393 (G3DSA:3.30.530.GENE3D); IPR001666 (PANTHER); SSF55961 (SUPERFAMILY)
Aqu2.1.00486_001	6.22221	-4.20827	1.31269	-3.20585	0.00134666	0.0147127	DOWN	K00488	CYP27A	cholestanetriol 26-monooxygenase [EC:1.14.13.15]	sterol 26- mitochondrial-like	204	20	9.68e-146	0.651	10	P:GO:0055114; P:GO:0006706; C:GO:0005743; F:GO:0016705; F:GO:0031073; F:GO:0030343; F:GO:0020037; P:GO:0008203; P:GO:0036378; F:GO:0005506	-	IPR002401 (PRINTS); IPR001128 (PRINTS); IPR001128 (G3DSA:1.10.630.GENE3D); IPR001128 (PFAM); PTHR24291 (PANTHER); IPR001128 (SUPERFAMILY)
Aqu2.1.00520_001	10.0951	1.46052	0.490966	2.97479	0.00293187	0.0268722	UP				and ph domain-containing protein 6-like	103	20	1.85e-13	0.576	3	P:GO:0044763; C:GO:0044464; P:GO:0016043	-	IPR011993 (G3DSA:2.30.29.GENE3D); PTHR12673 (PANTHER); SSF50729 (SUPERFAMILY)
Aqu2.1.00525_001	9.3004	1.23965	0.449531	2.75766	0.00582163	0.0449312	UP				p- partial	225	20	3.61e-160	0.814	13	C:GO:0000139; F:GO:0005515; P:GO:0044255; P:GO:0006855; C:GO:0009986; P:GO:0072089; F:GO:0042626; P:GO:0006200; C:GO:0046581; C:GO:0005887; F:GO:0005524; P:GO:0000086; C:GO:0016324	-	IPR003593 (SMART); G3DSA:3.40.50.300 (GENE3D); IPR003439 (PFAM); PTHR24221:SF24 (PANTHER); PTHR24221 (PANTHER); IPR017871 (PROSITE_PATTERNS); IPR003439 (PROSITE_PROFILES); IPR027417 (SUPERFAMILY)
Aqu2.1.00594_001	16.2208	1.88996	0.616548	3.06539	0.00217389	0.0211826	UP				PREDICTED: hypothetical protein LOC100634228 [Amphimedon queenslandica]	309	1	3.98e-129	0.86	0	-		Coil (COILS)
Aqu2.1.00603_001	40.4349	1.07184	0.331187	3.23636	0.00121063	0.0134998	UP				metabotropic glutamate receptor 3-like	95	20	1.13e-53	0.6115	3	P:GO:0007186; F:GO:0004930; C:GO:0016021	-	CYTOPLASMIC_DOMAIN (PHOBIUS); TRANSMEMBRANE (PHOBIUS); NON_CYTOPLASMIC_DOMAIN (PHOBIUS); IPR017978 (PROSITE_PROFILES); TMhelix (TMHMM)
Aqu2.1.00812_001	76.5085	8.72416	1.85972	4.69112	2.71713e-06	8.04762e-05	UP				ankyrin repeat and ibr domain-containing protein 1-like	296	1	1.05e-11	0.48	2	F:GO:0046872; F:GO:0008270		Coil (COILS); TRANSMEMBRANE (PHOBIUS); CYTOPLASMIC_DOMAIN (PHOBIUS); SIGNAL_PEPTIDE_N_REGION (PHOBIUS); TRANSMEMBRANE (PHOBIUS); SIGNAL_PEPTIDE (PHOBIUS); NON_CYTOPLASMIC_DOMAIN (PHOBIUS); SIGNAL_PEPTIDE_C_REGION (PHOBIUS); CYTOPLASMIC_DOMAIN (PHOBIUS); TRANSMEMBRANE (PHOBIUS); SIGNAL_PEPTIDE_H_REGION (PHOBIUS); NON_CYTOPLASMIC_DOMAIN (PHOBIUS); SignalP-noTM (SIGNALP_EUK); TMhelix (TMHMM); TMheli…
Aqu2.1.00867_001	14.8252	2.25204	0.801626	2.80934	0.00496425	0.0400076	UP				inner centromere protein a-like	182	20	3.4e-125	0.5915	0	-		IPR005635 (PFAM); PTHR13142:SF0 (PANTHER); PTHR13142 (PANTHER)
Aqu2.1.00898_001	13.3423	-1.97232	0.658032	-2.9973	0.00272383	0.0253412	DOWN				diacylglycerol o-acyltransferase 1	67	20	6.97e-38	0.807	4	F:GO:0008374; C:GO:0016021; C:GO:0005783; P:GO:0042967	-	PTHR10408:SF3 (PANTHER); IPR014371 (PANTHER); CYTOPLASMIC_DOMAIN (PHOBIUS); TRANSMEMBRANE (PHOBIUS); TRANSMEMBRANE (PHOBIUS); NON_CYTOPLASMIC_DOMAIN (PHOBIUS); NON_CYTOPLASMIC_DOMAIN (PHOBIUS); TMhelix (TMHMM); TMhelix (TMHMM)
Aqu2.1.00957_001	22.4175	4.88573	1.16672	4.18757	2.81959e-05	0.000619169	UP				deleted in malignant brain tumors 1	219	20	5e-89	0.756	6	F:GO:0005044; F:GO:0004672; P:GO:0006468; F:GO:0005524; C:GO:0016020; P:GO:0007165	-	IPR017448 (SMART); IPR001190 (PFAM); IPR022640 (PFAM); G3DSA:3.10.250.10 (GENE3D); PTHR19331 (PANTHER); CYTOPLASMIC_DOMAIN (PHOBIUS); NON_CYTOPLASMIC_DOMAIN (PHOBIUS); TRANSMEMBRANE (PHOBIUS); IPR001190 (PROSITE_PROFILES); IPR017448 (SUPERFAMILY); TMhelix (TMHMM)
Aqu2.1.01022_001	41.9379	1.63461	0.388588	4.20654	2.59311e-05	0.000574205	UP				hypothetical protein [Thioalkalivibrio sp. HK1]	388	1	2.67e-168	0.76	0	-		no IPS match
Aqu2.1.01052_001	77.3256	-2.31997	0.662172	-3.50358	0.000459049	0.00619076	DOWN	K02211	CDK9	cyclin-dependent kinase 9 [EC:2.7.11.22 2.7.11.23]	cyclin-dependent kinase 9	288	20	0	0.764	11	P:GO:0006351; P:GO:0051716; P:GO:0051052; P:GO:0006468; F:GO:0004674; F:GO:0003677; C:GO:0044451; P:GO:2000112; P:GO:0048523; F:GO:0005524; P:GO:0009069	EC:2.7.11.0	IPR002290 (SMART); G3DSA:1.10.510.10 (GENE3D); IPR000719 (PFAM); PTHR24056:SF34 (PANTHER); PTHR24056 (PANTHER); IPR008271 (PROSITE_PATTERNS); IPR000719 (PROSITE_PROFILES); IPR011009 (SUPERFAMILY)
Aqu2.1.01063_001	13.1866	-3.93728	1.35037	-2.91571	0.00354881	0.0313541	DOWN				phosphomevalonate kinase	375	4	5.75e-10	0.6525	0	-		CYTOPLASMIC_DOMAIN (PHOBIUS); TRANSMEMBRANE (PHOBIUS); NON_CYTOPLASMIC_DOMAIN (PHOBIUS); TMhelix (TMHMM)
Aqu2.1.01111_001	43.3095	2.75418	0.881151	3.12566	0.00177406	0.0180741	UP				rna polymerase ii second largest partial	102	20	1.73e-63	0.9255	7	F:GO:0003899; P:GO:0006351; F:GO:0003677; F:GO:0032549; C:GO:0005730; P:GO:0006144; P:GO:0006206	EC:2.7.7.6	IPR007641 (PFAM); PTHR20856:SF7 (PANTHER); IPR015712 (PANTHER); SSF64484 (SUPERFAMILY)
Aqu2.1.01360_001	35.0669	-0.926045	0.316931	-2.92191	0.00347892	0.0308532	DOWN				transducin-like enhancer protein 4- partial	93	20	3.31e-59	0.954	14	C:GO:0005654; P:GO:0000122; P:GO:0007219; P:GO:0010628; P:GO:0016055; P:GO:0043124; C:GO:0005829; C:GO:0005667; F:GO:0070491; F:GO:0003705; F:GO:0001106; F:GO:0003682; P:GO:2000811; C:GO:0000785	-	IPR009146 (PRINTS); IPR001680 (SMART); IPR015943 (G3DSA:2.130.10.GENE3D); IPR001680 (PFAM); PTHR10814 (PANTHER); IPR001680 (PROSITE_PROFILES); IPR017986 (PROSITE_PROFILES); IPR017986 (SUPERFAMILY)
Aqu2.1.01457_001	7.20946	4.90672	1.0826	4.53233	5.83358e-06	0.000159334	UP				ankyrin repeat protein	169	20	4.51e-17	0.521	1	F:GO:0005515		IPR002110 (SMART); IPR020683 (PFAM); IPR020683 (G3DSA:1.25.40.GENE3D); PTHR24198 (PANTHER); IPR020683 (PROSITE_PROFILES); IPR020683 (PROSITE_PROFILES); IPR002110 (PROSITE_PROFILES); IPR020683 (SUPERFAMILY)
Aqu2.1.01556_001	12.2673	-2.39227	0.800804	-2.98733	0.00281421	0.0260612	DOWN				---NA---	73	0			3	C:GO:0016020; P:GO:0007275; F:GO:0004872		IPR016201 (SMART)
Aqu2.1.01700_001	260.616	-1.52222	0.509025	-2.99046	0.0027856	0.0258303	DOWN				duf55-domain-containing protein	134	5	8.15e-79	0.73	4	C:GO:0000785; F:GO:0003677; C:GO:0005634; P:GO:0006355	-	IPR020478 (PRINTS); IPR000116 (PRINTS); IPR017956 (SMART); IPR017956 (PFAM)
Aqu2.1.01750_001	17.5425	-1.80252	0.585064	-3.08089	0.0020638	0.0203896	DOWN				coiled-coil domain-containing protein 147-like	288	20	0	0.731	3	F:GO:0003674; P:GO:0008150; C:GO:0005575		Coil (COILS); PTHR32083 (PANTHER); PTHR32083:SF0 (PANTHER)
Aqu2.1.01936_001	349.773	1.67139	0.191023	8.74969	2.13948e-18	5.36359e-16	UP				---NA---	20	0			0	-		no IPS match
Aqu2.1.02077_001	14.6302	1.9894	0.716829	2.77528	0.00551543	0.0432391	UP				---NA---	35	0			0	-		no IPS match
Aqu2.1.02396_001	76.5782	1.10444	0.285862	3.86356	0.000111748	0.00197834	UP				abl interactor 2 isoform x3	80	20	6.19e-47	0.8485	18	P:GO:0016477; C:GO:0030175; C:GO:0005829; F:GO:0070064; P:GO:0043010; P:GO:0018108; P:GO:0016358; C:GO:0005856; F:GO:0019900; C:GO:0030425; C:GO:0005913; P:GO:0007611; F:GO:0031625; P:GO:0008154; F:GO:0003677; C:GO:0030027; F:GO:0008093; F:GO:0017124	-	PR00499 (PRINTS); IPR001452 (PRINTS); IPR001452 (SMART); PF14604 (PFAM); G3DSA:2.30.30.40 (GENE3D); IPR028457 (PANTHER); IPR001452 (PROSITE_PROFILES); IPR001452 (SUPERFAMILY)
Aqu2.1.02592_001	17.2256	3.93178	1.30128	3.02148	0.00251542	0.0238769	UP				PREDICTED: hypothetical protein LOC100638991, partial [Amphimedon queenslandica]	286	20	1.46e-76	0.578	3	P:GO:0007165; F:GO:0003950; F:GO:0005524		TRANSMEMBRANE (PHOBIUS); CYTOPLASMIC_DOMAIN (PHOBIUS); NON_CYTOPLASMIC_DOMAIN (PHOBIUS)
Aqu2.1.02711_001	7.98411	3.00455	0.816856	3.67818	0.0002349	0.00359234	UP				multidrug resistance protein 3- partial	198	20	1.35e-114	0.7035	4	P:GO:0055085; C:GO:0016021; F:GO:0042626; F:GO:0005524	-	G3DSA:1.20.1560.10 (GENE3D); IPR001140 (PFAM); PTHR24221 (PANTHER); PTHR24221:SF24 (PANTHER); CYTOPLASMIC_DOMAIN (PHOBIUS); CYTOPLASMIC_DOMAIN (PHOBIUS); TRANSMEMBRANE (PHOBIUS); NON_CYTOPLASMIC_DOMAIN (PHOBIUS); CYTOPLASMIC_DOMAIN (PHOBIUS); TRANSMEMBRANE (PHOBIUS); TRANSMEMBRANE (PHOBIUS); NON_CYTOPLASMIC_DOMAIN (PHOBIUS); TRANSMEMBRANE (PHOBIUS); IPR011527 (PROSITE_PROFILES); IPR011527 (SUPERF…
Aqu2.1.02780_001	74.6848	1.67331	0.432341	3.87035	0.000108679	0.00194116	UP				translation initiation factor if-2	437	20	0	0.6445	4	C:GO:0005622; F:GO:0000166; F:GO:0003743; P:GO:0006413	-	Coil (COILS); IPR006847 (PFAM); IPR013575 (PFAM); G3DSA:3.30.56.50 (GENE3D); IPR009061 (SUPERFAMILY)
Aqu2.1.02869_001	14.2795	-2.03997	0.628456	-3.246	0.00117037	0.0131552	DOWN	K11155	DGAT1	diacylglycerol O-acyltransferase 1 [EC:2.3.1.20 2.3.1.75 2.3.1.76]	diacylglycerol o-acyltransferase 1-like	170	20	1.35e-120	0.836	4	C:GO:0016021; F:GO:0008374; C:GO:0005789; P:GO:0042967	-	IPR004299 (PFAM); PTHR10408:SF3 (PANTHER); IPR014371 (PANTHER); TRANSMEMBRANE (PHOBIUS); CYTOPLASMIC_DOMAIN (PHOBIUS); NON_CYTOPLASMIC_DOMAIN (PHOBIUS); NON_CYTOPLASMIC_DOMAIN (PHOBIUS); TRANSMEMBRANE (PHOBIUS); TRANSMEMBRANE (PHOBIUS); CYTOPLASMIC_DOMAIN (PHOBIUS); TRANSMEMBRANE (PHOBIUS); CYTOPLASMIC_DOMAIN (PHOBIUS); TMhelix (TMHMM); TMhelix (TMHMM); TMhelix (TMHMM); TMhelix (TMHMM)
Aqu2.1.02881_001	61.2869	4.80553	1.13376	4.23858	2.24934e-05	0.000510979	UP				---NA---	252	0			0	-		no IPS match
Aqu2.1.03420_001	7.90691	-6.50976	2.05149	-3.17319	0.00150774	0.0160243	DOWN				uncharacterized protein partial	310	20	3.77e-99	0.6345	2	P:GO:0015074; F:GO:0003676		G3DSA:3.30.420.10 (GENE3D); IPR001584 (PFAM); PTHR22955 (PANTHER); IPR001584 (PROSITE_PROFILES); IPR012337 (SUPERFAMILY)
Aqu2.1.03442_001	23.8691	-1.3777	0.391333	-3.52054	0.000430663	0.0058606	DOWN				PREDICTED: hypothetical protein LOC100642035 [Amphimedon queenslandica]	137	1	3.04e-85	0.95	0	-		no IPS match
Aqu2.1.03504_001	22.7724	1.54133	0.331851	4.64465	3.40654e-06	9.8404e-05	UP				pctp-like	133	20	3.4e-79	0.668	1	F:GO:0008289	-	IPR023393 (G3DSA:3.30.530.GENE3D)
Aqu2.1.03596_001	4.81207	-4.99402	1.77514	-2.81331	0.00490344	0.0396997	DOWN				PREDICTED: hypothetical protein LOC100633561 [Amphimedon queenslandica]	305	1	4.14e-06	0.64	2	P:GO:0007165; F:GO:0005515		IPR011029 (G3DSA:1.10.533.GENE3D); IPR000488 (PROSITE_PROFILES); SignalP-TM (SIGNALP_GRAM_POSITIVE)
Aqu2.1.03623_001	109.086	-1.35363	0.425239	-3.18321	0.00145652	0.0156109	DOWN				iduronate 2-sulfatase-like	145	20	2.04e-94	0.6525	2	P:GO:0008152; F:GO:0008484	EC:3.1.6.0	IPR017849 (G3DSA:3.40.720.GENE3D); PTHR10342 (PANTHER); PTHR10342:SF111 (PANTHER); IPR017850 (SUPERFAMILY)
Aqu2.1.03631_001	18.62	-2.11927	0.589442	-3.59539	0.000323907	0.00468797	DOWN				serine threonine-protein phosphatase 6 regulatory ankyrin repeat subunit b-like	93	18	3.86e-45	0.6028	0	-		NON_CYTOPLASMIC_DOMAIN (PHOBIUS); SIGNAL_PEPTIDE_N_REGION (PHOBIUS); SIGNAL_PEPTIDE_C_REGION (PHOBIUS); SIGNAL_PEPTIDE (PHOBIUS); SIGNAL_PEPTIDE_H_REGION (PHOBIUS)
Aqu2.1.03787_001	253.985	4.13814	0.469429	8.81527	1.19401e-18	3.16276e-16	UP				---NA---	227	0			0	-		NON_CYTOPLASMIC_DOMAIN (PHOBIUS); SIGNAL_PEPTIDE (PHOBIUS); SIGNAL_PEPTIDE_N_REGION (PHOBIUS); TRANSMEMBRANE (PHOBIUS); CYTOPLASMIC_DOMAIN (PHOBIUS); SIGNAL_PEPTIDE_C_REGION (PHOBIUS); SIGNAL_PEPTIDE_H_REGION (PHOBIUS); SignalP-TM (SIGNALP_GRAM_POSITIVE); SignalP-noTM (SIGNALP_EUK)
Aqu2.1.03895_001	6.37488	4.30021	1.54586	2.78175	0.00540662	0.0425946	UP				uncharacterized protein partial	525	20	0	0.6335	2	P:GO:0015074; F:GO:0003676		G3DSA:3.30.420.10 (GENE3D); IPR001584 (PFAM); PTHR22955 (PANTHER); IPR001584 (PROSITE_PROFILES); IPR012337 (SUPERFAMILY)
Aqu2.1.03935_001	13.7753	2.32248	0.607973	3.82004	0.000133428	0.0022984	UP				uncharacterized protein loc100368891	223	9	1.81e-139	0.5011	3	F:GO:0004222; P:GO:0006508; F:GO:0008270	EC:3.4.24.0	IPR000884 (SMART); IPR000884 (PFAM); G3DSA:2.20.100.10 (GENE3D); TRANSMEMBRANE (PHOBIUS); NON_CYTOPLASMIC_DOMAIN (PHOBIUS); CYTOPLASMIC_DOMAIN (PHOBIUS); IPR000884 (PROSITE_PROFILES); IPR000884 (SUPERFAMILY); TMhelix (TMHMM)
Aqu2.1.04083_001	15.2258	-2.87287	0.991181	-2.89843	0.00375038	0.0327435	DOWN	K09578	PIN1	peptidyl-prolyl cis-trans isomerase NIMA-interacting 1 [EC:5.2.1.8]	peptidyl-prolyl cis-trans isomerase pin1-like	58	20	1.72e-33	0.9165	20	C:GO:0005829; P:GO:0006511; P:GO:0000413; P:GO:0006457; P:GO:0051726; P:GO:0009651; P:GO:0051788; C:GO:0009506; P:GO:0080129; P:GO:0009266; F:GO:0003755; P:GO:0006972; P:GO:0006833; P:GO:0007030; P:GO:0006096; P:GO:0006094; P:GO:0009853; P:GO:0046686; C:GO:0005783; C:GO:0005886	EC:5.2.1.8	G3DSA:3.10.50.40 (GENE3D); IPR000297 (PFAM); PTHR10657 (PANTHER); IPR000297 (PROSITE_PROFILES); SSF54534 (SUPERFAMILY)
Aqu2.1.04090_001	14.7347	-1.40224	0.427447	-3.2805	0.00103625	0.0118661	DOWN	K13335	PEX16	peroxin-16	peroxisomal membrane protein pex16-like	103	20	7.79e-26	0.6445	5	C:GO:0005778; C:GO:0005777; C:GO:0016021; C:GO:0016020; P:GO:0007031		IPR013919 (PFAM); PTHR13299 (PANTHER); PTHR13299:SF0 (PANTHER); TRANSMEMBRANE (PHOBIUS); NON_CYTOPLASMIC_DOMAIN (PHOBIUS); TRANSMEMBRANE (PHOBIUS); NON_CYTOPLASMIC_DOMAIN (PHOBIUS); CYTOPLASMIC_DOMAIN (PHOBIUS)
Aqu2.1.04352_001	75.738	-1.42271	0.499988	-2.84549	0.00443428	0.0369673	DOWN				tetratricopeptide repeat protein 7b-like	215	17	5.97e-58	0.6029	5	P:GO:0009199; P:GO:0009119; F:GO:0016787; P:GO:0009165; P:GO:0009259	-	no IPS match
Aqu2.1.04421_001	10.1366	-2.81042	0.66703	-4.21334	2.51624e-05	0.000560722	DOWN				tubulin polyglutamylase complex subunit 2	97	20	1.1e-60	0.567	2	C:GO:0005737; C:GO:0005874		PTHR31854 (PANTHER); PD318037 (PRODOM)
Aqu2.1.04422_001	467.544	-1.83401	0.597451	-3.06973	0.00214256	0.0210198	DOWN				cold shock domain-containing protein e1	180	20	5.02e-113	0.5785	2	F:GO:0003677; P:GO:0006355	-	IPR024642 (PFAM); IPR012340 (G3DSA:2.40.50.GENE3D); IPR002059 (PFAM); PTHR12913 (PANTHER); IPR012340 (SUPERFAMILY)
Aqu2.1.04485_001	128.914	3.66127	0.35705	10.2542	1.13291e-24	8.37105e-22	UP				PREDICTED: hypothetical protein LOC100638486, partial [Amphimedon queenslandica]	67	2	2.34e-15	0.915	0	-		no IPS match
Aqu2.1.04550_001	193.625	1.09697	0.310171	3.53666	0.000405229	0.00558371	UP				and ph domain containing	359	6	2.04e-152	0.6383	1	F:GO:0046872		Coil (COILS); IPR000306 (SMART); IPR013083 (G3DSA:3.30.40.GENE3D); IPR000306 (PFAM); PTHR22835 (PANTHER); IPR017455 (PROSITE_PROFILES); IPR011011 (SUPERFAMILY)
Aqu2.1.04581_001	10.7354	2.34322	0.795335	2.9462	0.00321702	0.0289511	UP				PREDICTED: hypothetical protein LOC100638018 [Amphimedon queenslandica]	502	20	2.37e-130	0.622	1	P:GO:0007165		Coil (COILS)
Aqu2.1.04601_001	9.46687	-8.05366	1.91306	-4.20983	2.55565e-05	0.000568602	DOWN				gtpase protein	302	20	2.68e-66	0.5015	1	F:GO:0005525	-	Coil (COILS); IPR006703 (PFAM); G3DSA:3.40.50.300 (GENE3D); PTHR10903 (PANTHER); PTHR10903:SF30 (PANTHER); CYTOPLASMIC_DOMAIN (PHOBIUS); TRANSMEMBRANE (PHOBIUS); NON_CYTOPLASMIC_DOMAIN (PHOBIUS); TRANSMEMBRANE (PHOBIUS); CYTOPLASMIC_DOMAIN (PHOBIUS); IPR027417 (SUPERFAMILY); TMhelix (TMHMM); TMhelix (TMHMM)
Aqu2.1.04630_001	19.3432	1.50343	0.502292	2.99314	0.0027612	0.025621	UP				short-chain collagen c4-like	129	20	8.11e-77	0.818	0	-		PTHR24024:SF12 (PANTHER); PTHR24024 (PANTHER)
Aqu2.1.04644_001	15.9395	2.92604	0.735753	3.97693	6.98095e-05	0.00134623	UP				---NA---	377	0			0	-		no IPS match
Aqu2.1.04696_001	6.94505	3.0914	0.847875	3.64605	0.000266303	0.00399425	UP				protein kinase kin1	410	20	1.48e-179	0.5955	4	P:GO:0006468; F:GO:0005524; F:GO:0004674; P:GO:0009069	EC:2.7.11.0	IPR000719 (PFAM); G3DSA:1.10.510.10 (GENE3D); PTHR24343 (PANTHER); IPR000719 (PROSITE_PROFILES); IPR011009 (SUPERFAMILY)
Aqu2.1.04817_001	473.362	2.18067	0.67333	3.23864	0.001201	0.0134349	UP				tax1-binding protein 1 isoform x2	658	20	0	0.4575	8	P:GO:0006915; P:GO:0032088; F:GO:0019900; P:GO:0043066; P:GO:0032480; C:GO:0005829; F:GO:0005515; P:GO:0045087		Coil (COILS); Coil (COILS); Coil (COILS); Coil (COILS); Coil (COILS); Coil (COILS); Coil (COILS); Coil (COILS); IPR012852 (PFAM); PTHR31915 (PANTHER)
Aqu2.1.04953_001	95.7021	3.06727	0.353585	8.67478	4.14355e-18	9.85953e-16	UP				cytoplasmic phosphatidylinositol transfer protein 1-like	239	20	9.7e-131	0.6045	2	C:GO:0005622; P:GO:0006810	-	IPR023393 (G3DSA:3.30.530.GENE3D); IPR001666 (PFAM); IPR001666 (PANTHER); PTHR10658:SF5 (PANTHER); NON_CYTOPLASMIC_DOMAIN (PHOBIUS); CYTOPLASMIC_DOMAIN (PHOBIUS); TRANSMEMBRANE (PHOBIUS); SSF55961 (SUPERFAMILY); TMhelix (TMHMM)
Aqu2.1.05057_001	92.6048	2.05936	0.654125	3.14827	0.00164243	0.0170732	UP				upf0414 transmembrane protein c20orf30 homolog	117	20	4.9e-78	0.708	3	F:GO:0003674; P:GO:0008150; C:GO:0005575		IPR008590 (PFAM); PTHR15664 (PANTHER); CYTOPLASMIC_DOMAIN (PHOBIUS); NON_CYTOPLASMIC_DOMAIN (PHOBIUS); TRANSMEMBRANE (PHOBIUS); CYTOPLASMIC_DOMAIN (PHOBIUS); TRANSMEMBRANE (PHOBIUS); TMhelix (TMHMM); TMhelix (TMHMM)
Aqu2.1.05354_001	30.2788	-1.15993	0.33012	-3.51365	0.000441988	0.00600104	DOWN	K09935	uncharacterized protein		gtp cyclohydrolase	123	20	5.68e-83	0.7585	0	-		IPR012816 (PFAM); IPR012816 (TIGRFAM); SSF143990 (SUPERFAMILY)
Aqu2.1.05525_001	9.75663	2.40474	0.6869	3.50086	0.000463754	0.00622432	UP				plexin a	481	20	3.08e-128	0.468	6	C:GO:0016021; P:GO:0007165; P:GO:0007275; F:GO:0004872; C:GO:0005622; F:GO:0005515	-	IPR002909 (SMART); IPR013783 (G3DSA:2.60.40.GENE3D); IPR002909 (PFAM); PTHR22625 (PANTHER); PTHR22625:SF16 (PANTHER); IPR014756 (SUPERFAMILY)
Aqu2.1.05541_001	90.265	0.779422	0.202769	3.8439	0.000121095	0.00210924	UP				c-myc-binding	104	20	2.79e-68	0.7805	3	F:GO:0003713; C:GO:0005667; P:GO:0045941	-	Coil (COILS); PR02028 (PRINTS); G3DSA:1.20.5.490 (GENE3D); IPR026060 (PANTHER); PTHR13168:SF0 (PANTHER)
Aqu2.1.05646_001	12.0352	-1.50655	0.509265	-2.95829	0.0030935	0.0280372	DOWN	K00207	DPYD	dihydropyrimidine dehydrogenase (NADP+) [EC:1.3.1.2]	dihydropyrimidine dehydrogenase	278	20	0	0.82	19	P:GO:0006214; P:GO:0006145; P:GO:0006207; F:GO:0002058; F:GO:0050661; F:GO:0051536; F:GO:0004158; C:GO:0005829; P:GO:0006212; P:GO:0042493; P:GO:0006222; P:GO:0055114; F:GO:0042803; F:GO:0017113; P:GO:0006210; P:GO:0007584; P:GO:0007623; P:GO:0015940; P:GO:0019482	EC:1.3.3.1; EC:1.3.1.2	IPR012135 (PFAM); PF14697 (PFAM); G3DSA:3.30.70.20 (GENE3D); IPR013785 (G3DSA:3.20.20.GENE3D); PTHR11938 (PANTHER); PTHR11938:SF6 (PANTHER); IPR017900 (PROSITE_PATTERNS); IPR017896 (PROSITE_PROFILES); IPR017896 (PROSITE_PROFILES); SSF54862 (SUPERFAMILY); SSF51395 (SUPERFAMILY)
Aqu2.1.05795_001	171.582	-1.20526	0.409385	-2.94407	0.00323929	0.0290769	DOWN				---NA---	164	0			0	-		Coil (COILS)
Aqu2.1.05877_001	29.3413	3.14262	0.380016	8.26971	1.34281e-16	2.51356e-14	UP				PREDICTED: hypothetical protein LOC100637033 [Amphimedon queenslandica]	133	1	3.41e-88	0.98	0	-		no IPS match
Aqu2.1.06070_001	12.0368	2.14528	0.652152	3.28954	0.00100351	0.0115478	UP				uncharacterized protein partial	137	6	7.38e-07	0.5267	2	F:GO:0003676; F:GO:0008270		IPR001878 (SMART)
Aqu2.1.06204_001	80.4881	1.72933	0.516557	3.3478	0.000814563	0.00977406	UP				transient receptor potential cation channel subfamily a member 1 homolog	162	10	1.01e-110	0.664	6	C:GO:0016021; C:GO:0016020; P:GO:0055085; P:GO:0006811; F:GO:0005216; P:GO:0006810		Coil (COILS)
Aqu2.1.06205_001	13.8768	1.97758	0.570224	3.46808	0.0005242	0.00688423	UP				transient receptor potential cation channel subfamily a member 1 homolog	100	5	6.05e-06	0.592	0	-		IPR020683 (G3DSA:1.25.40.GENE3D); PF13637 (PFAM); IPR020683 (PROSITE_PROFILES); IPR020683 (SUPERFAMILY)
Aqu2.1.06370_001	10.4492	1.45184	0.503349	2.88436	0.00392212	0.0337394	UP				dynein heavy chain axonemal- partial	348	20	1.13e-60	0.628	4	P:GO:0009199; P:GO:0009119; F:GO:0016787; P:GO:0009259	-	SIGNAL_PEPTIDE_N_REGION (PHOBIUS); SIGNAL_PEPTIDE_C_REGION (PHOBIUS); SIGNAL_PEPTIDE (PHOBIUS); SIGNAL_PEPTIDE_H_REGION (PHOBIUS); NON_CYTOPLASMIC_DOMAIN (PHOBIUS); SignalP-TM (SIGNALP_GRAM_POSITIVE); SignalP-noTM (SIGNALP_EUK); SignalP-noTM (SIGNALP_GRAM_NEGATIVE)
Aqu2.1.06418_001	32.5027	2.4636	0.464456	5.30427	1.13125e-07	4.86054e-06	UP				myoferlin isoform x2	105	20	8.65e-58	0.6185	7	C:GO:0043229; C:GO:0005901; P:GO:0030947; F:GO:0005543; P:GO:0001778; C:GO:0043227; P:GO:0034605	-	IPR012968 (PFAM); PTHR12546 (PANTHER); PTHR12546:SF8 (PANTHER)
Aqu2.1.06554_001	17.1347	-1.12649	0.397418	-2.83452	0.00458943	0.0378338	DOWN				---NA---	240	0			0	-		no IPS match
Aqu2.1.06668_001	34.9988	1.33082	0.457451	2.90921	0.00362345	0.0318771	UP	K15779	PGM2	phosphoglucomutase / phosphopentomutase [EC:5.4.2.2 5.4.2.7]	phosphoglucomutase 2	343	20	0	0.7165	3	P:GO:0005975; F:GO:0016868; F:GO:0000287	EC:5.4.2.0	IPR005841 (PRINTS); IPR016055 (G3DSA:3.40.120.GENE3D); IPR005844 (PFAM); IPR005845 (PFAM); IPR016055 (G3DSA:3.40.120.GENE3D); PTHR22573:SF2 (PANTHER); PTHR22573 (PANTHER); IPR016066 (PROSITE_PATTERNS); IPR016055 (SUPERFAMILY); IPR016055 (SUPERFAMILY)
Aqu2.1.06701_001	6.46126	-2.42812	0.624612	-3.88741	0.000101318	0.00183774	DOWN				tetratricopeptide repeat protein 7b-like	459	19	4.68e-71	0.5995	5	P:GO:0009199; P:GO:0009119; F:GO:0016787; P:GO:0009165; P:GO:0009259	-	IPR014716 (G3DSA:3.90.215.GENE3D); TRANSMEMBRANE (PHOBIUS); CYTOPLASMIC_DOMAIN (PHOBIUS); NON_CYTOPLASMIC_DOMAIN (PHOBIUS); IPR002181 (SUPERFAMILY); TMhelix (TMHMM)
Aqu2.1.06867_001	33.2112	-4.1159	1.13123	-3.63844	0.000274293	0.00409659	DOWN				integrator complex subunit 4-like	86	17	1.76e-26	0.6565	4	F:GO:0016787; P:GO:0042455; P:GO:0009260; P:GO:0009201	-	no IPS match
Aqu2.1.06869_001	14.5532	-3.10545	0.736371	-4.21723	2.47318e-05	0.000553764	DOWN				integrator complex subunit 4-like	86	17	4.44e-29	0.6465	5	P:GO:0009199; P:GO:0009119; F:GO:0016787; P:GO:0009165; P:GO:0009259	-	no IPS match
Aqu2.1.07333_001	166.07	-1.74685	0.480206	-3.63772	0.000275063	0.00410372	DOWN	K17917	SNX1_2	sorting nexin-1/2	sorting nexin-2-like	141	20	7.63e-99	0.727	5	P:GO:0007154; F:GO:0035091; P:GO:0006886; P:GO:0042147; C:GO:0030904	-	Coil (COILS); IPR015404 (PFAM); PTHR10555 (PANTHER); IPR028660 (PTHR10555:PANTHER); SSF103657 (SUPERFAMILY)
Aqu2.1.07379_001	41.275	7.46204	2.13017	3.50302	0.000460015	0.00619709	UP				PREDICTED: hypothetical protein LOC100632806 [Amphimedon queenslandica]	918	20	9.75e-101	0.5865	2	F:GO:0003950; P:GO:0007165		Coil (COILS); Coil (COILS); Coil (COILS)
Aqu2.1.07420_001	23.7701	3.18606	0.413824	7.69907	1.37059e-14	1.96344e-12	UP				---NA---	166	0			0	-		IPR011993 (G3DSA:2.30.29.GENE3D); SSF50729 (SUPERFAMILY)
Aqu2.1.07531_001	36.863	2.48904	0.708489	3.51318	0.000442785	0.00600605	UP				---NA---	383	0			0	-		no IPS match
Aqu2.1.07798_001	24.4919	-1.39236	0.476657	-2.9211	0.00348797	0.0309139	DOWN	K12968	ADAR	double-stranded RNA-specific adenosine deaminase [EC:3.5.4.37]	double-stranded rna-specific adenosine deaminase-like	979	20	0	0.576	3	F:GO:0003726; F:GO:0003723; P:GO:0006396		IPR000607 (SMART); IPR002466 (SMART); IPR014720 (SMART); IPR014720 (PFAM); IPR014720 (G3DSA:3.30.160.GENE3D); IPR011991 (G3DSA:1.10.10.GENE3D); IPR000607 (PFAM); IPR002466 (PFAM); IPR011991 (G3DSA:1.10.10.GENE3D); PTHR10910 (PANTHER); PTHR10910:SF18 (PANTHER); IPR000607 (PROSITE_PROFILES); IPR002466 (PROSITE_PROFILES); IPR014720 (PROSITE_PROFILES); SSF54768 (SUPERFAMILY); SSF46785 (SUPERFAMILY); …
Aqu2.1.07823_001	24.6212	-1.60725	0.398186	-4.03642	5.42722e-05	0.00107163	DOWN				PREDICTED: hypothetical protein LOC100642035 [Amphimedon queenslandica]	479	2	5.05e-59	0.875	0	-		NON_CYTOPLASMIC_DOMAIN (PHOBIUS); CYTOPLASMIC_DOMAIN (PHOBIUS); CYTOPLASMIC_DOMAIN (PHOBIUS); TRANSMEMBRANE (PHOBIUS); TRANSMEMBRANE (PHOBIUS); TMhelix (TMHMM)
Aqu2.1.08133_001	30.8053	-1.36757	0.425566	-3.21354	0.00131109	0.0143913	DOWN				PREDICTED: hypothetical protein LOC100642035 [Amphimedon queenslandica]	787	2	1.25e-171	0.91	1	F:GO:0005515		IPR011029 (G3DSA:1.10.533.GENE3D); SIGNAL_PEPTIDE_C_REGION (PHOBIUS); SIGNAL_PEPTIDE_N_REGION (PHOBIUS); SIGNAL_PEPTIDE_H_REGION (PHOBIUS); SIGNAL_PEPTIDE (PHOBIUS); CYTOPLASMIC_DOMAIN (PHOBIUS); TRANSMEMBRANE (PHOBIUS); NON_CYTOPLASMIC_DOMAIN (PHOBIUS); IPR003961 (PROSITE_PROFILES); IPR003961 (SUPERFAMILY); TMhelix (TMHMM)
Aqu2.1.08347_001	168.862	1.12554	0.252749	4.45319	8.46022e-06	0.000221179	UP				---NA---	114	0			0	-		no IPS match
Aqu2.1.08507_001	19.9776	1.60758	0.532379	3.01961	0.00253097	0.0239921	UP				protein asteroid homolog 1-like	327	2	1.02e-05	0.465	0	-		Coil (COILS); G3DSA:3.40.50.1010 (GENE3D); TRANSMEMBRANE (PHOBIUS); CYTOPLASMIC_DOMAIN (PHOBIUS); NON_CYTOPLASMIC_DOMAIN (PHOBIUS); SSF88723 (SUPERFAMILY)
Aqu2.1.08581_001	30.7919	1.23829	0.425381	2.91102	0.00360255	0.031749	UP				iq and ubiquitin-like domain-containing partial	1090	20	0	0.7095	2	C:GO:0043231; F:GO:0005515	-	Coil (COILS); Coil (COILS); Coil (COILS); IPR003961 (SMART); IPR013783 (G3DSA:2.60.40.GENE3D); G3DSA:3.10.20.90 (GENE3D); IPR003961 (PFAM); PTHR21074:SF0 (PANTHER); PTHR21074 (PANTHER); IPR000626 (PROSITE_PROFILES); IPR003961 (PROSITE_PROFILES); SSF54236 (SUPERFAMILY); IPR003961 (SUPERFAMILY)
Aqu2.1.08709_001	264.754	0.498347	0.178325	2.7946	0.00519632	0.0415203	UP				usp47 protein	103	20	2.79e-61	0.628	15	P:GO:0030307; P:GO:0043066; F:GO:0071987; P:GO:1902230; P:GO:0045892; C:GO:0005737; C:GO:0019005; P:GO:0043154; F:GO:0004843; P:GO:0035520; P:GO:0006284; P:GO:0042493; P:GO:0034644; P:GO:0010972; P:GO:0006508	-	Coil (COILS)
Aqu2.1.08710_001	148.971	5.34656	0.689896	7.74981	9.20326e-15	1.34588e-12	UP				deleted in malignant brain tumors 1	310	20	1.49e-152	0.71	2	C:GO:0016020; F:GO:0005044		IPR001190 (PRINTS); IPR017448 (SMART); IPR001190 (PFAM); G3DSA:3.10.250.10 (GENE3D); PTHR19331 (PANTHER); TRANSMEMBRANE (PHOBIUS); CYTOPLASMIC_DOMAIN (PHOBIUS); TRANSMEMBRANE (PHOBIUS); NON_CYTOPLASMIC_DOMAIN (PHOBIUS); CYTOPLASMIC_DOMAIN (PHOBIUS); IPR001190 (PROSITE_PROFILES); IPR017448 (SUPERFAMILY); TMhelix (TMHMM); TMhelix (TMHMM)
Aqu2.1.08781_001	91.14	1.97939	0.622754	3.17844	0.00148069	0.0158003	UP				---NA---	167	0			0	-		no IPS match
Aqu2.1.08880_001	123.16	1.59568	0.500884	3.18574	0.00144387	0.015521	UP				e3 ubiquitin-protein ligase nedd4-like	47	20	2.18e-26	0.825	63	P:GO:0048814; P:GO:2001259; F:GO:0043130; F:GO:0050815; F:GO:0008022; P:GO:0019089; P:GO:0043161; P:GO:0003197; P:GO:0010765; P:GO:2001288; P:GO:0006622; C:GO:0005829; P:GO:0002250; P:GO:0009651; F:GO:0019871; C:GO:0045121; F:GO:0019870; F:GO:0031698; P:GO:0030948; F:GO:0044325; P:GO:0070534; P:GO:0050807; F:GO:0070064; P:GO:0003151; P:GO:0010768; C:GO:0005886; F:GO:0004842; P:GO:0042921; C:GO:00…	EC:6.3.2.19	IPR000569 (PFAM); PTHR11254 (PANTHER); PTHR11254:SF78 (PANTHER); IPR000569 (PROSITE_PROFILES); IPR000569 (SUPERFAMILY)
Aqu2.1.09047_001	61.9193	-2.01302	0.569193	-3.53662	0.000405285	0.00558371	DOWN				serine threonine-protein phosphatase 6 regulatory ankyrin repeat subunit b-like	223	20	2.98e-12	0.5025	2	P:GO:0007165; F:GO:0005515		IPR011029 (G3DSA:1.10.533.GENE3D); IPR000488 (PFAM); IPR000488 (PROSITE_PROFILES); IPR011029 (SUPERFAMILY)
Aqu2.1.09100_001	20.8421	-1.68329	0.60625	-2.77656	0.00549373	0.0431233	DOWN	K17705	KRIT1	Krev interaction trapped protein 1	krev interaction trapped protein 1	251	20	1.13e-30	0.5065	10	P:GO:0001525; P:GO:0044763; C:GO:0016020; P:GO:0065009; P:GO:0051239; C:GO:0043234; C:GO:0005856; C:GO:0030054; F:GO:0032403; P:GO:0048523	-	IPR020683 (G3DSA:1.25.40.GENE3D); PTHR13283 (PANTHER); PTHR13283:SF2 (PANTHER); IPR020683 (PROSITE_PROFILES); IPR020683 (SUPERFAMILY)
Aqu2.1.09191_001	13.332	-1.85057	0.551739	-3.35406	0.000796345	0.00959647	DOWN				sacsin- partial	611	3	1.12e-137	0.5633	2	F:GO:0016787; C:GO:0044424	-	G3DSA:3.80.10.10 (GENE3D); SSF52047 (SUPERFAMILY)
Aqu2.1.09245_001	7.9645	1.83798	0.621167	2.95891	0.00308725	0.0279986	UP				wd repeat-containing protein 63- partial	779	20	0	0.6495	3	F:GO:0016301; P:GO:0016310; F:GO:0005515	-	Coil (COILS); Coil (COILS); IPR015915 (G3DSA:2.120.10.GENE3D); PTHR23244 (PANTHER); CYTOPLASMIC_DOMAIN (PHOBIUS); NON_CYTOPLASMIC_DOMAIN (PHOBIUS); TRANSMEMBRANE (PHOBIUS); SignalP-noTM (SIGNALP_EUK); SSF117281 (SUPERFAMILY)
Aqu2.1.09306_001	10.0429	2.54269	0.78839	3.22517	0.001259	0.013953	UP				polyadenylate-binding protein 1- partial	1080	20	0	0.6095	7	F:GO:0008270; F:GO:0000166; F:GO:0003676; P:GO:0006464; F:GO:0003824; P:GO:0007165; F:GO:0005515	-	Coil (COILS); G3DSA:3.40.50.300 (GENE3D); IPR011029 (G3DSA:1.10.533.GENE3D); IPR000488 (PROSITE_PROFILES); IPR011029 (SUPERFAMILY); IPR027417 (SUPERFAMILY)
Aqu2.1.09426_001	8.81806	2.4386	0.740491	3.29323	0.000990452	0.0114444	UP				ubiquitin carboxyl-terminal hydrolase 47-like	217	20	2.65e-33	0.6595	2	P:GO:0007165; F:GO:0005515	-	IPR000488 (PFAM); IPR011029 (G3DSA:1.10.533.GENE3D); IPR000488 (PROSITE_PROFILES); IPR011029 (SUPERFAMILY)
Aqu2.1.09699_001	34.6824	-3.07036	0.851151	-3.60731	0.000309391	0.00452925	DOWN				thromboxane-a synthase-like	52	19	3.29e-26	0.8447	5	F:GO:0020037; F:GO:0016705; F:GO:0004497; F:GO:0005506; P:GO:0055114	-	IPR001128 (G3DSA:1.10.630.GENE3D); IPR001128 (PFAM); PTHR24290 (PANTHER); PTHR24290:SF27 (PANTHER); IPR001128 (SUPERFAMILY)
Aqu2.1.09754_001	13.875	2.37055	0.634734	3.73471	0.000187929	0.00300493	UP				udp-glucose:glycoprotein glucosyltransferase 1-like	109	20	1.03e-71	0.8615	6	P:GO:0097359; F:GO:0003980; C:GO:0005793; C:GO:0005788; P:GO:0006486; F:GO:0051082	-	IPR009448 (PANTHER); SSF53448 (SUPERFAMILY)
Aqu2.1.09794_001	7.05882	-2.33129	0.804842	-2.89658	0.00377249	0.0328957	DOWN				receptor-type tyrosine-protein phosphatase alpha-like	324	20	0	0.7255	3	F:GO:0004725; P:GO:0035335; P:GO:0006570	EC:3.1.3.48	IPR000242 (PRINTS); IPR003595 (SMART); IPR000242 (SMART); IPR000242 (PFAM); G3DSA:3.90.190.10 (GENE3D); PTHR19134 (PANTHER); TRANSMEMBRANE (PHOBIUS); NON_CYTOPLASMIC_DOMAIN (PHOBIUS); CYTOPLASMIC_DOMAIN (PHOBIUS); IPR000242 (PROSITE_PROFILES); IPR000387 (PROSITE_PROFILES); SignalP-TM (SIGNALP_GRAM_POSITIVE); SSF52799 (SUPERFAMILY); TMhelix (TMHMM)
Aqu2.1.09964_001	18.1269	-1.82016	0.65095	-2.79616	0.00517144	0.0413922	DOWN	K11259	ILVBL	acetolactate synthase-like protein [EC:2.2.1.-]	acetolactate synthase-like	497	20	0	0.779	5	C:GO:0016020; P:GO:0008152; F:GO:0003824; F:GO:0000287; F:GO:0030976	-	IPR011766 (PFAM); G3DSA:3.40.50.1220 (GENE3D); IPR012000 (PFAM); G3DSA:3.40.50.970 (GENE3D); G3DSA:3.40.50.970 (GENE3D); IPR012001 (PFAM); PTHR18968 (PANTHER); PTHR18968:SF1 (PANTHER); IPR000399 (PROSITE_PATTERNS); SIGNAL_PEPTIDE_N_REGION (PHOBIUS); SIGNAL_PEPTIDE_C_REGION (PHOBIUS); SIGNAL_PEPTIDE (PHOBIUS); SIGNAL_PEPTIDE_H_REGION (PHOBIUS); NON_CYTOPLASMIC_DOMAIN (PHOBIUS); SSF52518 (SUPERFAMI…
Aqu2.1.10036_001	7.62029	-2.26878	0.653173	-3.47347	0.000513772	0.00678537	DOWN				---NA---	51	0			0	-		no IPS match
Aqu2.1.10116_001	114.429	0.799787	0.214454	3.7294	0.000191935	0.00305507	UP	K12559	MYO10	myosin X	unconventional myosin-x	706	20	0	0.533	2	C:GO:0005856; F:GO:0005543	-	IPR001849 (SMART); IPR019749 (SMART); IPR019748 (PFAM); IPR001849 (PFAM); IPR000857 (PFAM); IPR011993 (G3DSA:2.30.29.GENE3D); IPR014352 (G3DSA:1.20.80.GENE3D); PTHR13140:SF18 (PANTHER); PTHR13140 (PANTHER); IPR001849 (PROSITE_PROFILES); IPR000857 (PROSITE_PROFILES); IPR000299 (PROSITE_PROFILES); IPR019748 (SUPERFAMILY); SSF50729 (SUPERFAMILY)
Aqu2.1.10255_001	56.6191	1.4807	0.41773	3.54464	0.000393154	0.00544329	UP				wd repeat-containing protein 63- partial	580	20	1.37e-73	0.642	1	P:GO:0007165	-	Coil (COILS); Coil (COILS); Coil (COILS); Coil (COILS); Coil (COILS)
Aqu2.1.10276_001	24.9897	1.25299	0.424035	2.95493	0.00312743	0.0282536	UP				---NA---	72	0			0	-		no IPS match
Aqu2.1.10286_001	69.8597	-0.689932	0.229559	-3.00546	0.00265176	0.0248518	DOWN				switch-associated protein 70	689	20	4.24e-17	0.4805	8	F:GO:0005524; C:GO:0005737; P:GO:0045190; F:GO:0005543; C:GO:0030027; C:GO:0005886; C:GO:0005634; F:GO:0003677		IPR001849 (SMART); IPR001849 (PFAM); IPR011993 (G3DSA:2.30.29.GENE3D); PTHR14383 (PANTHER); IPR001849 (PROSITE_PROFILES); SSF50729 (SUPERFAMILY)
Aqu2.1.11114_001	36.8817	6.52234	0.748341	8.71573	2.88892e-18	7.11536e-16	UP				deleted in malignant brain tumors 1	282	20	5.36e-133	0.7245	3	F:GO:0005044; C:GO:0016020; P:GO:0007165	-	IPR001190 (PRINTS); IPR017448 (SMART); IPR001190 (PFAM); G3DSA:3.10.250.10 (GENE3D); PTHR19331 (PANTHER); SIGNAL_PEPTIDE_C_REGION (PHOBIUS); NON_CYTOPLASMIC_DOMAIN (PHOBIUS); SIGNAL_PEPTIDE_N_REGION (PHOBIUS); SIGNAL_PEPTIDE (PHOBIUS); SIGNAL_PEPTIDE_H_REGION (PHOBIUS); IPR001190 (PROSITE_PROFILES); SignalP-noTM (SIGNALP_EUK); IPR017448 (SUPERFAMILY)
Aqu2.1.11115_001	67.6367	1.71087	0.447155	3.82612	0.000130181	0.00225274	UP				PREDICTED: hypothetical protein LOC100638486, partial [Amphimedon queenslandica]	58	2	1.53e-11	0.605	0	-		no IPS match
Aqu2.1.11224_001	26.7731	1.78814	0.570618	3.13369	0.00172621	0.0177151	UP	K00135	gabD	succinate-semialdehyde dehydrogenase / glutarate-semialdehyde dehydrogenase [EC:1.2.1.16 1.2.1.79 1.2.1.20]	aldehyde dehydrogenase	379	20	0	0.741	2	F:GO:0016620; P:GO:0055114	EC:1.2.1.0	IPR015590 (PFAM); IPR016163 (G3DSA:3.40.309.GENE3D); IPR016162 (G3DSA:3.40.605.GENE3D); PTHR11699 (PANTHER); IPR016161 (SUPERFAMILY)
Aqu2.1.11504_001	11.5131	4.49063	0.9091	4.93965	7.82638e-07	2.72697e-05	UP				purine or other phosphorylase family 1	1664	20	0	0.6275	6	P:GO:0044763; F:GO:0004672; P:GO:0006468; P:GO:0050794; F:GO:0005524; P:GO:0009116	-	Coil (COILS); IPR000845 (G3DSA:3.40.50.GENE3D); SSF53167 (SUPERFAMILY)
Aqu2.1.11527_001	137.236	1.46415	0.241938	6.05175	1.4328e-09	9.35582e-08	UP				protrudin isoform 3	201	20	1.99e-84	0.461	1	F:GO:0046872		IPR000306 (SMART); IPR000306 (PFAM); IPR013083 (G3DSA:3.30.40.GENE3D); CYTOPLASMIC_DOMAIN (PHOBIUS); TRANSMEMBRANE (PHOBIUS); NON_CYTOPLASMIC_DOMAIN (PHOBIUS); IPR017455 (PROSITE_PROFILES); IPR011011 (SUPERFAMILY); TMhelix (TMHMM)
Aqu2.1.11876_001	14.4945	-3.54161	0.897463	-3.94625	7.93859e-05	0.00149597	DOWN				tetratricopeptide repeat protein 7b-like	297	20	6.83e-74	0.6235	5	P:GO:0009199; P:GO:0009119; F:GO:0016787; P:GO:0009165; P:GO:0009259	-	no IPS match
Aqu2.1.11942_001	8.6181	-2.73409	0.583098	-4.6889	2.74679e-06	8.11837e-05	DOWN	K06689	UBE2D_E	ubiquitin-conjugating enzyme E2 D/E [EC:2.3.2.23]	ubiquitin conjugating enzyme	156	20	1.66e-111	0.7345	7	P:GO:0070534; P:GO:0044314; P:GO:0035519; P:GO:0070936; F:GO:0004842; P:GO:0085020; P:GO:0070979	EC:6.3.2.19	SM00212 (SMART); IPR000608 (PFAM); IPR016135 (G3DSA:3.10.110.GENE3D); PTHR24067 (PANTHER); PTHR24067:SF31 (PANTHER); IPR000608 (PROSITE_PROFILES); IPR016135 (SUPERFAMILY)
Aqu2.1.11943_001	17.3107	-3.7134	1.08093	-3.43538	0.000591713	0.0076072	DOWN				ubiquitin carboxyl-terminal hydrolase 47-like	284	20	7.97e-70	0.6575	1	P:GO:0007165		IPR027933 (PFAM); G3DSA:3.10.20.90 (GENE3D); SSF54236 (SUPERFAMILY)
Aqu2.1.12008_001	125.887	-0.789586	0.271341	-2.90994	0.00361495	0.0318383	DOWN	K10904	TIPIN	TIMELESS-interacting protein	timeless-interacting protein	275	20	1.66e-21	0.593	10	P:GO:0033262; C:GO:0005730; C:GO:0000790; P:GO:0000076; P:GO:0031573; F:GO:0005515; P:GO:0008284; C:GO:0005794; P:GO:0044770; P:GO:0048478	-	IPR012923 (PFAM); PTHR13220 (PANTHER)
Aqu2.1.12231_001	15.0466	-1.51674	0.510212	-2.97276	0.00295137	0.0270282	DOWN				tetratricopeptide repeat protein 7b-like	153	18	5.59e-40	0.6133	5	P:GO:0009199; P:GO:0009119; F:GO:0016787; P:GO:0009165; P:GO:0009259	-	no IPS match
Aqu2.1.12397_001	119.683	1.71359	0.609429	2.81179	0.00492667	0.0397992	UP				abc transporter	103	20	1.07e-33	0.6075	1	C:GO:0016020		IPR013525 (PFAM); PTHR19241 (PANTHER); NON_CYTOPLASMIC_DOMAIN (PHOBIUS); TRANSMEMBRANE (PHOBIUS); CYTOPLASMIC_DOMAIN (PHOBIUS); TMhelix (TMHMM); TMhelix (TMHMM)
Aqu2.1.12409_001	8.46677	-1.4413	0.530769	-2.71549	0.00661773	0.0496899	DOWN				---NA---	41	0			0	-		CYTOPLASMIC_DOMAIN (PHOBIUS); TRANSMEMBRANE (PHOBIUS); NON_CYTOPLASMIC_DOMAIN (PHOBIUS); TMhelix (TMHMM)
Aqu2.1.12743_001	19.7881	-3.11698	1.09372	-2.8499	0.00437333	0.0366742	DOWN	K10359	MYO7	myosin VII	unconventional myosin-viia	1308	20	0	0.7655	21	C:GO:0001750; C:GO:0071944; P:GO:0007605; F:GO:0000166; P:GO:0030048; P:GO:0007040; P:GO:0051649; C:GO:0005765; F:GO:0046983; C:GO:0005829; F:GO:0000146; P:GO:0042462; P:GO:0007601; P:GO:0044765; P:GO:0007165; F:GO:0051015; F:GO:0005516; C:GO:0001917; P:GO:0050957; C:GO:0045202; C:GO:0005884	-	Coil (COILS); Coil (COILS); IPR019749 (SMART); IPR000857 (SMART); IPR011029 (G3DSA:1.10.533.GENE3D); IPR000857 (PFAM); IPR011993 (G3DSA:2.30.29.GENE3D); IPR019748 (PFAM); IPR000488 (PFAM); IPR014352 (G3DSA:1.20.80.GENE3D); G3DSA:3.10.20.90 (GENE3D); PTHR13140:SF27 (PANTHER); PTHR13140 (PANTHER); CYTOPLASMIC_DOMAIN (PHOBIUS); NON_CYTOPLASMIC_DOMAIN (PHOBIUS); TRANSMEMBRANE (PHOBIUS); IPR000488 (PR…
Aqu2.1.12774_001	26.6824	19.9539	3.00695	6.63595	3.22429e-11	2.91679e-09	UP	K08876	SCYL1	SCY1-like protein 1	n-terminal kinase-like protein	391	20	0	0.6855	7	C:GO:0005793; F:GO:0004672; C:GO:0005801; P:GO:0006468; C:GO:0030126; P:GO:0006890; F:GO:0005524	-	G3DSA:1.10.510.10 (GENE3D); IPR011989 (G3DSA:1.25.10.GENE3D); PTHR12984 (PANTHER); PTHR12984:SF3 (PANTHER); IPR000719 (PROSITE_PROFILES); IPR016024 (SUPERFAMILY); IPR011009 (SUPERFAMILY)
Aqu2.1.12825_001	32.8029	-1.45742	0.506598	-2.87687	0.00401639	0.0343399	DOWN	K03125	TAF1	transcription initiation factor TFIID subunit 1	transcription initiation factor tfiid subunit 1- partial	507	20	0	0.67	2	F:GO:0008270; F:GO:0003676	-	Coil (COILS); Coil (COILS); IPR022591 (PFAM); PTHR13900:SF0 (PANTHER); PTHR13900 (PANTHER)
Aqu2.1.13086_001	9.70137	2.84513	0.983947	2.89155	0.00383351	0.033283	UP				rna-directed dna polymerase from mobile element jockey-like	1580	20	0	0.477	6	F:GO:0016787; F:GO:0003723; F:GO:0003964; P:GO:0006278; P:GO:0007165; F:GO:0005515	-	Coil (COILS); Coil (COILS); Coil (COILS); Coil (COILS); Coil (COILS); IPR005135 (G3DSA:3.60.10.GENE3D); PF14529 (PFAM); IPR011029 (G3DSA:1.10.533.GENE3D); IPR000477 (PFAM); PTHR19446 (PANTHER); CYTOPLASMIC_DOMAIN (PHOBIUS); TRANSMEMBRANE (PHOBIUS); NON_CYTOPLASMIC_DOMAIN (PHOBIUS); NON_CYTOPLASMIC_DOMAIN (PHOBIUS); TRANSMEMBRANE (PHOBIUS); IPR000488 (PROSITE_PROFILES); IPR005135 (SUPERFAMILY); TM…
Aqu2.1.13094_001	14.242	-1.93822	0.583693	-3.32061	0.000898198	0.0105876	DOWN				tetratricopeptide repeat protein 7b-like	367	20	6.79e-73	0.6145	6	P:GO:0009199; P:GO:0009119; F:GO:0016787; P:GO:0043170; P:GO:0009165; P:GO:0009259	-	NON_CYTOPLASMIC_DOMAIN (PHOBIUS); CYTOPLASMIC_DOMAIN (PHOBIUS); TRANSMEMBRANE (PHOBIUS); TMhelix (TMHMM)
Aqu2.1.13101_001	15.1385	-1.10507	0.406957	-2.71544	0.00661872	0.0496899	DOWN	K18192	ATP10	mitochondrial ATPase complex subunit ATP10	atp10 protein	243	20	1.47e-90	0.4965	2	P:GO:0033615; C:GO:0005743		IPR007849 (PFAM)
Aqu2.1.13151_001	21.3849	2.25299	0.703044	3.20462	0.00135241	0.0147525	UP				---NA---	464	0			0	-		Coil (COILS)
Aqu2.1.13153_001	125.201	3.88367	0.964523	4.02652	5.66088e-05	0.00111463	UP				pap2_haloperoxidase domain-containing protein	263	8	3.39e-12	0.43	4	P:GO:0055114; C:GO:0016020; F:GO:0003824; F:GO:0004601		SIGNAL_PEPTIDE_N_REGION (PHOBIUS); SIGNAL_PEPTIDE_C_REGION (PHOBIUS); SIGNAL_PEPTIDE (PHOBIUS); NON_CYTOPLASMIC_DOMAIN (PHOBIUS); SIGNAL_PEPTIDE_H_REGION (PHOBIUS); SignalP-noTM (SIGNALP_EUK); SignalP-TM (SIGNALP_GRAM_POSITIVE); SignalP-noTM (SIGNALP_GRAM_NEGATIVE)
Aqu2.1.13154_001	8.58296	3.06696	0.549565	5.5807	2.39551e-08	1.15569e-06	UP				transmembrane protein 45b-like	299	20	2.78e-72	0.46	2	C:GO:0016021; C:GO:0016020		IPR006904 (PFAM); IPR006904 (PANTHER); TRANSMEMBRANE (PHOBIUS); TRANSMEMBRANE (PHOBIUS); NON_CYTOPLASMIC_DOMAIN (PHOBIUS); CYTOPLASMIC_DOMAIN (PHOBIUS); CYTOPLASMIC_DOMAIN (PHOBIUS); CYTOPLASMIC_DOMAIN (PHOBIUS); TRANSMEMBRANE (PHOBIUS); NON_CYTOPLASMIC_DOMAIN (PHOBIUS); TRANSMEMBRANE (PHOBIUS); TRANSMEMBRANE (PHOBIUS); NON_CYTOPLASMIC_DOMAIN (PHOBIUS); TMhelix (TMHMM); TMhelix (TMHMM); TMhelix (…
Aqu2.1.13166_001	210.739	1.415	0.395849	3.57458	0.000350787	0.00500478	UP	K03260	EIF4G	translation initiation factor 4G	eukaryotic translation initiation factor 4 gamma 3	744	20	3.43e-116	0.5085	6	P:GO:0006417; P:GO:0044699; P:GO:0000003; P:GO:0032270; F:GO:0003723; F:GO:0005515	-	Coil (COILS); IPR003890 (SMART); IPR003891 (SMART); IPR003307 (SMART); IPR016021 (G3DSA:1.25.40.GENE3D); IPR003307 (PFAM); IPR016021 (G3DSA:1.25.40.GENE3D); IPR003891 (PFAM); IPR003890 (PFAM); IPR016021 (G3DSA:1.25.40.GENE3D); PTHR23253 (PANTHER); IPR003891 (PROSITE_PROFILES); IPR003307 (PROSITE_PROFILES); IPR016024 (SUPERFAMILY); IPR016024 (SUPERFAMILY); IPR016024 (SUPERFAMILY)
Aqu2.1.13167_001	1152.23	1.86094	0.645394	2.88342	0.0039338	0.0337985	UP				---NA---	33	0			0	-		no IPS match
Aqu2.1.13215_001	88.2944	0.945186	0.202178	4.67503	2.93917e-06	8.6687e-05	UP	K10839	RAD23	UV excision repair protein RAD23	uv excision repair protein rad23 homolog b-like	371	20	0	0.58	5	P:GO:0043161; F:GO:0003684; P:GO:0006289; C:GO:0005634; F:GO:0005515	-	IPR004806 (PRINTS); IPR015940 (SMART); IPR000626 (SMART); IPR006636 (SMART); G3DSA:1.10.8.10 (GENE3D); IPR004806 (TIGRFAM); IPR000626 (PFAM); G3DSA:1.10.8.10 (GENE3D); IPR000449 (PFAM); G3DSA:3.10.20.90 (GENE3D); IPR015360 (PFAM); IPR015360 (G3DSA:1.10.10.GENE3D); PTHR10621 (PANTHER); IPR000626 (PROSITE_PROFILES); IPR015940 (PROSITE_PROFILES); IPR015940 (PROSITE_PROFILES); IPR009060 (SUPERFAMILY)…
Aqu2.1.13307_001	14.6328	2.77054	0.953434	2.90586	0.0036625	0.0321563	UP	K11438	PRMT7	protein arginine N-methyltransferase 7 [EC:2.1.1.-]	protein arginine n-methyltransferase 7-like	249	20	4.49e-143	0.5335	5	P:GO:0090304; P:GO:0044699; P:GO:0006479; F:GO:0016274; P:GO:0010467	-	no IPS match
Aqu2.1.13412_001	63.9277	-2.56932	0.759163	-3.38441	0.000713303	0.00883074	DOWN				iq domain-containing protein g	171	20	1.73e-33	0.6045	1	F:GO:0005515		Coil (COILS); IPR000048 (PFAM); G3DSA:1.20.5.190 (GENE3D); PTHR14871:SF0 (PANTHER); PTHR14871 (PANTHER); IPR000048 (PROSITE_PROFILES)
Aqu2.1.13431_001	32.4743	1.22206	0.322708	3.78688	0.000152548	0.00255564	UP	K00541	NNMT	nicotinamide N-methyltransferase [EC:2.1.1.1]	nicotinamide n-methyltransferase-like	270	20	3.53e-26	0.492	1	F:GO:0008168		IPR000940 (PFAM); G3DSA:3.40.50.150 (GENE3D); IPR000940 (PANTHER); PTHR10867:SF10 (PANTHER); SSF53335 (SUPERFAMILY)
Aqu2.1.13433_001	451.943	1.26611	0.245147	5.1647	2.40823e-07	9.60486e-06	UP	K00541	NNMT	nicotinamide N-methyltransferase [EC:2.1.1.1]	nicotinamide n-methyltransferase	263	20	1.51e-29	0.503	1	F:GO:0008168		G3DSA:3.40.50.150 (GENE3D); IPR000940 (PFAM); PTHR10867:SF10 (PANTHER); IPR000940 (PANTHER); SSF53335 (SUPERFAMILY)
Aqu2.1.13531_001	21.3305	-2.41762	0.753003	-3.21064	0.0013244	0.0145033	DOWN				ubiquitin carboxyl-terminal hydrolase 47-like	1315	20	2.3e-104	0.629	3	F:GO:0005524; F:GO:0005515; P:GO:0007165	-	IPR002110 (SMART); IPR011029 (G3DSA:1.10.533.GENE3D); PF13637 (PFAM); IPR000488 (PFAM); IPR011029 (G3DSA:1.10.533.GENE3D); IPR002110 (PFAM); G3DSA:3.40.50.300 (GENE3D); IPR020683 (G3DSA:1.25.40.GENE3D); IPR020683 (PFAM); IPR020683 (G3DSA:1.25.40.GENE3D); PTHR24198 (PANTHER); IPR002110 (PROSITE_PROFILES); IPR002110 (PROSITE_PROFILES); IPR020683 (PROSITE_PROFILES); IPR000488 (PROSITE_PROFILES); IPR…
Aqu2.1.13712_001	21.7513	1.83471	0.564644	3.24932	0.00115679	0.0130234	UP				serine threonine-protein kinase ctr1-like	646	20	1.92e-103	0.5855	3	P:GO:0009987; F:GO:0016772; F:GO:0005515	-	Coil (COILS); Coil (COILS); Coil (COILS); IPR015915 (G3DSA:2.120.10.GENE3D); PF13418 (PFAM); PTHR23244 (PANTHER); SSF117281 (SUPERFAMILY)
Aqu2.1.13866_001	17.6745	-1.67594	0.574708	-2.91615	0.00354377	0.0313293	DOWN				conserved hypothetical protein [Capsaspora owczarzaki ATCC 30864]	688	20	1.93e-148	0.508	6	P:GO:0009058; C:GO:0016021; C:GO:0016020; C:GO:0005794; F:GO:0001733; F:GO:0016757		Coil (COILS); G3DSA:3.40.50.1820 (GENE3D); TRANSMEMBRANE (PHOBIUS); CYTOPLASMIC_DOMAIN (PHOBIUS); NON_CYTOPLASMIC_DOMAIN (PHOBIUS); CYTOPLASMIC_DOMAIN (PHOBIUS); TRANSMEMBRANE (PHOBIUS); TRANSMEMBRANE (PHOBIUS); NON_CYTOPLASMIC_DOMAIN (PHOBIUS); SSF53474 (SUPERFAMILY)
Aqu2.1.13909_001	15.8544	5.40618	1.55618	3.47401	0.000512746	0.006785	UP				---NA---	203	0			0	-		no IPS match
Aqu2.1.13983_001	22.2916	1.48395	0.368833	4.02336	5.73744e-05	0.00112654	UP	K06085	SSX2IP	synovial sarcoma, X breakpoint 2 interacting protein	afadin- and alpha-actinin-binding protein isoform x1	454	20	2.02e-50	0.509	9	P:GO:2000145; P:GO:0035020; C:GO:0031252; C:GO:0043234; C:GO:0005913; F:GO:0019904; P:GO:0030036; F:GO:0030674; P:GO:0007155		Coil (COILS); Coil (COILS); Coil (COILS); IPR021622 (PFAM); PTHR21736:SF12 (PANTHER); PTHR21736 (PANTHER)
Aqu2.1.13997_001	17.2916	-1.73971	0.462958	-3.75783	0.000171396	0.00279469	DOWN				phage lysozyme protein	199	4	5.55e-107	0.59	5	P:GO:0006468; F:GO:0005524; F:GO:0004674; P:GO:0009069; F:GO:0003796	EC:2.7.11.0	IPR023347 (G3DSA:1.10.530.GENE3D); SIGNAL_PEPTIDE_C_REGION (PHOBIUS); SIGNAL_PEPTIDE (PHOBIUS); NON_CYTOPLASMIC_DOMAIN (PHOBIUS); SIGNAL_PEPTIDE_N_REGION (PHOBIUS); SIGNAL_PEPTIDE_H_REGION (PHOBIUS); SignalP-noTM (SIGNALP_EUK); SignalP-noTM (SIGNALP_GRAM_NEGATIVE); SignalP-TM (SIGNALP_GRAM_POSITIVE); IPR023346 (SUPERFAMILY)
Aqu2.1.13998_001	22.3333	-1.90733	0.49702	-3.83753	0.000124278	0.00216201	DOWN				phage lysozyme protein	197	6	1.26e-126	0.5467	5	P:GO:0006468; F:GO:0005524; F:GO:0004674; P:GO:0009069; F:GO:0003796	EC:2.7.11.0	IPR023347 (G3DSA:1.10.530.GENE3D); SIGNAL_PEPTIDE_N_REGION (PHOBIUS); SIGNAL_PEPTIDE_C_REGION (PHOBIUS); SIGNAL_PEPTIDE (PHOBIUS); SIGNAL_PEPTIDE_H_REGION (PHOBIUS); NON_CYTOPLASMIC_DOMAIN (PHOBIUS); SignalP-TM (SIGNALP_GRAM_POSITIVE); SignalP-noTM (SIGNALP_EUK); SignalP-noTM (SIGNALP_GRAM_NEGATIVE); IPR023346 (SUPERFAMILY)
Aqu2.1.14136_001	181.688	1.23488	0.174278	7.08571	1.38338e-12	1.56623e-10	UP	K18269	PDCD10	programmed cell death protein 10	programmed cell death protein 10	210	20	4.22e-151	0.7245	7	C:GO:0005829; F:GO:0047485; P:GO:0043406; P:GO:0008284; F:GO:0042803; P:GO:0043066; C:GO:0016020	-	IPR009652 (PFAM); IPR009652 (PANTHER)
Aqu2.1.14142_001	9.0574	-2.88314	0.898929	-3.2073	0.00133986	0.0146498	DOWN				peptidyl-prolyl cis-trans isomerase cwc27 homolog	885	20	2.18e-72	0.7845	7	P:GO:0000413; P:GO:0006457; P:GO:0000398; F:GO:0003755; C:GO:0071013; F:GO:0005515; P:GO:0007165	EC:5.2.1.8	IPR002130 (PRINTS); G3DSA:2.40.100.10 (GENE3D); IPR011029 (G3DSA:1.10.533.GENE3D); IPR002130 (PFAM); PTHR11071:SF33 (PANTHER); PTHR11071 (PANTHER); IPR020892 (PROSITE_PATTERNS); IPR002130 (PROSITE_PROFILES); IPR000488 (PROSITE_PROFILES); IPR002130 (SUPERFAMILY); IPR011029 (SUPERFAMILY); IPR027417 (SUPERFAMILY)
Aqu2.1.14221_001	463.299	1.7735	0.272813	6.50077	7.99073e-11	6.75794e-09	UP	K06835	ADAM12	disintegrin and metalloproteinase domain-containing protein 12 [EC:3.4.24.-]	disintegrin and metalloproteinase domain-containing protein 12-like	589	20	0	0.565	3	F:GO:0004222; P:GO:0006508; F:GO:0005515		IPR001762 (PRINTS); IPR001762 (SMART); IPR006586 (SMART); IPR001762 (G3DSA:4.10.70.GENE3D); IPR006586 (PFAM); IPR024079 (G3DSA:3.40.390.GENE3D); G3DSA:2.10.25.10 (GENE3D); IPR001590 (PFAM); IPR001762 (PFAM); PTHR11905 (PANTHER); IPR013032 (PROSITE_PATTERNS); IPR018358 (PROSITE_PATTERNS); IPR013032 (PROSITE_PATTERNS); NON_CYTOPLASMIC_DOMAIN (PHOBIUS); CYTOPLASMIC_DOMAIN (PHOBIUS); TRANSMEMBRANE (P…
Aqu2.1.14313_001	19.6082	1.58805	0.529563	2.99878	0.0027106	0.0252851	UP	K10413	DYNC1H	dynein heavy chain 1, cytosolic	cytoplasmic dynein 1 heavy chain 1	1280	20	0	0.881	15	P:GO:0006810; C:GO:0005858; C:GO:0030175; C:GO:0005794; P:GO:0034063; C:GO:0005874; P:GO:0003341; F:GO:0003777; C:GO:0005813; F:GO:0051959; C:GO:0070062; F:GO:0016887; P:GO:0006200; F:GO:0005524; P:GO:0033962	EC:3.6.1.3	Coil (COILS); IPR003593 (SMART); PF12775 (PFAM); PF12774 (PFAM); G3DSA:3.40.50.300 (GENE3D); IPR013602 (PFAM); PTHR10676:SF28 (PANTHER); IPR026983 (PANTHER); IPR027417 (SUPERFAMILY)
Aqu2.1.14503_001	17.2496	-1.25841	0.391225	-3.2166	0.00129721	0.0142835	DOWN	K10585	UBE2Z	ubiquitin-conjugating enzyme E2 Z [EC:2.3.2.23]	ubiquitin-conjugating enzyme e2 z	278	20	0	0.7355	2	F:GO:0016881; C:GO:0044424	EC:6.3.2.0	SM00212 (SMART); IPR016135 (G3DSA:3.10.110.GENE3D); IPR000608 (PFAM); PTHR24067 (PANTHER); PTHR24067:SF9 (PANTHER); IPR000608 (PROSITE_PROFILES); IPR016135 (SUPERFAMILY)
Aqu2.1.14525_001	6.30609	1.8292	0.637171	2.87081	0.00409421	0.0348144	UP				amidohydrolase	431	20	0	0.6485	1	F:GO:0016810		G3DSA:3.20.20.140 (GENE3D); G3DSA:2.30.40.10 (GENE3D); IPR006680 (PFAM); G3DSA:2.30.40.10 (GENE3D); PTHR32244:SF1 (PANTHER); PTHR32244 (PANTHER); SSF51556 (SUPERFAMILY); IPR011059 (SUPERFAMILY)
Aqu2.1.14543_001	35.0548	5.42256	1.71256	3.16635	0.00154363	0.0163431	UP				ankyrin repeat and ibr domain-containing protein 1-like	371	1	1.12e-21	0.55	2	F:GO:0046872; F:GO:0008270		Coil (COILS); TRANSMEMBRANE (PHOBIUS); CYTOPLASMIC_DOMAIN (PHOBIUS); CYTOPLASMIC_DOMAIN (PHOBIUS); NON_CYTOPLASMIC_DOMAIN (PHOBIUS); NON_CYTOPLASMIC_DOMAIN (PHOBIUS); TRANSMEMBRANE (PHOBIUS); CYTOPLASMIC_DOMAIN (PHOBIUS); TRANSMEMBRANE (PHOBIUS); TRANSMEMBRANE (PHOBIUS); TRANSMEMBRANE (PHOBIUS); NON_CYTOPLASMIC_DOMAIN (PHOBIUS); TMhelix (TMHMM); TMhelix (TMHMM); TMhelix (TMHMM); TMhelix (TMHMM); …
Aqu2.1.14583_001	18.6902	2.74555	0.642643	4.27229	1.93478e-05	0.000448225	UP				hypothetical protein [Thioalkalivibrio sp. HK1]	1744	20	0	0.589	0	-		no IPS match
Aqu2.1.14584_001	18.9405	2.41045	0.588725	4.09435	4.2336e-05	0.000877925	UP				hypothetical protein [Thioalkalivibrio sp. HK1]	302	20	2.81e-33	0.534	0	-		SSF141072 (SUPERFAMILY)
Aqu2.1.14687_001	11.8079	4.30251	1.31381	3.27483	0.00105726	0.012078	UP				deleted in malignant brain tumors 1	167	20	9.15e-56	0.609	3	F:GO:0005044; C:GO:0016020; P:GO:0007165	-	IPR001190 (PRINTS); IPR017448 (SMART); G3DSA:3.10.250.10 (GENE3D); IPR001190 (PFAM); PTHR19331:SF192 (PANTHER); PTHR19331 (PANTHER); IPR001190 (PROSITE_PATTERNS); IPR001190 (PROSITE_PROFILES); IPR017448 (SUPERFAMILY)
Aqu2.1.14864_001	11.7578	1.66163	0.465128	3.57242	0.000353701	0.00502591	UP				deleted in malignant brain tumors 1	959	20	0	0.6945	7	C:GO:0000502; F:GO:0008270; F:GO:0004222; P:GO:0006508; F:GO:0005044; C:GO:0016020; P:GO:0007165	EC:3.4.24.0	IPR001506 (PRINTS); IPR001190 (PRINTS); IPR006026 (SMART); IPR017448 (SMART); G3DSA:3.10.250.10 (GENE3D); IPR001506 (PFAM); IPR001190 (PFAM); IPR024079 (G3DSA:3.40.390.GENE3D); PF05729 (PFAM); PTHR19331 (PANTHER); IPR001190 (PROSITE_PATTERNS); IPR001190 (PROSITE_PROFILES); IPR017448 (SUPERFAMILY); SSF55486 (SUPERFAMILY)
Aqu2.1.15016_001	317.568	0.690312	0.188583	3.66051	0.000251711	0.00379976	UP	K18025	PTPN14_21	tyrosine-protein phosphatase non-receptor type 14/21 [EC:3.1.3.48]	tyrosine-protein phosphatase non-receptor type 14-like	853	20	0	0.6175	14	F:GO:0004725; P:GO:0046825; F:GO:0003712; F:GO:0030971; C:GO:0005737; P:GO:0008285; P:GO:0001946; P:GO:0035335; C:GO:0005856; C:GO:0005634; P:GO:0006570; C:GO:0005667; P:GO:0045449; P:GO:0007165	EC:3.1.3.48	IPR019750 (PRINTS); IPR000242 (PRINTS); IPR000242 (SMART); IPR019749 (SMART); IPR003595 (SMART); G3DSA:3.90.190.10 (GENE3D); IPR019748 (PFAM); IPR000242 (PFAM); IPR018979 (PFAM); IPR011993 (G3DSA:2.30.29.GENE3D); IPR018980 (PFAM); IPR014352 (G3DSA:1.20.80.GENE3D); G3DSA:3.10.20.90 (GENE3D); PTHR19134 (PANTHER); PTHR19134:SF58 (PANTHER); IPR016130 (PROSITE_PATTERNS); IPR000387 (PROSITE_PROFILES); …
Aqu2.1.15083_001	12.3657	-2.29583	0.728653	-3.15079	0.00162831	0.0170341	DOWN				protein sco1 mitochondrial-like	44	20	1.18e-23	0.8405	6	F:GO:0005507; P:GO:0006825; C:GO:0005743; P:GO:0008535; F:GO:0016787; P:GO:0006878	-	IPR012336 (G3DSA:3.40.30.GENE3D)
Aqu2.1.15192_001	7.04854	3.00118	0.823303	3.64529	0.000267092	0.00400181	UP	K10380	ANK	ankyrin	serine threonine-protein phosphatase 6 regulatory ankyrin repeat subunit c-like	1461	20	1.04e-137	0.4745	1	F:GO:0005515		IPR002110 (SMART); PF13637 (PFAM); IPR020683 (G3DSA:1.25.40.GENE3D); IPR020683 (PFAM); IPR002110 (PFAM); IPR020683 (G3DSA:1.25.40.GENE3D); IPR011029 (G3DSA:1.10.533.GENE3D); PTHR24133:SF3 (PANTHER); PTHR24133 (PANTHER); IPR002110 (PROSITE_PROFILES); IPR002110 (PROSITE_PROFILES); IPR002110 (PROSITE_PROFILES); IPR020683 (PROSITE_PROFILES); IPR002110 (PROSITE_PROFILES); IPR020683 (SUPERFAMILY); IPR0…
Aqu2.1.15221_001	222.048	1.95033	0.476032	4.09707	4.18421e-05	0.00087284	UP	K04392	RAC1	Ras-related C3 botulinum toxin substrate 1	ras-related c3 botulinum toxin substrate 1 isoform x2	196	20	5.03e-143	0.8405	59	P:GO:0043065; P:GO:0048011; C:GO:0019897; F:GO:0005525; P:GO:0006954; P:GO:0030334; P:GO:0030838; P:GO:0048813; P:GO:0048261; P:GO:0008284; P:GO:0097190; C:GO:0005802; P:GO:0007160; P:GO:0007411; P:GO:0043652; P:GO:0097178; P:GO:0048532; P:GO:0002093; C:GO:0030027; P:GO:0031295; C:GO:0005829; P:GO:0038096; P:GO:0030168; P:GO:0043552; P:GO:0050690; P:GO:0090103; C:GO:0001891; C:GO:0000139; P:GO:00…	-	IPR001806 (PRINTS); IPR003578 (SMART); IPR001806 (PFAM); IPR005225 (TIGRFAM); G3DSA:3.40.50.300 (GENE3D); PTHR24072 (PANTHER); IPR003578 (PROSITE_PROFILES); IPR027417 (SUPERFAMILY)
Aqu2.1.15223_001	67.0025	2.6197	0.814127	3.2178	0.00129176	0.0142347	UP	K08678	UXS1	UDP-glucuronate decarboxylase [EC:4.1.1.35]	udp-glucuronic acid decarboxylase 1-like	236	20	1.47e-175	0.811	8	C:GO:0032580; F:GO:0048040; C:GO:0005739; C:GO:0016021; F:GO:0050662; P:GO:0033320; P:GO:0005982; P:GO:0005985	EC:4.1.1.35	IPR001509 (PFAM); IPR016040 (G3DSA:3.40.50.GENE3D); G3DSA:3.90.25.10 (GENE3D); PTHR10366 (PANTHER); PTHR10366:SF35 (PANTHER); SSF51735 (SUPERFAMILY)
Aqu2.1.15459_001	32.6291	-1.2313	0.453563	-2.71472	0.00663308	0.0497712	DOWN	K01136	IDS	iduronate 2-sulfatase [EC:3.1.6.13]	iduronate 2-sulfatase-like	417	20	0	0.592	2	F:GO:0008484; P:GO:0008152	EC:3.1.6.0	IPR017849 (G3DSA:3.40.720.GENE3D); IPR000917 (PFAM); PTHR10342 (PANTHER); PTHR10342:SF111 (PANTHER); IPR017850 (SUPERFAMILY)
Aqu2.1.15460_001	42.0472	-1.80823	0.446521	-4.04959	5.13069e-05	0.00102753	DOWN	K01136	IDS	iduronate 2-sulfatase [EC:3.1.6.13]	iduronate 2-sulfatase-like	423	20	0	0.617	2	P:GO:0008152; F:GO:0008484	EC:3.1.6.0	IPR000917 (PFAM); IPR017849 (G3DSA:3.40.720.GENE3D); IPR017849 (G3DSA:3.40.720.GENE3D); PTHR10342:SF111 (PANTHER); PTHR10342 (PANTHER); SIGNAL_PEPTIDE_N_REGION (PHOBIUS); NON_CYTOPLASMIC_DOMAIN (PHOBIUS); SIGNAL_PEPTIDE_C_REGION (PHOBIUS); SIGNAL_PEPTIDE_H_REGION (PHOBIUS); SIGNAL_PEPTIDE (PHOBIUS); SignalP-noTM (SIGNALP_EUK); SignalP-TM (SIGNALP_GRAM_POSITIVE); IPR017850 (SUPERFAMILY); TMhelix (…
Aqu2.1.15472_001	13.0114	-1.46783	0.388001	-3.78305	0.000154915	0.00258297	DOWN	K16605	TPGS2	tubulin polyglutamylase complex subunit 2	tubulin polyglutamylase complex subunit 2	252	20	5.83e-160	0.507	0	-		IPR018958 (SMART); PTHR31854 (PANTHER); PTHR31854:SF1 (PANTHER); SSF160631 (SUPERFAMILY)
Aqu2.1.15473_001	734.427	1.02865	0.314404	3.27174	0.0010689	0.0121903	UP				cold shock domain-containing protein e1	800	20	0	0.5845	2	P:GO:0006355; F:GO:0003677	-	IPR011129 (SMART); IPR002059 (PFAM); IPR012340 (G3DSA:2.40.50.GENE3D); IPR024642 (PFAM); PTHR12913 (PANTHER); IPR019844 (PROSITE_PATTERNS); IPR012340 (SUPERFAMILY); IPR012340 (SUPERFAMILY); IPR012340 (SUPERFAMILY); IPR012340 (SUPERFAMILY); IPR012340 (SUPERFAMILY)
Aqu2.1.15528_001	14.7896	-2.36789	0.679654	-3.48396	0.000494057	0.0065807	DOWN				nadph oxidase 5-like	252	18	1.53e-76	0.6672	3	P:GO:0009987; F:GO:0016787; C:GO:0044424	-	SIGNAL_PEPTIDE_H_REGION (PHOBIUS); SIGNAL_PEPTIDE (PHOBIUS); SIGNAL_PEPTIDE_N_REGION (PHOBIUS); NON_CYTOPLASMIC_DOMAIN (PHOBIUS); SIGNAL_PEPTIDE_C_REGION (PHOBIUS); SignalP-noTM (SIGNALP_EUK)
Aqu2.1.15586_001	18.404	-2.05915	0.712442	-2.89027	0.00384912	0.0333773	DOWN				protein sidekick-2-like isoform x2	886	20	1.43e-40	0.5015	1	F:GO:0005515		PR00014 (PRINTS); IPR003961 (SMART); IPR003961 (PFAM); IPR013783 (G3DSA:2.60.40.GENE3D); IPR013783 (G3DSA:2.60.40.GENE3D); IPR013783 (G3DSA:2.60.40.GENE3D); IPR013783 (G3DSA:2.60.40.GENE3D); PTHR10489 (PANTHER); SIGNAL_PEPTIDE_N_REGION (PHOBIUS); CYTOPLASMIC_DOMAIN (PHOBIUS); NON_CYTOPLASMIC_DOMAIN (PHOBIUS); SIGNAL_PEPTIDE_C_REGION (PHOBIUS); TRANSMEMBRANE (PHOBIUS); SIGNAL_PEPTIDE (PHOBIUS); SI…
Aqu2.1.15622_001	7.90205	2.28836	0.794694	2.87954	0.00398251	0.0341067	UP	K10356	MYO1	myosin I	unconventional myosin-ie	390	20	0	0.846	27	C:GO:0005911; P:GO:0072015; C:GO:0016461; P:GO:0035166; C:GO:0031941; F:GO:0035091; P:GO:0032836; P:GO:0006807; P:GO:0007162; P:GO:0032956; P:GO:0045088; F:GO:0003774; P:GO:0006897; P:GO:0043312; F:GO:0051015; P:GO:0048008; C:GO:0005912; P:GO:0003094; F:GO:0042623; C:GO:0030864; P:GO:0050830; F:GO:0005516; P:GO:0030335; F:GO:0005524; P:GO:0001701; P:GO:0001570; C:GO:0045334	-	IPR001609 (PRINTS); IPR001609 (SMART); IPR010926 (PFAM); IPR001609 (PFAM); PTHR13140 (PANTHER); IPR027417 (SUPERFAMILY)
Aqu2.1.15643_001	207.641	2.23944	0.715738	3.12885	0.0017549	0.0179182	UP				pleckstrin homology domain-containing family a member 1-like isoform x3	369	20	2.37e-14	0.4995	11	F:GO:0005543; F:GO:0046872; F:GO:0008060; P:GO:0032312; F:GO:0008270; P:GO:0030001; F:GO:0005096; P:GO:0051056; P:GO:0007165; P:GO:0043547; C:GO:0005622		Coil (COILS); IPR001849 (SMART); IPR011993 (G3DSA:2.30.29.GENE3D); IPR001849 (PFAM); PTHR12092 (PANTHER); IPR001849 (PROSITE_PROFILES); SSF50729 (SUPERFAMILY)
Aqu2.1.15712_001	25.8647	1.43825	0.391318	3.67541	0.00023747	0.00361981	UP				synaptotagmin-like protein 4	533	20	1.9e-09	0.501	1	F:GO:0005515		G3DSA:2.60.40.150 (GENE3D); PTHR12143 (PANTHER); PTHR12143:SF2 (PANTHER); IPR000008 (PROSITE_PROFILES); IPR000008 (SUPERFAMILY); IPR008979 (SUPERFAMILY)
Aqu2.1.15714_001	29.8071	1.90326	0.510786	3.72613	0.000194439	0.00308443	UP				uncharacterized protein kiaa1328 homolog	482	20	4.03e-08	0.6035	0	-		Coil (COILS); PF15369 (PFAM)
Aqu2.1.15734_001	34.6978	5.46501	1.52952	3.57303	0.000352868	0.00501917	UP				neuralized pats1	1084	20	0	0.5005	3	F:GO:0003723; P:GO:0006278; F:GO:0003964	EC:2.7.7.49	G3DSA:3.40.50.300 (GENE3D); IPR027417 (SUPERFAMILY)
Aqu2.1.15745_001	230.853	1.54227	0.212167	7.26913	3.61802e-13	4.34131e-11	UP	K10370	TMOD	tropomodulin	tropomodulin-2 isoform x1	335	20	0	0.5825	2	C:GO:0005856; F:GO:0005523	-	G3DSA:3.80.10.10 (GENE3D); IPR004934 (PFAM); IPR004934 (PANTHER); PTHR10901:SF6 (PANTHER); SSF52047 (SUPERFAMILY)
Aqu2.1.16005_001	155.543	-0.425021	0.154047	-2.75904	0.00579715	0.0448157	DOWN	K14965	DPY30	protein dpy-30	protein dpy-30 homolog	104	20	9.69e-69	0.721	1	C:GO:0005634	-	IPR007858 (PFAM); PTHR23356:SF0 (PANTHER); PTHR23356 (PANTHER)
Aqu2.1.16007_001	1054.57	1.32188	0.293706	4.5007	6.77294e-06	0.000182505	UP				pecanex-like protein 1	1649	20	0	0.6055	1	C:GO:0016021		Coil (COILS); IPR007735 (PFAM); PTHR12372 (PANTHER); PTHR12372:SF0 (PANTHER); NON_CYTOPLASMIC_DOMAIN (PHOBIUS); TRANSMEMBRANE (PHOBIUS); NON_CYTOPLASMIC_DOMAIN (PHOBIUS); CYTOPLASMIC_DOMAIN (PHOBIUS); CYTOPLASMIC_DOMAIN (PHOBIUS); TRANSMEMBRANE (PHOBIUS); NON_CYTOPLASMIC_DOMAIN (PHOBIUS); TRANSMEMBRANE (PHOBIUS); CYTOPLASMIC_DOMAIN (PHOBIUS); NON_CYTOPLASMIC_DOMAIN (PHOBIUS); CYTOPLASMIC_DOMAIN (…
Aqu2.1.16013_001	9.99577	2.17767	0.609417	3.57336	0.000352431	0.00501803	UP	K16343	PLA2G6	calcium-independent phospholipase A2 [EC:3.1.1.4]	85 88 kda calcium-independent phospholipase a2	782	20	5.96e-180	0.478	2	F:GO:0005515; P:GO:0006629		IPR002110 (SMART); IPR001849 (SMART); IPR002641 (PFAM); IPR020683 (G3DSA:1.25.40.GENE3D); IPR011993 (G3DSA:2.30.29.GENE3D); PF13857 (PFAM); G3DSA:3.40.1090.10 (GENE3D); PTHR24139 (PANTHER); PTHR24139:SF0 (PANTHER); TRANSMEMBRANE (PHOBIUS); NON_CYTOPLASMIC_DOMAIN (PHOBIUS); CYTOPLASMIC_DOMAIN (PHOBIUS); IPR020683 (PROSITE_PROFILES); IPR001849 (PROSITE_PROFILES); IPR002110 (PROSITE_PROFILES); IPR01…
Aqu2.1.16017_001	26.71	2.70576	0.516038	5.24334	1.57693e-07	6.64821e-06	UP				dual specificity protein kinase shkd-like	573	20	5.1e-172	0.7265	3	F:GO:0004713; P:GO:0018108; F:GO:0005524	EC:2.7.10.0	Coil (COILS); Coil (COILS); IPR021718 (SMART); IPR021718 (PFAM); G3DSA:1.10.510.10 (GENE3D); IPR000719 (PFAM); G3DSA:3.30.200.20 (GENE3D); PTHR23257 (PANTHER); IPR017441 (PROSITE_PATTERNS); IPR000719 (PROSITE_PROFILES); IPR011009 (SUPERFAMILY)
Aqu2.1.16083_001	5.4785	7.14574	1.48151	4.82329	1.41208e-06	4.58892e-05	UP				e3 ubiquitin-protein ligase-like protein	375	20	0	0.697	4	F:GO:0003676; F:GO:0008270; F:GO:0016772; F:GO:0005515	-	IPR000626 (SMART); IPR000626 (PFAM); IPR002867 (PFAM); G3DSA:3.10.20.90 (GENE3D); PTHR11685 (PANTHER); IPR000626 (PROSITE_PROFILES); SSF54236 (SUPERFAMILY); SSF57850 (SUPERFAMILY)
Aqu2.1.16116_001	267.336	0.63491	0.20135	3.15326	0.00161458	0.016918	UP	K01897	ACSL	long-chain acyl-CoA synthetase [EC:6.2.1.3]	long-chain-fatty-acid-- ligase 1-like	666	20	0	0.7065	4	C:GO:0043231; C:GO:0044444; P:GO:0008152; F:GO:0003824	-	IPR000873 (PFAM); G3DSA:3.40.50.980 (GENE3D); G3DSA:2.30.38.10 (GENE3D); PTHR24096 (PANTHER); PTHR24096:SF46 (PANTHER); IPR020845 (PROSITE_PATTERNS); SSF56801 (SUPERFAMILY)
Aqu2.1.16117_001	54.3835	-0.93482	0.269377	-3.4703	0.00051987	0.00683376	DOWN	K14397	NUDT21	cleavage and polyadenylation specificity factor subunit 5	cleavage and polyadenylation specificity factor subunit 5	195	20	2.49e-141	0.8665	14	C:GO:0042382; P:GO:0006379; F:GO:0003729; P:GO:0006369; P:GO:0006378; P:GO:0000398; C:GO:0005813; F:GO:0017091; C:GO:0005849; P:GO:0051262; F:GO:0042803; F:GO:0016787; F:GO:0042826; C:GO:0000118	-	IPR016706 (PIRSF); IPR016706 (PFAM); IPR016706 (PANTHER); PTHR13047:SF0 (PANTHER); IPR000086 (PROSITE_PROFILES); IPR015797 (SUPERFAMILY)
Aqu2.1.16182_001	9.3736	2.73232	0.593406	4.60447	4.13526e-06	0.000116342	UP				---NA---	249	0			0	-		Coil (COILS); G3DSA:1.20.1170.10 (GENE3D); NON_CYTOPLASMIC_DOMAIN (PHOBIUS); SIGNAL_PEPTIDE_N_REGION (PHOBIUS); SIGNAL_PEPTIDE_C_REGION (PHOBIUS); SIGNAL_PEPTIDE (PHOBIUS); SIGNAL_PEPTIDE_H_REGION (PHOBIUS); SignalP-noTM (SIGNALP_EUK); SignalP-TM (SIGNALP_GRAM_POSITIVE)
Aqu2.1.16300_001	7.58857	-2.18703	0.686741	-3.18466	0.00144927	0.0155552	DOWN				sacsin- partial	1387	20	0	0.539	7	P:GO:0044260; P:GO:0051716; C:GO:0044424; C:GO:0043234; P:GO:0044238; P:GO:0050794; F:GO:0008233	-	Coil (COILS); Coil (COILS); G3DSA:3.40.50.300 (GENE3D); PF05729 (PFAM); IPR011029 (G3DSA:1.10.533.GENE3D); PTHR24106 (PANTHER); NON_CYTOPLASMIC_DOMAIN (PHOBIUS); TRANSMEMBRANE (PHOBIUS); TRANSMEMBRANE (PHOBIUS); CYTOPLASMIC_DOMAIN (PHOBIUS); NON_CYTOPLASMIC_DOMAIN (PHOBIUS); IPR007111 (PROSITE_PROFILES); IPR027417 (SUPERFAMILY); SSF52047 (SUPERFAMILY); TMhelix (TMHMM)
Aqu2.1.16363_001	135.344	1.26968	0.467141	2.71798	0.00656813	0.0494954	UP				hypothetical protein [Thioalkalivibrio sp. HK1]	922	20	0	0.5155	0	-		SIGNAL_PEPTIDE_H_REGION (PHOBIUS); SIGNAL_PEPTIDE_N_REGION (PHOBIUS); SIGNAL_PEPTIDE_C_REGION (PHOBIUS); SIGNAL_PEPTIDE (PHOBIUS); NON_CYTOPLASMIC_DOMAIN (PHOBIUS); SignalP-TM (SIGNALP_GRAM_POSITIVE); TMhelix (TMHMM)
Aqu2.1.16465_001	49.3768	2.24342	0.712352	3.14931	0.00163655	0.017071	UP	K05115	AXL	AXL receptor tyrosine kinase [EC:2.7.10.1]	hepatocyte growth factor receptor-like	753	20	0	0.7295	6	F:GO:0005044; F:GO:0004713; P:GO:0018108; F:GO:0005524; P:GO:0007165; C:GO:0016020	EC:2.7.10.0	IPR001190 (PRINTS); IPR001245 (PRINTS); IPR020635 (SMART); IPR017448 (SMART); IPR001190 (PFAM); G3DSA:3.10.250.10 (GENE3D); G3DSA:1.10.510.10 (GENE3D); IPR001245 (PFAM); G3DSA:3.30.200.20 (GENE3D); PTHR24416 (PANTHER); IPR017441 (PROSITE_PATTERNS); IPR008266 (PROSITE_PATTERNS); TRANSMEMBRANE (PHOBIUS); CYTOPLASMIC_DOMAIN (PHOBIUS); NON_CYTOPLASMIC_DOMAIN (PHOBIUS); IPR001190 (PROSITE_PROFILES); I…
Aqu2.1.16572_001	99.3041	0.738859	0.207007	3.56924	0.00035802	0.00506167	UP				protein fam214a	332	20	0	0.7	3	F:GO:0003674; P:GO:0008150; C:GO:0005575		IPR025261 (PFAM); PF13889 (PFAM); PTHR13199 (PANTHER)
Aqu2.1.16664_001	42.5393	1.02604	0.30881	3.32255	0.000891983	0.0105409	UP	K04828	ASIC2	acid-sensing ion channel 2	amiloride-sensitive cation channel neuronal	217	20	1.38e-77	0.4935	17	P:GO:0009605; C:GO:0097458; F:GO:0000166; F:GO:0019829; P:GO:0065008; F:GO:0022839; C:GO:0016021; F:GO:0043167; P:GO:0007154; P:GO:0044700; F:GO:0005272; P:GO:0009628; P:GO:0050877; P:GO:0034220; P:GO:0050794; P:GO:0007399; P:GO:0006814	-	IPR001873 (PRINTS); IPR001873 (PFAM); G3DSA:1.10.287.770 (GENE3D); IPR001873 (PANTHER); CYTOPLASMIC_DOMAIN (PHOBIUS); NON_CYTOPLASMIC_DOMAIN (PHOBIUS); TRANSMEMBRANE (PHOBIUS); TMhelix (TMHMM)
Aqu2.1.16670_001	250.29	1.49708	0.176281	8.49258	2.02104e-17	4.23483e-15	UP	K10147	PPM1D	protein phosphatase 1D [EC:3.1.3.16]	protein phosphatase 1d	622	20	0	0.6265	4	F:GO:0046872; F:GO:0004722; P:GO:0006470; C:GO:0008287	-	IPR001932 (SMART); IPR001932 (SMART); IPR001932 (G3DSA:3.60.40.GENE3D); IPR001932 (PFAM); IPR015655 (PANTHER); PTHR13832:SF94 (PANTHER); IPR000222 (PROSITE_PATTERNS); IPR001932 (SUPERFAMILY)
Aqu2.1.16674_001	16.8983	-2.84501	0.746503	-3.81112	0.000138337	0.00236842	DOWN				PREDICTED: hypothetical protein LOC100634904, partial [Amphimedon queenslandica]	523	5	3.75e-06	0.424	1	F:GO:0005515		Coil (COILS); IPR013783 (G3DSA:2.60.40.GENE3D); NON_CYTOPLASMIC_DOMAIN (PHOBIUS); TRANSMEMBRANE (PHOBIUS); CYTOPLASMIC_DOMAIN (PHOBIUS); IPR003961 (PROSITE_PROFILES); IPR003961 (PROSITE_PROFILES); IPR003961 (SUPERFAMILY); TMhelix (TMHMM)
Aqu2.1.16694_001	68.2248	3.26642	0.38326	8.52272	1.55855e-17	3.31522e-15	UP				immunoglobulin superfamily dcc subclass member 4-like	961	20	0	0.456	2	P:GO:0044699; F:GO:0005515	-	IPR003599 (SMART); IPR003598 (SMART); IPR013783 (G3DSA:2.60.40.GENE3D); IPR013783 (G3DSA:2.60.40.GENE3D); IPR013151 (PFAM); PF13895 (PFAM); PTHR10489 (PANTHER); TRANSMEMBRANE (PHOBIUS); CYTOPLASMIC_DOMAIN (PHOBIUS); NON_CYTOPLASMIC_DOMAIN (PHOBIUS); IPR007110 (PROSITE_PROFILES); IPR007110 (PROSITE_PROFILES); SSF48726 (SUPERFAMILY); SSF48726 (SUPERFAMILY); TMhelix (TMHMM)
Aqu2.1.16734_001	891.1	0.616036	0.204756	3.00863	0.00262425	0.0246929	UP				---NA---	238	0			0	-		Coil (COILS)
Aqu2.1.16875_001	21.1855	1.78375	0.441625	4.03906	5.36656e-05	0.00106264	UP				latrophilin cirl-like isoform 1	256	20	1.97e-80	0.5555	3	C:GO:0016021; P:GO:0007186; F:GO:0004930	-	IPR000832 (PRINTS); IPR000832 (PFAM); PTHR12011:SF173 (PANTHER); PTHR12011 (PANTHER); NON_CYTOPLASMIC_DOMAIN (PHOBIUS); CYTOPLASMIC_DOMAIN (PHOBIUS); CYTOPLASMIC_DOMAIN (PHOBIUS); TRANSMEMBRANE (PHOBIUS); TRANSMEMBRANE (PHOBIUS); NON_CYTOPLASMIC_DOMAIN (PHOBIUS); TRANSMEMBRANE (PHOBIUS); CYTOPLASMIC_DOMAIN (PHOBIUS); TRANSMEMBRANE (PHOBIUS); IPR017981 (PROSITE_PROFILES); SSF81321 (SUPERFAMILY); T…
Aqu2.1.16903_001	10.5862	1.92666	0.709138	2.71691	0.00658947	0.04956	UP				multiple pdz domain protein isoform x1	143	20	2.97e-19	0.606	8	P:GO:0065008; C:GO:0005923; C:GO:0043220; F:GO:0008022; C:GO:0031410; C:GO:0016327; P:GO:0007155; C:GO:0016324	-	IPR001478 (SMART); G3DSA:2.30.42.10 (GENE3D); IPR001478 (PFAM); PTHR19964 (PANTHER); PTHR19964:SF31 (PANTHER); IPR001478 (PROSITE_PROFILES); IPR001478 (SUPERFAMILY)
Aqu2.1.16942_001	79.4576	-1.20914	0.301356	-4.01232	6.0125e-05	0.00117398	DOWN	K09405	FOXL	forkhead box protein L	forkhead box protein l1	378	20	0	0.732	18	P:GO:0009888; P:GO:0043010; P:GO:0061146; P:GO:0007495; P:GO:0006355; P:GO:0007420; F:GO:0008301; P:GO:0007507; P:GO:0009887; P:GO:0030166; F:GO:0043565; P:GO:0030111; F:GO:0003700; P:GO:0007389; C:GO:0005634; P:GO:0009790; C:GO:0005667; P:GO:0045449	-	IPR001766 (PRINTS); IPR001766 (SMART); IPR001766 (PFAM); IPR011991 (G3DSA:1.10.10.GENE3D); PTHR11829 (PANTHER); IPR018122 (PROSITE_PATTERNS); IPR018122 (PROSITE_PATTERNS); IPR001766 (PROSITE_PROFILES); SSF46785 (SUPERFAMILY)
Aqu2.1.16943_001	161.263	0.711434	0.187155	3.8013	0.000143936	0.00244343	UP	K10704	UBE2V	ubiquitin-conjugating enzyme E2 variant	transmembrane protein 189	264	20	0	0.7375	1	C:GO:0016020	-	IPR019547 (PFAM); PTHR24067:SF48 (PANTHER); PTHR24067 (PANTHER); CYTOPLASMIC_DOMAIN (PHOBIUS); NON_CYTOPLASMIC_DOMAIN (PHOBIUS); CYTOPLASMIC_DOMAIN (PHOBIUS); NON_CYTOPLASMIC_DOMAIN (PHOBIUS); TRANSMEMBRANE (PHOBIUS); TRANSMEMBRANE (PHOBIUS); CYTOPLASMIC_DOMAIN (PHOBIUS); TRANSMEMBRANE (PHOBIUS); TRANSMEMBRANE (PHOBIUS); TMhelix (TMHMM); TMhelix (TMHMM); TMhelix (TMHMM); TMhelix (TMHMM)
Aqu2.1.17151_001	72.1292	0.87448	0.277774	3.14816	0.00164299	0.0170732	UP				von willebrand factor a domain-containing protein 5a-like	538	20	0	0.6565	2	P:GO:0016192; C:GO:0016021		IPR013694 (PFAM); PTHR10338 (PANTHER); IPR013694 (PROSITE_PROFILES)
Aqu2.1.17163_001	37.9629	0.894522	0.324257	2.75868	0.00580347	0.0448157	UP				receptor-type tyrosine-protein phosphatase alpha-like	799	20	1.09e-84	0.6275	4	F:GO:0004725; P:GO:0035335; P:GO:0006570; F:GO:0005515	EC:3.1.3.48	IPR000242 (PRINTS); IPR003961 (SMART); IPR000242 (SMART); IPR000242 (PFAM); IPR003961 (PFAM); IPR013783 (G3DSA:2.60.40.GENE3D); G3DSA:3.90.190.10 (GENE3D); PTHR10489:SF336 (PANTHER); PTHR10489 (PANTHER); IPR003961 (PROSITE_PROFILES); IPR000242 (PROSITE_PROFILES); SSF52799 (SUPERFAMILY); IPR003961 (SUPERFAMILY)
Aqu2.1.17442_001	14.3514	1.89953	0.633719	2.99744	0.00272256	0.0253412	UP				serine threonine-protein phosphatase 6 regulatory ankyrin repeat subunit c-like	3024	20	1.16e-162	0.47	1	F:GO:0005515		Coil (COILS); Coil (COILS); IPR002110 (SMART); IPR011029 (G3DSA:1.10.533.GENE3D); IPR020683 (G3DSA:1.25.40.GENE3D); IPR020683 (G3DSA:1.25.40.GENE3D); IPR020683 (PFAM); IPR020683 (G3DSA:1.25.40.GENE3D); PF13857 (PFAM); IPR002110 (PFAM); PF13637 (PFAM); IPR020683 (G3DSA:1.25.40.GENE3D); IPR020683 (G3DSA:1.25.40.GENE3D); PTHR24133 (PANTHER); PTHR24133:SF3 (PANTHER); IPR002110 (PROSITE_PROFILES); IPR…
Aqu2.1.17461_001	11.64	2.19184	0.47306	4.63333	3.5983e-06	0.000102915	UP				probable aggregation factor core protein isoform c	1717	20	0	0.517	4	F:GO:0005509; F:GO:0005515; P:GO:0007154; C:GO:0016021		IPR003599 (SMART); IPR001881 (SMART); IPR000742 (SMART); IPR002035 (SMART); IPR003598 (SMART); IPR013783 (G3DSA:2.60.40.GENE3D); IPR000742 (PFAM); IPR002035 (PFAM); IPR002035 (G3DSA:3.40.50.GENE3D); G3DSA:2.10.25.10 (GENE3D); PF13895 (PFAM); IPR013783 (G3DSA:2.60.40.GENE3D); IPR003644 (PFAM); PTHR10489 (PANTHER); PTHR10489:SF336 (PANTHER); IPR013032 (PROSITE_PATTERNS); IPR007110 (PROSITE_PROFILES…
Aqu2.1.17534_001	6.12033	3.26137	1.15912	2.81366	0.00489812	0.0396997	UP	K06051	DLL	delta	delta-like protein 1	585	20	0	0.5405	8	C:GO:0016020; P:GO:0007389; F:GO:0005509; P:GO:0048513; P:GO:0007154; P:GO:0045595; P:GO:0044767; F:GO:0005515	-	IPR001881 (SMART); IPR000742 (SMART); IPR001774 (PFAM); G3DSA:2.10.25.10 (GENE3D); IPR000742 (PFAM); PTHR24044 (PANTHER); IPR000152 (PROSITE_PATTERNS); IPR013032 (PROSITE_PATTERNS); IPR013032 (PROSITE_PATTERNS); SIGNAL_PEPTIDE_N_REGION (PHOBIUS); CYTOPLASMIC_DOMAIN (PHOBIUS); SIGNAL_PEPTIDE_H_REGION (PHOBIUS); NON_CYTOPLASMIC_DOMAIN (PHOBIUS); TRANSMEMBRANE (PHOBIUS); SIGNAL_PEPTIDE (PHOBIUS); SI…
Aqu2.1.17550_001	72.7797	-0.999832	0.352299	-2.83802	0.00453943	0.0375539	DOWN	K01930	FPGS	folylpolyglutamate synthase [EC:6.3.2.17]	folylpolyglutamate mitochondrial	537	20	0	0.6015	6	F:GO:0004326; P:GO:0006730; P:GO:0046901; F:GO:0005524; P:GO:0006536; P:GO:0046656	EC:6.3.2.17	IPR023600 (PIRSF); IPR013221 (G3DSA:3.40.1190.GENE3D); IPR013221 (PFAM); IPR004101 (G3DSA:3.90.190.GENE3D); IPR001645 (TIGRFAM); IPR001645 (PANTHER); PTHR11136:SF0 (PANTHER); IPR018109 (PROSITE_PATTERNS); IPR018109 (PROSITE_PATTERNS); IPR004101 (SUPERFAMILY); IPR013221 (SUPERFAMILY); TMhelix (TMHMM)
Aqu2.1.17692_001	911.104	0.868995	0.186804	4.6519	3.28884e-06	9.55943e-05	UP	K09275	TFCP2	transcription factor CP2 and related proteins	grainyhead-like protein 2 homolog	663	20	0	0.568	2	P:GO:0044767; P:GO:0008544	-	IPR007604 (PFAM); PTHR11037:SF7 (PANTHER); PTHR11037 (PANTHER)
Aqu2.1.17721_001	25.4074	-2.08206	0.574026	-3.62712	0.000286603	0.00426231	DOWN				---NA---	80	0			0	-		SIGNAL_PEPTIDE_H_REGION (PHOBIUS); NON_CYTOPLASMIC_DOMAIN (PHOBIUS); SIGNAL_PEPTIDE_N_REGION (PHOBIUS); CYTOPLASMIC_DOMAIN (PHOBIUS); SIGNAL_PEPTIDE (PHOBIUS); SIGNAL_PEPTIDE_C_REGION (PHOBIUS); TRANSMEMBRANE (PHOBIUS); SignalP-TM (SIGNALP_EUK); TMhelix (TMHMM); TMhelix (TMHMM)
Aqu2.1.17745_001	8.95026	3.07371	0.605107	5.07961	3.78215e-07	1.42736e-05	UP				receptor-type tyrosine-protein phosphatase f-like	785	18	1.07e-113	0.605	1	F:GO:0005515		IPR003961 (SMART); IPR013783 (G3DSA:2.60.40.GENE3D); IPR003961 (PFAM); IPR013783 (G3DSA:2.60.40.GENE3D); CYTOPLASMIC_DOMAIN (PHOBIUS); TRANSMEMBRANE (PHOBIUS); CYTOPLASMIC_DOMAIN (PHOBIUS); TRANSMEMBRANE (PHOBIUS); NON_CYTOPLASMIC_DOMAIN (PHOBIUS); IPR003961 (PROSITE_PROFILES); IPR003961 (PROSITE_PROFILES); SignalP-noTM (SIGNALP_EUK); IPR003961 (SUPERFAMILY); IPR003961 (SUPERFAMILY); TMhelix (TMH…
Aqu2.1.17886_001	72.252	1.99433	0.656364	3.03845	0.00237795	0.0227722	UP				transient receptor potential cation channel subfamily a member 1 homolog	1441	20	0	0.6	5	F:GO:0005515; P:GO:0055085; F:GO:0005216; P:GO:0006811; C:GO:0016020	-	Coil (COILS); Coil (COILS); IPR002110 (PRINTS); IPR002110 (SMART); IPR020683 (G3DSA:1.25.40.GENE3D); IPR020683 (G3DSA:1.25.40.GENE3D); IPR020683 (PFAM); PF13637 (PFAM); IPR005821 (PFAM); PTHR24158 (PANTHER); CYTOPLASMIC_DOMAIN (PHOBIUS); CYTOPLASMIC_DOMAIN (PHOBIUS); NON_CYTOPLASMIC_DOMAIN (PHOBIUS); CYTOPLASMIC_DOMAIN (PHOBIUS); NON_CYTOPLASMIC_DOMAIN (PHOBIUS); CYTOPLASMIC_DOMAIN (PHOBIUS); TRA…
Aqu2.1.17908_001	10.2644	-1.34308	0.48078	-2.79355	0.00521332	0.0415851	DOWN				partial	1095	20	2.75e-79	0.766	11	P:GO:0042744; P:GO:0055114; F:GO:0046872; F:GO:0004096; F:GO:0020037; P:GO:0006568; P:GO:0006804; P:GO:0015947; F:GO:0005525; P:GO:0006508; F:GO:0004197	EC:1.11.1.6	Coil (COILS); IPR011614 (G3DSA:2.40.180.GENE3D); IPR011614 (PFAM); G3DSA:3.40.50.1460 (GENE3D); IPR006703 (PFAM); G3DSA:3.40.50.300 (GENE3D); PTHR11465:SF0 (PANTHER); IPR018028 (PANTHER); NON_CYTOPLASMIC_DOMAIN (PHOBIUS); CYTOPLASMIC_DOMAIN (PHOBIUS); TRANSMEMBRANE (PHOBIUS); IPR018028 (PROSITE_PROFILES); IPR001309 (PROSITE_PROFILES); IPR027417 (SUPERFAMILY); IPR020835 (SUPERFAMILY); SSF52129 (SU…
Aqu2.1.17910_001	43.3122	3.0294	0.889979	3.4039	0.000664318	0.00833703	UP				---NA---	427	0			0	-		TRANSMEMBRANE (PHOBIUS); CYTOPLASMIC_DOMAIN (PHOBIUS); NON_CYTOPLASMIC_DOMAIN (PHOBIUS); CYTOPLASMIC_DOMAIN (PHOBIUS); TRANSMEMBRANE (PHOBIUS); TMhelix (TMHMM); TMhelix (TMHMM)
Aqu2.1.17959_001	10.145	-2.17177	0.590421	-3.67834	0.000234761	0.00359234	DOWN				ankyrin repeat protein l93-like	486	20	1.12e-134	0.5605	1	F:GO:0005515		IPR002110 (SMART); IPR020683 (G3DSA:1.25.40.GENE3D); IPR020683 (PFAM); PTHR24198 (PANTHER); CYTOPLASMIC_DOMAIN (PHOBIUS); TRANSMEMBRANE (PHOBIUS); NON_CYTOPLASMIC_DOMAIN (PHOBIUS); IPR002110 (PROSITE_PROFILES); IPR002110 (PROSITE_PROFILES); IPR020683 (PROSITE_PROFILES); IPR002110 (PROSITE_PROFILES); IPR002110 (PROSITE_PROFILES); IPR002110 (PROSITE_PROFILES); IPR020683 (SUPERFAMILY)
Aqu2.1.18014_001	82.2153	4.47488	0.888204	5.03812	4.70136e-07	1.74609e-05	UP				---NA---	63	0			0	-		no IPS match
Aqu2.1.18015_001	34.5056	3.11585	0.468924	6.64468	3.03884e-11	2.77028e-09	UP	K13912	DMBT1	deleted in malignant brain tumors 1 protein	deleted in malignant brain tumors 1	966	20	0	0.652	9	C:GO:0030670; F:GO:0005515; P:GO:0048518; P:GO:0051707; C:GO:0005576; P:GO:0030855; P:GO:0045087; P:GO:0007165; F:GO:0005044	-	IPR001190 (PRINTS); IPR017448 (SMART); IPR001190 (PFAM); G3DSA:3.10.250.10 (GENE3D); PTHR19331 (PANTHER); PTHR19331:SF192 (PANTHER); IPR001190 (PROSITE_PATTERNS); IPR001190 (PROSITE_PATTERNS); IPR001190 (PROSITE_PATTERNS); IPR001190 (PROSITE_PATTERNS); IPR001190 (PROSITE_PATTERNS); IPR001190 (PROSITE_PATTERNS); IPR001190 (PROSITE_PATTERNS); IPR001190 (PROSITE_PATTERNS); TRANSMEMBRANE (PHOBIUS); C…
Aqu2.1.18016_001	43.3674	3.31733	0.505849	6.55794	5.45575e-11	4.78708e-09	UP				---NA---	111	0			0	-		NON_CYTOPLASMIC_DOMAIN (PHOBIUS); CYTOPLASMIC_DOMAIN (PHOBIUS); TRANSMEMBRANE (PHOBIUS); TRANSMEMBRANE (PHOBIUS); CYTOPLASMIC_DOMAIN (PHOBIUS)
Aqu2.1.18017_001	63.231	2.98743	0.436023	6.85155	7.30543e-12	7.32578e-10	UP				deleted in malignant brain tumors 1	552	20	0	0.705	8	P:GO:0043152; C:GO:0030670; F:GO:0008329; F:GO:0048306; C:GO:0005576; F:GO:0005044; P:GO:0002221; P:GO:0030855	-	IPR001190 (PRINTS); IPR017448 (SMART); IPR001190 (PFAM); G3DSA:3.10.250.10 (GENE3D); PTHR19331:SF192 (PANTHER); PTHR19331 (PANTHER); IPR001190 (PROSITE_PATTERNS); IPR001190 (PROSITE_PATTERNS); IPR001190 (PROSITE_PROFILES); IPR001190 (PROSITE_PROFILES); IPR001190 (PROSITE_PROFILES); IPR001190 (PROSITE_PROFILES); IPR017448 (SUPERFAMILY); IPR017448 (SUPERFAMILY); IPR017448 (SUPERFAMILY); IPR017448 (…
Aqu2.1.18075_001	329.624	0.936217	0.15446	6.06123	1.35084e-09	8.98789e-08	UP	K05633	AIP5	atrophin-1 interacting protein 5 (WW domain containing E3 ubiquitin protein ligase 1) [EC:2.3.2.26]	nedd4-like e3 ubiquitin-protein ligase wwp1	881	20	0	0.6675	3	F:GO:0004842; P:GO:0016567; F:GO:0005515	EC:6.3.2.19	IPR000008 (SMART); IPR024928 (PIRSF); IPR000569 (SMART); IPR001202 (SMART); G3DSA:3.30.2160.10 (GENE3D); G3DSA:2.20.70.10 (GENE3D); G3DSA:2.20.70.10 (GENE3D); G3DSA:2.60.40.150 (GENE3D); IPR000008 (PFAM); G3DSA:2.20.70.10 (GENE3D); IPR001202 (PFAM); IPR000569 (PFAM); G3DSA:2.20.70.10 (GENE3D); PTHR11254 (PANTHER); PTHR11254:SF65 (PANTHER); IPR001202 (PROSITE_PATTERNS); IPR001202 (PROSITE_PATTERNS…
Aqu2.1.18084_001	7.56341	-1.91487	0.651784	-2.93789	0.00330453	0.029568	DOWN				ubiquitin carboxyl-terminal hydrolase 47-like	515	20	1.16e-45	0.605	3	F:GO:0016740; P:GO:0007165; F:GO:0005515	-	IPR000488 (PFAM); IPR011029 (G3DSA:1.10.533.GENE3D); IPR000488 (PROSITE_PROFILES); IPR011029 (SUPERFAMILY)
Aqu2.1.18091_001	92.4441	0.684065	0.178542	3.8314	0.000127416	0.00221112	UP				serine threonine-protein phosphatase 6 regulatory ankyrin repeat subunit b-like	1296	20	2.77e-97	0.454	1	F:GO:0005515		Coil (COILS); IPR002110 (SMART); IPR020683 (PFAM); IPR020683 (G3DSA:1.25.40.GENE3D); IPR002110 (PFAM); PTHR24158:SF0 (PANTHER); PTHR24158 (PANTHER); IPR002110 (PROSITE_PROFILES); IPR020683 (PROSITE_PROFILES); IPR020683 (SUPERFAMILY)
Aqu2.1.18097_001	158.882	-1.31518	0.350438	-3.75297	0.000174753	0.00283954	DOWN				uncharacterized protein c17orf98 homolog	275	20	0	0.5085	0	-		IPR028027 (PFAM)
Aqu2.1.18100_001	129.447	0.640211	0.23576	2.71552	0.00661726	0.0496899	UP	K10415	DYNC1I	dynein intermediate chain, cytosolic	cytoplasmic dynein 1 intermediate chain 2-like isoform x2	625	20	0	0.6365	2	C:GO:0043226; F:GO:0005515	-	Coil (COILS); IPR001680 (SMART); IPR015943 (G3DSA:2.130.10.GENE3D); IPR001680 (PFAM); PTHR12442:SF22 (PANTHER); PTHR12442 (PANTHER); IPR019775 (PROSITE_PATTERNS); IPR017986 (PROSITE_PROFILES); IPR017986 (SUPERFAMILY)
Aqu2.1.18248_001	20.0619	2.03119	0.646042	3.14405	0.00166627	0.0172005	UP	K03979	obgE	GTPase [EC:3.6.5.-]	gtpase	349	20	0	0.765	4	P:GO:0006184; F:GO:0000287; F:GO:0003924; F:GO:0005525	-	IPR006073 (PRINTS); IPR014100 (PIRSF); IPR006169 (G3DSA:2.70.210.GENE3D); IPR014100 (TIGRFAM); G3DSA:3.40.50.300 (GENE3D); IPR006169 (PFAM); IPR006073 (PFAM); PTHR11702 (PANTHER); IPR014100 (PTHR11702:PANTHER); IPR006074 (PROSITE_PATTERNS); IPR014100 (HAMAP); IPR006169 (SUPERFAMILY); IPR027417 (SUPERFAMILY)
Aqu2.1.18260_001	35.6498	1.78869	0.553586	3.23109	0.00123317	0.0137292	UP				na-ca exchanger integrin-beta4	2583	20	0	0.5435	1	F:GO:0030246		IPR005084 (PROSITE_PROFILES); SSF141072 (SUPERFAMILY)
Aqu2.1.18291_001	185.895	1.24277	0.237809	5.22592	1.73292e-07	7.23519e-06	UP	K05643	ABCA3	ATP-binding cassette, subfamily A (ABC1), member 3	atp-binding cassette sub-family a member 3-like	2062	20	0	0.5945	8	F:GO:0043022; F:GO:0003746; P:GO:0006452; P:GO:0045901; P:GO:0045905; F:GO:0005524; F:GO:0016887; P:GO:0008612		IPR003593 (SMART); IPR020189 (PFAM); IPR003439 (PFAM); IPR012340 (G3DSA:2.40.50.GENE3D); IPR014722 (G3DSA:2.30.30.GENE3D); IPR001884 (TIGRFAM); G3DSA:3.40.50.300 (GENE3D); PF12698 (PFAM); PTHR19229:SF36 (PANTHER); IPR026082 (PANTHER); IPR017871 (PROSITE_PATTERNS); IPR019769 (PROSITE_PATTERNS); TRANSMEMBRANE (PHOBIUS); TRANSMEMBRANE (PHOBIUS); TRANSMEMBRANE (PHOBIUS); TRANSMEMBRANE (PHOBIUS); CYTO…
Aqu2.1.18292_001	38.6671	3.27201	0.633525	5.16477	2.40729e-07	9.60486e-06	UP				---NA---	72	0			0	-		no IPS match
Aqu2.1.18351_001	49.2644	-1.44921	0.295365	-4.90651	9.27132e-07	3.17463e-05	DOWN	K10808	RRM2	ribonucleoside-diphosphate reductase subunit M2 [EC:1.17.4.1]	ribonucleoside-diphosphate reductase subunit m2	389	20	0	0.81	15	C:GO:0005829; P:GO:0055114; P:GO:0000083; P:GO:0009263; F:GO:0046872; P:GO:0006260; P:GO:0009186; P:GO:0051290; F:GO:0005515; F:GO:0004748; C:GO:0005654; P:GO:0015949; C:GO:0005971; P:GO:0006144; P:GO:0006206	EC:1.17.4.1	IPR012348 (G3DSA:1.10.620.GENE3D); IPR000358 (PFAM); IPR000358 (PANTHER); IPR000358 (PROSITE_PATTERNS); CYTOPLASMIC_DOMAIN (PHOBIUS); NON_CYTOPLASMIC_DOMAIN (PHOBIUS); TRANSMEMBRANE (PHOBIUS); IPR009078 (SUPERFAMILY)
Aqu2.1.18355_001	9.82476	2.47515	0.549339	4.50569	6.61577e-06	0.000178957	UP	K10408	DNAH	dynein heavy chain, axonemal	dynein heavy chain axonemal	4589	20	0	0.78	5	C:GO:0030286; F:GO:0003777; P:GO:0007018; F:GO:0005524; F:GO:0016887	EC:3.6.1.15	Coil (COILS); Coil (COILS); Coil (COILS); Coil (COILS); Coil (COILS); Coil (COILS); IPR003593 (SMART); IPR013602 (PFAM); PF12775 (PFAM); PF12781 (PFAM); IPR004273 (PFAM); IPR024743 (PFAM); IPR024317 (PFAM); IPR011704 (PFAM); PF12774 (PFAM); IPR013594 (PFAM); G3DSA:3.40.50.300 (GENE3D); PTHR10676:SF35 (PANTHER); IPR026983 (PANTHER); IPR027417 (SUPERFAMILY)
[truncated: 1,632 more rows]

## Sheet: S3.3 UNB 2 hpe
Table S3.3. 1203 significantly differentially expressed genes in A. queenslandica juveniles exposed to unhealthy native bacteria for 2 hours.
DEGs								Gene annotation
Protein coding seq. ID	baseMean	log2FoldChange	lfcSE	stat	pvalue	padj	UP or DOWN	K_no.	Name	Definition	Description	Length	No.Hits	Min.eValue	MeanSimilarity	No.GOs	GOs	EnzymeCodes	InterProScan
[truncated: 1,203 more rows]

## Sheet: S3.4 FB 8 hpe
Table S3.4. 937 significantly differentially expressed genes in 8 hpe juveniles exposed to foreign bacteria.
DEGs								Gene annotation
[truncated: 938 more rows]

## Sheet: S3.5 HNB 8 hpe
Table S3.5. 381 significantly differentially expressed genes in 8 hpe juveniles exposed to healthy native bacteria.
[truncated: 383 more rows]

[truncated: 7 more sheets: S3.6 UNB 8 hpe, S3.7 SCRs, S3.8 GPCRs, S3.9 IgSFs, S3.10 TFs, S3.11 Im.Signalling, S3.12 Xenobiotic factors]
